# Supplementary material for: Water availability positions auxin response maxima to determine plant regeneration fates
Source: Nat Plants. 2025 Jul 4;11(7):1367–79. doi: 10.1038/s41477-025-02029-2 (PMC12283381; doi:10.1038/s41477-025-02029-2)
Supplement: Supplementary file 3 — DEGs identified under high- and low-water conditions during regeneration. [file 41477_2025_2029_MOESM3_ESM.xlsx]

## Sheet: details
	DEGs: abs[log2(Foldchange)] >1 and adjust pvalue <0.05
	DEGs-high-3h-0h		3h high water vs. 0h
	DEGs-high-6h-0h		6h high water vs. 0h
	DEGs-high-24h-0h		24h high water vs. 0h
	DEGs-high-72h-0h		72h high water vs. 0h
	DEGs-low-3h-0h		3h low water vs. 0h
	DEGs-low-6h-0h		6h low water vs. 0h
	DEGs-low-24h-0h		24h low water vs. 0h
	DEGs-low-72h-0h		72h low water vs. 0h

## Sheet: Normalised-All-Genes-overview
Enter ATG number:	AT1G01010	33
																													Gene of interest:	AT1G01010
																												0 hours	0	55.6714
																												High water	3	813.015
																													6	308.191
	r1_0h.htseq	r2_0h.htseq	r3_0h.htseq	r1_075_3h.htseq	r2_075_3h.htseq	r3_075_3h.htseq	r1_075_6h.htseq	r2_075_6h.htseq	r3_075_6h.htseq	r1_075_24h.htseq	r2_075_24h.htseq	r3_075_24h.htseq	r1_075_72h.htseq	r2_075_72h.htseq	r3_075_72h.htseq	r1_2_3h.htseq	r2_2_3h.htseq	r3_2_3h.htseq	r1_2_6h.htseq	r2_2_6h.htseq	r3_2_6h.htseq	r1_2_24h.htseq	r2_2_24h.htseq	r3_2_24h.htseq	r1_2_72h.htseq	r2_2_72h.htseq	r3_2_72h.htseq		24	465.556
	51.1272	52.9685	62.9185	467.365	364.785	1606.89	287.303	329.45	307.821	351.509	557.766	487.393	523.365	492.783	481.013	262.824	315.78	204.408	174.8	180.37	188.681	315.909	370.49	363.274	409.867	371.35	399.403		72	499.054
																												0 hours	0	55.6714
																												Low water	3	261.004
																													6	181.283
																													24	349.891
	Gene of interest		AT1G01010																										72	393.54
Normalized
Reads
			Hours after wounding
ID	r1_0h.htseq	r2_0h.htseq	r3_0h.htseq	r1_075_3h.htseq	r2_075_3h.htseq	r3_075_3h.htseq	r1_075_6h.htseq	r2_075_6h.htseq	r3_075_6h.htseq	r1_075_24h.htseq	r2_075_24h.htseq	r3_075_24h.htseq	r1_075_72h.htseq	r2_075_72h.htseq	r3_075_72h.htseq	r1_2_3h.htseq	r2_2_3h.htseq	r3_2_3h.htseq	r1_2_6h.htseq	r2_2_6h.htseq	r3_2_6h.htseq	r1_2_24h.htseq	r2_2_24h.htseq	r3_2_24h.htseq	r1_2_72h.htseq	r2_2_72h.htseq	r3_2_72h.htseq
AT1G01010	51.1272	52.9685	62.9185	467.365	364.785	1606.89	287.303	329.45	307.821	351.509	557.766	487.393	523.365	492.783	481.013	262.824	315.78	204.408	174.8	180.37	188.681	315.909	370.49	363.274	409.867	371.35	399.403
AT1G01020	111.732	115.756	137.501	202.942	158.399	697.757	222.402	255.029	238.285	95.162	151.001	131.949	220.587	207.697	202.736	152.784	183.568	118.826	126.116	130.134	136.13	128.54	150.749	147.813	191.912	173.877	187.013
AT1G01030	2.74524	2.84411	3.37836	61.0205	47.6274	209.801	8.74063	10.0229	9.36484	6.81407	10.8124	9.44821	4.87101	4.58638	4.47683	38.47	46.2212	29.9195	4.2089	4.343	4.54312	4.51758	5.2981	5.19491	3.11777	2.82478	3.03817
AT1G01040	491.017	508.701	604.259	729.838	569.649	2509.33	740.959	849.658	793.875	429.961	682.253	596.173	765.283	720.565	703.354	639.569	768.435	497.416	459.512	474.152	496	623.075	730.727	716.495	592.367	536.701	577.244
AT1G01046	NA	NA	NA	NA	NA	NA	NA	NA	NA	NA	NA	NA	NA	NA	NA	NA	NA	NA	NA	NA	NA	NA	NA	NA	NA	NA	NA
AT1G01050	1033.78	1071.01	1272.19	624.218	487.211	2146.19	619.841	710.772	664.107	743.638	1179.99	1031.11	1819.78	1713.44	1672.51	802.29	963.942	623.97	1167.66	1204.87	1260.38	1271.72	1491.44	1462.4	1853.27	1679.11	1805.95
AT1G01060	4.32	4.47558	5.3163	1.02245	0.79804	3.5154	20.5705	23.5882	22.0395	294.72	467.656	408.651	261.804	246.506	240.618	7.7033	9.25542	5.99113	11.2348	11.5928	12.1269	149.083	174.841	171.435	94.9956	86.0685	92.5704
AT1G01070	0.908909	0.941643	1.11853	12.2951	9.59652	42.2731	11.8172	13.5507	12.6611	188.892	299.73	261.913	392.985	370.021	361.183	50.2765	60.4066	39.1019	19.0429	19.6496	20.555	103.636	121.542	119.175	78.6975	71.3021	76.6884
AT1G01080	1615.55	1673.73	1988.13	1088.97	849.954	3744.09	1159.08	1329.12	1241.86	656.915	1042.38	910.861	1205.2	1134.78	1107.67	710.448	853.594	552.541	1028.35	1061.11	1110	956.014	1121.19	1099.35	996.558	902.908	971.116
AT1G01090	7051.63	7305.59	8677.92	5679.33	4432.8	19526.7	4974.07	5703.76	5329.29	2705	4292.23	3750.68	3852.39	3627.28	3540.65	4775.47	5737.67	3714.05	4830.88	4984.79	5214.48	4101.84	4810.54	4716.84	3846.55	3485.08	3748.35
AT1G01100	3245.91	3362.81	3994.5	5959.73	4651.65	20490.7	6433.6	7377.4	6893.05	5950.14	9441.55	8250.3	6581.11	6196.56	6048.55	4225.52	5076.91	3286.34	5023.49	5183.54	5422.38	5074.19	5950.89	5834.98	7460.97	6759.84	7270.49
AT1G01110	173.841	180.102	213.933	26.9728	21.0526	92.7378	16.6586	19.1024	17.8482	15.3992	24.4352	21.3522	21.6243	20.3608	19.8744	14.1899	17.0491	11.036	16.2374	16.7547	17.5268	28.0092	32.8485	32.2087	29.3221	26.5666	28.5735
AT1G01120	4254.69	4407.92	5235.93	3563.26	2781.18	12251.2	922.374	1057.69	988.245	860.064	1364.73	1192.54	967.062	910.553	888.804	3299.67	3964.52	2566.27	1662.49	1715.45	1794.5	698.654	819.365	803.406	673.849	610.525	656.645
AT1G01130	67.2326	69.654	82.7383	56.7426	44.2884	195.092	39.1648	44.9102	41.9617	55.6115	88.2432	77.1095	98.2507	92.5096	90.3	41.6649	50.0599	32.4043	47.3517	48.8604	51.1117	81.8514	95.9934	94.1237	142.865	129.439	139.217
AT1G01140	1055.44	1093.45	1298.85	1332.43	1039.98	4581.17	1361.23	1560.92	1458.44	722.796	1146.92	1002.21	835.482	786.662	767.872	1748.17	2100.41	1359.62	1161.58	1198.59	1253.82	986.783	1157.27	1134.73	818.16	741.275	797.272
AT1G01150	0.642088	0.665212	0.79017	0.132367	0.103315	0.455105	0.171743	0.196938	0.184008	0.275441	0.437064	0.38192	0.375958	0.35399	0.345535	0.188147	0.226056	0.146329	0.177452	0.183106	0.191543	0.16649	0.195255	0.191452	0.676444	0.612877	0.659175
AT1G01160	162.356	168.203	199.8	157.239	122.727	540.62	195.672	224.377	209.645	127.673	202.59	177.029	251.479	236.785	231.129	139.907	168.096	108.81	156.93	161.93	169.391	173.016	202.909	198.957	315.696	286.029	307.637
AT1G01170	72.3472	74.9527	89.0324	18.7413	14.6279	64.4364	19.2996	22.1308	20.6778	28.1621	44.687	39.0488	76.6797	72.199	70.4745	11.8413	14.2272	9.20942	29.6721	30.6175	32.0283	72.6445	85.1957	83.5363	96.1089	87.0773	93.6553
AT1G01180	178.015	184.426	219.07	66.5726	51.9609	228.89	67.9448	77.9123	72.7971	90.0758	142.93	124.897	163.873	154.297	150.612	77.8285	93.5101	60.5301	104.432	107.759	112.725	163.559	191.818	188.082	197.792	179.205	192.742
AT1G01183	NA	NA	NA	NA	NA	NA	NA	NA	NA	NA	NA	NA	NA	NA	NA	NA	NA	NA	NA	NA	NA	NA	NA	NA	NA	NA	NA
AT1G01190	42.4537	43.9826	52.2446	1.96334	1.53241	6.75034	0.622403	0.71371	0.666852	0.141433	0.224423	0.196108	0.193023	0.181744	0.177403	1.14627	1.37723	0.891497	0.177449	0.183103	0.19154	0.324271	0.380298	0.37289	2.38179	2.15796	2.32098
AT1G01200	33.4271	34.631	41.1363	16.2744	12.7024	55.9546	19.3084	22.1409	20.6873	11.7891	18.7067	16.3465	28.0355	26.3973	25.7668	18.8243	22.6172	14.6404	16.2359	16.7532	17.5251	11.4504	13.4287	13.1672	24.9355	22.5923	24.2989
AT1G01210	235.475	243.955	289.782	962.062	750.903	3307.76	639.701	733.546	685.386	305.861	485.334	424.099	412.158	388.074	378.805	460.823	553.673	358.399	342.513	353.426	369.711	316.676	371.39	364.156	422.539	382.832	411.752
AT1G01220	572.542	593.162	704.586	313.668	244.822	1078.45	604.185	692.819	647.332	498.462	790.949	691.154	1094.05	1030.12	1005.51	396.018	475.811	307.998	543.759	561.083	586.937	679.518	796.922	781.4	665.329	602.806	648.344
AT1G01225	76.1974	78.9416	93.7705	42.39	33.086	145.745	52.9164	60.6792	56.6954	27.0851	42.978	37.5554	88.1288	82.9791	80.9971	47.3098	56.8421	36.7945	111.115	114.655	119.938	82.992	97.331	95.4353	135.88	123.111	132.411
AT1G01230	455.804	472.219	560.924	667.301	520.838	2294.32	629.485	721.831	674.44	503.905	799.585	698.701	796.701	750.147	732.23	837.383	1006.11	651.263	1087.08	1121.71	1173.4	931.503	1092.44	1071.17	929.224	841.902	905.501
AT1G01240	263.738	273.237	324.563	22.5963	17.6368	77.6908	104.171	119.452	111.61	108.197	171.684	150.023	288.227	271.385	264.903	310.684	373.283	241.63	572.376	590.613	617.827	602.369	706.444	692.684	533.702	483.549	520.077
AT1G01250	35.63	36.9132	43.8473	258.041	201.405	887.198	207.853	238.345	222.697	20.8696	33.1154	28.9372	63.5153	59.8039	58.3754	377.831	453.959	293.853	567.233	585.305	612.275	320.834	376.267	368.938	296.282	268.439	288.718
AT1G01260	426.423	441.781	524.768	692.204	540.275	2379.93	495.824	568.562	531.233	294.085	466.648	407.77	477.737	449.821	439.077	422.885	508.091	328.893	326.458	336.859	352.38	436.357	511.749	501.781	471.157	426.881	459.129
AT1G01270	NA	NA	NA	NA	NA	NA	NA	NA	NA	NA	NA	NA	NA	NA	NA	NA	NA	NA	NA	NA	NA	NA	NA	NA	NA	NA	NA
AT1G01280	NA	NA	NA	NA	NA	NA	NA	NA	NA	NA	NA	NA	NA	NA	NA	NA	NA	NA	NA	NA	NA	NA	NA	NA	NA	NA	NA
AT1G01290	166.612	172.612	205.037	293.02	228.706	1007.46	375.15	430.184	401.941	271.345	430.565	376.24	429.987	404.861	395.191	230.19	276.571	179.027	242.577	250.306	261.839	349.387	409.753	401.772	378.359	342.803	368.7
AT1G01300	3673.49	3805.79	4520.7	3571.65	2787.73	12280.1	2229.58	2556.66	2388.81	1374.42	2180.9	1905.73	2287.57	2153.9	2102.45	2258.56	2713.63	1756.56	2744.1	2831.53	2962	4017.36	4711.47	4619.7	3825.52	3466.03	3727.86
AT1G01305	NA	NA	NA	NA	NA	NA	NA	NA	NA	NA	NA	NA	NA	NA	NA	NA	NA	NA	NA	NA	NA	NA	NA	NA	NA	NA	NA
AT1G01310	1.36428	1.41342	1.67892	0.327112	0.255316	1.12468	0.334504	0.383575	0.358392	0.141434	0.224424	0.196109	0.375955	0.353987	0.345532	0.366453	0.440289	0.285004	0.345622	0.356634	0.373066	1.94445	2.2804	2.23599	0.191737	0.173719	0.186842
AT1G01320	7369.26	7634.65	9068.8	3760.39	2935.03	12929	4827.94	5536.2	5172.72	2446.23	3881.62	3391.87	5662.12	5331.27	5203.92	4442.66	5337.81	3455.22	2447.02	2524.98	2641.33	2857.75	3351.5	3286.22	3315.69	3004.1	3231.04
AT1G01335	NA	NA	NA	NA	NA	NA	NA	NA	NA	NA	NA	NA	NA	NA	NA	NA	NA	NA	NA	NA	NA	NA	NA	NA	NA	NA	NA
AT1G01340	86.3522	89.4621	106.267	101.784	79.4436	349.952	30.1046	34.521	32.2545	47.3207	75.0874	65.6136	49.1303	46.2595	45.1545	41.2243	49.5306	32.0617	13.5141	13.9447	14.5872	43.878	51.459	50.4567	31.3952	28.4449	30.5937
AT1G01350	320.703	332.253	394.666	556.549	434.395	1913.53	454.521	521.199	486.98	333.508	529.204	462.434	695.737	655.083	639.436	400.206	480.842	311.254	335.265	345.947	361.887	473.367	555.153	544.341	762.874	691.184	743.398
AT1G01355	0.169634	0.175744	0.208757	0.328168	0.25614	1.12831	0.586168	0.672159	0.628029	0.275462	0.437098	0.381949	0.375957	0.353989	0.345534	0.366455	0.440292	0.285006	0.620582	0.640354	0.66986	0.659431	0.773365	0.758301	2.00358	1.81529	1.95242
AT1G01360	174.834	181.131	215.155	56.368	43.9961	193.805	81.4691	93.4207	87.2873	59.385	94.2309	82.3417	143.967	135.555	132.317	119.384	143.438	92.849	154.228	159.142	166.475	161.483	189.383	185.695	224.403	203.315	218.674
AT1G01370	47.9355	49.6618	58.9906	23.2583	18.1535	79.9668	20.5207	23.5311	21.9862	31.1759	49.4693	43.2277	110.812	104.337	101.845	16.3496	19.6438	12.7157	26.3633	27.2032	28.4567	76.6482	89.8911	88.1403	105.888	95.9371	103.184
AT1G01380	11.6353	12.0543	14.3187	14.8365	11.5801	51.0108	11.1575	12.7943	11.9543	0.948886	1.50567	1.3157	1.38976	1.30855	1.27729	28.9032	34.7269	22.4791	11.3771	11.7396	12.2806	0.91683	1.07524	1.05429	6.41224	5.80966	6.24854
AT1G01390	9.32512	9.66096	11.4757	4.53476	3.53944	15.5914	5.72911	6.56957	6.13826	0.275465	0.437102	0.381952	2.47853	2.3337	2.27796	0.765549	0.919798	0.595395	5.72231	5.90463	6.1767	0.324272	0.380298	0.372891	0.191737	0.173719	0.186842
AT1G01400	NA	NA	NA	NA	NA	NA	NA	NA	NA	NA	NA	NA	NA	NA	NA	NA	NA	NA	NA	NA	NA	NA	NA	NA	NA	NA	NA
AT1G01410	NA	NA	NA	NA	NA	NA	NA	NA	NA	NA	NA	NA	NA	NA	NA	NA	NA	NA	NA	NA	NA	NA	NA	NA	NA	NA	NA
AT1G01420	217.124	224.943	267.198	455.298	355.366	1565.41	291.513	334.277	312.331	130.367	206.863	180.763	295.701	278.422	271.772	645.332	775.359	501.898	645.362	665.924	696.608	601.184	705.054	691.321	576.521	522.343	561.802
AT1G01430	2707.95	2805.47	3332.47	872.603	681.079	3000.18	878.904	1007.84	941.671	794.766	1261.12	1102	1564.35	1472.94	1437.76	991.97	1191.84	771.491	1414.37	1459.43	1526.68	1455.68	1707.19	1673.94	1179.22	1068.4	1149.11
AT1G01440	385.32	399.197	474.185	150.519	117.482	517.513	261.561	299.932	280.24	183.167	290.645	253.974	321.364	302.586	295.358	154.932	186.149	120.496	271.5	280.15	293.059	369.01	432.766	424.337	406.597	368.388	396.217
AT1G01448	53.3711	55.2932	65.6798	21.564	16.831	74.1415	51.2796	58.8023	54.9418	24.4709	38.8299	33.9307	45.3544	42.7042	41.6842	12.4693	14.9817	9.69783	16.3131	16.8329	17.6085	41.4848	48.6524	47.7048	68.3766	61.951	66.631
AT1G01450	NA	NA	NA	NA	NA	NA	NA	NA	NA	NA	NA	NA	NA	NA	NA	NA	NA	NA	NA	NA	NA	NA	NA	NA	NA	NA	NA
AT1G01453	0.169633	0.175742	0.208755	0.33634	0.262518	1.1564	0.171741	0.196936	0.184006	0.141432	0.224422	0.196106	1.4156	1.33288	1.30104	0.188144	0.226053	0.146327	0.17745	0.183103	0.19154	0.166488	0.195253	0.19145	0.191738	0.17372	0.186843
AT1G01460	0.169636	0.175745	0.208758	4.84807	3.78399	16.6686	2.47424	2.83721	2.65094	0.726908	1.15344	1.00791	0.193025	0.181746	0.177405	0.188147	0.226056	0.146329	0.177451	0.183105	0.191542	0.166489	0.195255	0.191452	0.19174	0.173721	0.186845
AT1G01470	1075.19	1113.91	1323.16	8751.48	6830.65	30089.3	2338	2680.99	2504.97	1154.74	1832.32	1601.13	1390.12	1308.89	1277.62	17093.8	20538	13294.5	13581.2	14013.9	14659.7	7819.89	9170.98	8992.35	5366.04	4861.77	5229.04
AT1G01480	0.613087	0.635167	0.754481	1154.72	901.274	3970.15	1349.77	1547.78	1446.17	877.434	1392.29	1216.63	100.594	94.7156	92.4533	550.287	661.164	427.978	594.322	613.258	641.515	240.818	282.425	276.924	207.349	187.863	202.055
AT1G01490	549.519	569.309	676.252	1427.92	1114.51	4909.49	1356	1554.93	1452.84	1372.16	2177.31	1902.6	2329.54	2193.42	2141.03	1107.21	1330.3	861.114	884.783	912.973	955.04	1442.51	1691.74	1658.79	1740.9	1577.3	1696.46
AT1G01500	248.286	257.228	305.548	1198.98	935.819	4122.32	1053.26	1207.77	1128.48	596.157	945.969	826.615	781.007	735.37	717.805	742.177	891.717	577.218	1005.75	1037.8	1085.62	1043.67	1223.99	1200.15	956.174	866.32	931.764
AT1G01510	923.1	956.345	1135.99	1126.31	879.101	3872.48	1187.81	1362.06	1272.64	859.883	1364.44	1192.29	1396.57	1314.97	1283.56	1007.4	1210.37	783.488	1056.02	1089.66	1139.87	1145.74	1343.69	1317.52	1376.05	1246.74	1340.92
AT1G01520	2.7219	2.81993	3.34964	16.6996	13.0342	57.4165	11.7873	13.5165	12.6291	6.33121	10.0462	8.77869	9.38474	8.83636	8.6253	23.0341	27.6752	17.9144	9.77977	10.0914	10.5563	25.0426	29.3694	28.7973	21.5061	19.4851	20.9571
AT1G01530	0.330403	0.342302	0.406602	0.132366	0.103313	0.4551	0.334507	0.383579	0.358396	2.03238	3.22494	2.81804	3.11349	2.93156	2.86153	0.188146	0.226055	0.146328	0.17745	0.183104	0.191541	7.30922	8.57208	8.40512	2.10037	1.903	2.04675
AT1G01540	1912.24	1981.11	2353.25	869.886	678.959	2990.84	1091.88	1252.06	1169.86	736.837	1169.2	1021.68	1483.61	1396.91	1363.55	773.908	929.841	601.896	939.422	969.353	1014.02	994.362	1166.16	1143.45	1273.01	1153.38	1240.51
AT1G01550	2426.7	2514.1	2986.36	4348.22	3393.85	14950.1	2996.75	3436.38	3210.76	3012.52	4780.2	4177.08	4373.1	4117.57	4019.22	3195.09	3838.86	2484.93	3425.53	3534.67	3697.54	5462.98	6406.85	6282.06	5183.61	4696.49	5051.27
AT1G01560	48.0547	49.7853	59.1374	52.3798	40.8831	180.092	14.7725	16.9396	15.8275	33.8346	53.6881	46.9142	17.5384	16.5136	16.1191	20.9074	25.1199	16.2604	27.9972	28.8892	30.2204	47.8877	56.1616	55.0677	47.7193	43.235	46.501
AT1G01570	33.9582	35.1812	41.7898	27.8952	21.7726	95.9093	21.0513	24.1396	22.5547	15.771	25.0251	21.8676	45.4743	42.8171	41.7943	115.149	138.35	89.5557	164.041	169.267	177.066	98.831	115.907	113.649	151.748	137.488	147.874
AT1G01580	0.169634	0.175743	0.208756	0.132365	0.103313	0.455098	2.40441	2.75713	2.57612	0.463585	0.735608	0.642795	0.69251	0.652044	0.63647	2.0914	2.5128	1.62656	6.22727	6.42567	6.72175	1.55759	1.8267	1.79112	0.191738	0.173719	0.186843
AT1G01590	3.69156	3.82451	4.54293	0.132365	0.103313	0.455099	0.171741	0.196936	0.184006	0.27546	0.437095	0.381946	5.37562	5.06151	4.94061	0.188145	0.226054	0.146327	0.17745	0.183103	0.19154	0.874573	1.02568	1.0057	0.373453	0.338359	0.363919
AT1G01600	74.5667	77.2521	91.7637	133.018	103.823	457.344	35.8947	41.1604	38.4581	34.0493	54.0287	47.2119	47.7762	44.9845	43.91	173.867	208.899	135.223	187.91	193.897	202.831	77.6511	91.0674	89.2936	68.1389	61.7357	66.3993
AT1G01610	1927.27	1996.68	2371.75	1770.66	1382.02	6087.87	847.649	971.999	908.184	700.563	1111.64	971.383	1003.03	944.423	921.865	2258.17	2713.16	1756.26	1696.15	1750.19	1830.83	1322.3	1550.76	1520.56	730.422	661.782	711.775
AT1G01620	19802	20515.2	24368.9	2963.06	2312.71	10187.6	1918.19	2199.59	2055.17	1975.69	3134.98	2739.44	4110.94	3870.72	3778.27	6437.09	7734.09	5006.36	6524.95	6732.84	7043.07	4008.48	4701.05	4609.49	5404.15	4896.31	5266.19
AT1G01630	860	890.972	1058.34	1086.89	848.331	3736.94	1139.77	1306.97	1221.16	942.565	1495.64	1306.94	1940.33	1826.95	1783.31	953.81	1145.99	741.812	1406.3	1451.11	1517.97	1379.99	1618.42	1586.9	1313.23	1189.82	1279.7
AT1G01640	44.2268	45.8196	54.4267	16.6751	13.0152	57.3324	16.4847	18.903	17.6619	23.282	36.9434	32.2822	169.695	159.779	155.962	25.1686	30.2398	19.5745	31.3624	32.3616	33.8528	117.68	138.012	135.324	281.561	255.102	274.373
AT1G01650	574.941	595.647	707.537	2421.9	1890.33	8326.98	1446.38	1658.57	1549.68	615.916	977.322	854.013	1069.89	1007.37	983.31	2509.72	3015.4	1951.9	1740.23	1795.68	1878.42	952.007	1116.49	1094.74	1070.51	969.91	1043.18
AT1G01660	3.22032	3.3363	3.96301	12.116	9.45672	41.6573	7.44419	8.53625	7.97582	4.1904	6.64924	5.8103	21.7746	20.5023	20.0125	19.6702	23.6335	15.2982	5.65399	5.83412	6.10295	6.0656	7.11359	6.97503	13.7904	12.4945	13.4384
AT1G01670	19.1369	19.8261	23.5503	23.9826	18.7187	82.4569	19.9369	22.8616	21.3607	16.3656	25.9685	22.6921	58.8249	55.3876	54.0646	27.9455	33.5762	21.7343	14.4033	14.8622	15.547	37.9251	44.4776	43.6113	63.2606	57.3158	61.6456
AT1G01680	0.330403	0.342302	0.406603	0.545637	0.425878	1.87601	0.625023	0.716714	0.669659	29.3971	46.6466	40.7612	5.25454	4.9475	4.82933	2.0601	2.47519	1.60222	11.5875	11.9567	12.5077	59.1119	69.325	67.9747	56.7655	51.4311	55.3163
AT1G01690	56.1496	58.1717	69.0991	17.5561	13.7028	60.3614	44.7642	51.3312	47.9611	41.5547	65.9381	57.6186	123.987	116.742	113.954	17.2548	20.7314	13.4197	40.5715	41.8642	43.7932	137.544	161.309	158.167	193.121	174.973	188.191
AT1G01695	5.90398	6.1166	7.26559	0.272835	0.212952	0.938063	1.88264	2.15883	2.01709	1.42635	2.26331	1.97774	12.2261	11.5117	11.2367	0.6821	0.819535	0.530494	2.51935	2.59962	2.7194	7.19537	8.43855	8.27419	10.486	9.50056	10.2183
AT1G01700	46.5705	48.2476	57.3108	24.8339	19.3832	85.384	39.5906	45.3985	42.4179	9.28332	14.7306	12.872	25.6879	24.1869	23.6091	21.9338	26.3532	17.0587	66.753	68.8797	72.0535	100.362	117.702	115.409	111.18	100.732	108.341
AT1G01710	300.298	311.113	369.555	520.498	406.256	1789.57	492.912	565.222	528.113	406.168	644.499	563.182	798.888	752.206	734.239	564.688	678.466	439.178	740.528	764.122	799.331	837.336	982.007	962.881	859.027	778.301	837.096
AT1G01715	29.0954	30.1432	35.8055	66.0166	51.5269	226.978	106.739	122.398	114.362	51.1452	81.1561	70.9166	98.846	93.0701	90.8471	40.077	48.152	31.1693	36.649	37.8167	39.5592	62.0811	72.8072	71.3891	115.025	104.216	112.089
AT1G01720	1033.58	1070.81	1271.96	2264.46	1767.44	7785.67	2006.06	2300.35	2149.33	934.105	1482.22	1295.21	1617.83	1523.29	1486.91	1972.75	2370.24	1534.28	2026.66	2091.23	2187.58	1282.69	1504.31	1475.01	1772.89	1606.28	1727.62
AT1G01725	3.42684	3.55026	4.21716	5.15031	4.01989	17.7078	4.37401	5.01568	4.68638	3.74365	5.94035	5.19085	8.79989	8.28569	8.08778	5.52274	6.63551	4.29524	7.58592	7.82761	8.18829	9.32262	10.9333	10.7204	14.4051	13.0514	14.0374
AT1G01730	462.597	479.257	569.284	803.899	627.455	2763.97	496.327	569.138	531.772	459.318	728.835	636.878	891.557	839.46	819.409	587.194	705.507	456.682	648.901	669.575	700.428	914.591	1072.61	1051.72	1351.67	1224.65	1317.16
AT1G01740	63.5388	65.8271	78.1925	156.661	122.276	538.631	193.131	221.464	206.924	75.3848	119.619	104.527	112.399	105.831	103.303	75.0386	90.158	58.3602	83.3613	86.0172	89.9807	133.48	156.542	153.493	130.421	118.165	127.092
AT1G01750	1.16847	1.21055	1.43795	1.86857	1.45845	6.42453	2.06224	2.36477	2.20951	1.02011	1.61869	1.41446	1.03609	0.975551	0.95225	0.613395	0.736986	0.477059	1.91074	1.97161	2.06246	0.590365	0.692366	0.67888	2.03889	1.84729	1.98684
AT1G01760	26.8493	27.8162	33.0414	32.5743	25.4247	111.997	31.683	36.3309	33.9457	16.9054	26.8251	23.4406	33.5991	31.6358	30.8802	39.2449	47.1523	30.5222	20.8331	21.4969	22.4874	28.8516	33.8365	33.1774	27.301	24.7355	26.604
AT1G01770	205.615	213.021	253.036	92.427	72.1406	317.783	253.325	290.488	271.417	136.585	216.731	189.386	461.897	434.907	424.519	107.315	128.937	83.4625	160.091	165.192	172.803	203.41	238.555	233.908	264.163	239.338	257.419
AT1G01780	125.156	129.663	154.02	26.2989	20.5266	90.4208	74.3752	85.286	79.6867	31.0683	49.2986	43.0785	105.57	99.4013	97.027	55.4379	66.608	43.1161	44.0962	45.5011	47.5977	65.6567	77.0006	75.5009	78.1446	70.8011	76.1496
AT1G01790	2119.4	2195.72	2608.18	1236.42	965.042	4251.06	1809.35	2074.78	1938.56	498.586	791.146	691.326	742.868	699.459	682.752	1120.71	1346.52	871.618	1860.18	1919.45	2007.89	1093.31	1282.21	1257.23	473.125	428.664	461.046
AT1G01800	1197.77	1240.91	1474.01	956.159	746.295	3287.46	1055.15	1209.94	1130.51	1467.74	2328.97	2035.12	1895.4	1784.64	1742.02	948.066	1139.09	737.345	1601.59	1652.62	1728.77	2956.71	3467.56	3400.02	3261.54	2955.04	3178.27
AT1G01810	7.36921	7.6346	9.06874	98.2076	76.6525	337.658	63.3284	72.6187	67.851	26.4204	41.9233	36.6338	44.6747	42.0642	41.0594	54.1843	65.1018	42.1411	30.0956	31.0545	32.4854	27.6952	32.4802	31.8476	44.4017	40.2291	43.2681
AT1G01820	880.971	912.698	1084.15	1297.87	1013.01	4462.35	1474.33	1690.62	1579.62	820.156	1301.41	1137.21	1343.82	1265.3	1235.08	855.819	1028.26	665.601	1484.11	1531.39	1601.96	1417.66	1662.6	1630.21	1748.97	1584.61	1704.32
AT1G01830	268.285	277.947	330.158	242.501	189.276	833.768	252.625	289.685	270.666	263.115	417.506	364.829	600.05	564.987	551.492	659.569	792.464	512.971	714.203	736.957	770.915	594.502	697.217	683.637	712.475	645.522	694.286
AT1G01840	NA	NA	NA	NA	NA	NA	NA	NA	NA	NA	NA	NA	NA	NA	NA	NA	NA	NA	NA	NA	NA	NA	NA	NA	NA	NA	NA
AT1G01860	74.1243	76.7938	91.2193	45.7449	35.7045	157.28	131.455	150.74	140.843	44.7606	71.0252	62.0639	91.8688	86.5006	84.4345	53.2913	64.0289	41.4466	63.3358	65.3537	68.3651	79.3911	93.108	91.2945	72.0474	65.2769	70.2081
AT1G01870	NA	NA	NA	NA	NA	NA	NA	NA	NA	NA	NA	NA	NA	NA	NA	NA	NA	NA	NA	NA	NA	NA	NA	NA	NA	NA	NA
AT1G01880	32.4174	33.5848	39.8937	38.3653	29.9447	131.908	18.7772	21.5318	20.1182	6.71812	10.6602	9.31517	36.992	34.8305	33.9985	42.9971	51.6605	33.4404	31.2402	32.2355	33.7208	61.8032	72.4813	71.0696	80.1435	72.6122	78.0975
AT1G01890	NA	NA	NA	NA	NA	NA	NA	NA	NA	NA	NA	NA	NA	NA	NA	NA	NA	NA	NA	NA	NA	NA	NA	NA	NA	NA	NA
AT1G01900	172.967	179.196	212.858	404.516	315.731	1390.81	220.572	252.93	236.324	50.0817	79.4686	69.442	25.9632	24.4461	23.8622	876.971	1053.67	682.052	725.253	748.36	782.843	99.9106	117.173	114.891	52.694	47.7422	51.3487
AT1G01910	670.501	694.648	825.136	1456	1136.43	5006.02	1458.43	1672.38	1562.58	703.05	1115.59	974.831	976.414	919.358	897.399	1071.12	1286.94	833.052	1269.22	1309.66	1370.01	874.862	1026.02	1006.03	937.541	849.437	913.606
AT1G01920	244.012	252.8	300.287	318.629	248.695	1095.51	555.701	637.222	595.386	296.621	470.672	411.287	457.526	430.791	420.501	298.532	358.682	232.179	328.643	339.114	354.739	323.025	378.836	371.457	454.937	412.185	443.322
AT1G01930	206.329	213.76	253.914	368.684	287.763	1267.61	359.029	411.699	384.67	237.402	376.704	329.175	402.602	379.077	370.023	244.437	293.688	190.107	192.572	198.708	207.864	300.039	351.878	345.024	384.346	348.228	374.534
AT1G01940	197.468	204.58	243.009	982.664	766.984	3378.6	507.105	581.498	543.32	284.664	451.699	394.708	338.705	318.913	311.296	384.207	461.621	298.812	339.266	350.075	366.205	316.855	371.6	364.362	435.106	394.218	423.998
AT1G01950	459.529	476.079	565.509	350.099	273.257	1203.71	399.515	458.123	428.046	268.979	426.81	372.959	555.385	522.932	510.442	275.351	330.831	214.151	258.009	266.229	278.496	357.314	419.05	410.888	528.478	478.815	514.986
AT1G01960	2941.2	3047.12	3619.52	2136.48	1667.55	7345.65	2755.29	3159.5	2952.06	2297.27	3645.26	3185.33	3743.86	3525.09	3440.89	1997.59	2400.08	1553.6	2381.37	2457.24	2570.47	2870.2	3366.1	3300.54	2981.14	2700.99	2905.03
AT1G01970	825.163	854.881	1015.47	695.778	543.065	2392.22	617.191	707.733	661.268	370.356	587.672	513.525	703.156	662.069	646.255	729.808	876.855	567.598	1076.22	1110.51	1161.68	643.987	755.252	740.542	589.239	533.866	574.196
AT1G01980	0.169633	0.175742	0.208755	1.60106	1.24965	5.50475	0.171741	0.196936	0.184006	0.141431	0.22442	0.196105	0.193023	0.181744	0.177403	0.188144	0.226053	0.146327	0.17745	0.183103	0.19154	0.166488	0.195253	0.19145	0.191738	0.17372	0.186843
AT1G01990	686.72	711.452	845.096	1321.11	1031.14	4542.24	801.011	918.52	858.215	460.792	731.174	638.922	539.7	508.163	496.025	659.056	791.848	512.572	695.33	717.484	750.544	829.97	973.368	954.41	836.12	757.548	814.775
AT1G02000	325.285	337	400.304	523.6	408.677	1800.24	269.079	308.553	288.295	163.816	259.939	227.142	291.885	274.829	268.265	377.109	453.092	293.291	357.094	368.471	385.449	292.174	342.655	335.981	356.559	323.052	347.456
AT1G02010	102.392	106.08	126.006	36.9784	28.8622	127.139	105.91	121.447	113.474	52.7929	83.7707	73.2013	140.978	132.74	129.57	75.5197	90.736	58.7344	72.2539	74.5559	77.9913	92.0115	107.909	105.807	103.996	94.2233	101.341
AT1G02020	419.533	434.643	516.289	289.589	226.028	995.663	280.705	321.884	300.751	180.846	286.963	250.757	383.751	361.327	352.696	255.422	306.886	198.651	378.683	390.748	408.753	358.121	419.996	411.815	351.079	318.087	342.116
AT1G02030	1.24499	1.28982	1.53211	23.4363	18.2924	80.5787	16.2437	18.6267	17.4038	28.6749	45.5007	39.7598	93.1086	87.6679	85.5739	39.4686	47.421	30.6961	19.9225	20.5572	21.5045	28.1397	33.0015	32.3588	23.2762	21.0888	22.6819
AT1G02040	0.169635	0.175744	0.208757	1.30463	1.01828	4.48558	0.334507	0.383579	0.358396	0.852769	1.35316	1.18243	8.26568	7.78269	7.59679	0.812459	0.97616	0.631879	0.177451	0.183104	0.191541	0.166488	0.195253	0.19145	0.686942	0.622388	0.669405
AT1G02050	124.812	129.307	153.596	94.0143	73.3795	323.24	131.159	150.4	140.526	89.6373	142.235	124.289	160.791	151.395	147.779	93.0558	111.805	72.3729	74.8085	77.1919	80.7488	101.986	119.607	117.277	176.545	159.954	172.038
AT1G02060	203.912	211.256	250.94	156.912	122.472	539.495	187.249	214.718	200.621	112.882	179.119	156.519	203.24	191.364	186.793	118.377	142.229	92.0662	85.8078	88.5417	92.6215	115.13	135.021	132.392	194.872	176.559	189.897
AT1G02065	0.330396	0.342295	0.406594	0.994623	0.776317	3.41971	0.664363	0.761825	0.711808	0.141437	0.22443	0.196113	0.193023	0.181744	0.177403	0.188144	0.226053	0.146327	0.34562	0.356631	0.373064	0.166488	0.195253	0.19145	0.191738	0.17372	0.186843
AT1G02067	NA	NA	NA	NA	NA	NA	NA	NA	NA	NA	NA	NA	NA	NA	NA	NA	NA	NA	NA	NA	NA	NA	NA	NA	NA	NA	NA
AT1G02070	0.169633	0.175742	0.208755	0.132366	0.103313	0.455099	0.171741	0.196936	0.184006	0.141431	0.22442	0.196105	0.193023	0.181744	0.177403	0.188144	0.226053	0.146327	0.17745	0.183103	0.19154	0.166488	0.195253	0.19145	2.49668	2.26206	2.43294
AT1G02080	1894.01	1962.22	2330.82	2139.85	1670.18	7357.22	2594.68	2975.32	2779.98	1300.61	2063.77	1803.38	2587.57	2436.37	2378.18	1828.27	2196.65	1421.91	1750.16	1805.92	1889.14	1737.77	2038.01	1998.32	1996.68	1809.04	1945.7
AT1G02090	456.127	472.554	561.322	1500.08	1170.84	5157.59	977.5	1120.9	1047.31	479.848	761.412	665.344	746.007	702.415	685.638	842.641	1012.42	655.353	735.612	759.049	794.024	642.677	753.716	739.036	874.4	792.23	852.077
AT1G02100	500.69	518.721	616.162	543.278	424.037	1867.9	639.818	733.68	685.511	429.233	681.097	595.163	690.687	650.328	634.794	493.595	593.049	383.887	461.626	476.333	498.281	554.545	650.357	637.69	799.824	724.662	779.405
AT1G02110	801.303	830.161	986.104	547.865	427.616	1883.67	595.988	683.419	638.55	272.892	433.019	378.385	603.211	567.964	554.397	381.713	458.624	296.872	347.026	358.083	374.582	629.767	738.576	724.19	1061.75	961.971	1034.64
AT1G02120	1483.01	1536.42	1825.03	1406.17	1097.54	4834.69	1513.09	1735.06	1621.15	884.969	1404.25	1227.07	1304.93	1228.68	1199.33	1036.76	1245.66	806.327	1488.51	1535.94	1606.71	1884.34	2209.91	2166.87	1903.68	1724.79	1855.08
AT1G02130	754.987	782.177	929.106	867.846	677.366	2983.83	826.484	947.729	885.507	619.55	983.089	859.052	1024.01	964.172	941.142	1242.17	1492.46	966.082	1334.44	1376.96	1440.4	1057.49	1240.2	1216.05	1148.92	1040.96	1119.59
AT1G02140	1790.7	1855.19	2203.68	2890.32	2255.94	9937.5	2594.2	2974.78	2779.47	1809.79	2871.74	2509.41	2652.54	2497.55	2437.89	2417.58	2904.7	1880.24	2640.18	2724.3	2849.83	2422.66	2841.24	2785.9	3171.92	2873.84	3090.94
AT1G02145	263.933	273.439	324.803	231.454	180.653	795.786	349.24	400.474	374.181	249.675	396.178	346.192	428.559	403.516	393.878	206.959	248.659	160.96	335.823	346.522	362.489	366.767	430.135	421.757	502.447	455.231	489.62
AT1G02150	2285.87	2368.19	2813.05	1986.44	1550.44	6829.77	2366.11	2713.21	2535.08	1181.67	1875.04	1638.47	1597.65	1504.3	1468.37	1529.15	1837.26	1189.28	1980.96	2044.08	2138.26	1718.16	2015.01	1975.77	1630.47	1477.25	1588.84
AT1G02160	279.379	289.441	343.811	335.772	262.075	1154.45	378.95	434.542	406.012	277.091	439.682	384.207	373.552	351.724	343.323	293.94	353.165	228.607	445.682	459.882	481.072	453.527	531.885	521.526	546.466	495.113	532.515
AT1G02170	408.821	423.544	503.106	797.096	622.145	2740.58	670.064	768.362	717.917	530.786	842.24	735.974	636.553	599.357	585.041	574.123	689.802	446.516	629.045	649.087	678.995	775.175	909.106	891.399	705.546	639.243	687.533
AT1G02180	105.571	109.374	129.919	71.9745	56.1771	247.463	67.293	77.1649	72.0987	41.6735	66.1267	57.7834	87.8275	82.6954	80.7202	89.9024	108.017	69.9203	84.9206	87.6262	91.6638	75.0934	88.0678	86.3524	97.9248	88.7225	95.4249
AT1G02190	1.08829	1.12748	1.33928	0.335067	0.261525	1.15203	0.334511	0.383583	0.3584	0.636557	1.01007	0.882633	0.193028	0.181749	0.177408	9.52409	11.4431	7.40723	0.177454	0.183108	0.191545	0.166492	0.195258	0.191455	0.668466	0.605648	0.651401
AT1G02205	10.4142	10.7892	12.816	233.256	182.059	801.98	94.2968	108.13	101.031	2.0626	3.27289	2.85994	29.2769	27.5662	26.9077	1287.35	1546.73	1001.22	2623.6	2707.19	2831.93	1178.87	1382.55	1355.63	239.579	217.065	233.463
AT1G02210	NA	NA	NA	NA	NA	NA	NA	NA	NA	NA	NA	NA	NA	NA	NA	NA	NA	NA	NA	NA	NA	NA	NA	NA	NA	NA	NA
AT1G02220	7.02089	7.27374	8.64009	107.948	84.2549	371.147	71.1788	81.6207	76.262	190.554	302.367	264.217	475.375	447.597	436.906	119.48	143.554	92.9239	89.7183	92.5768	96.8425	109.763	128.727	126.22	184.692	167.336	179.977
AT1G02230	6.30616	6.53327	7.76052	6.76535	5.28046	23.2606	5.50023	6.30712	5.89303	11.8647	18.8266	16.4513	13.2378	12.4643	12.1666	9.28054	11.1505	7.21781	15.8957	16.4022	17.1579	17.7401	20.8051	20.3999	15.5183	14.06	15.1221
AT1G02250	1.69539	1.75645	2.08639	0.132365	0.103313	0.455099	0.334506	0.383578	0.358395	0.530014	0.841015	0.734903	3.19269	3.00613	2.93433	0.188146	0.226055	0.146328	0.17745	0.183104	0.191541	0.166488	0.195253	0.19145	2.41309	2.18633	2.35149
AT1G02260	253.604	262.737	312.091	104.422	81.5025	359.022	212.782	243.997	227.978	165.426	262.494	229.375	409.915	385.962	376.743	122.82	147.566	95.5212	263.993	272.404	284.956	321.69	377.271	369.923	329.499	298.535	321.087
AT1G02270	301.07	311.913	370.505	673.091	525.357	2314.22	879.37	1008.37	942.171	381.81	605.849	529.408	923.998	870.006	849.225	656.517	788.797	510.597	644.887	665.433	696.095	1158.15	1358.25	1331.8	1155.74	1047.13	1126.23
AT1G02280	1371.84	1421.24	1688.22	636.053	496.448	2186.88	844.581	968.481	904.897	592.095	939.524	820.984	1169.78	1101.42	1075.12	593.017	712.502	461.21	566.279	584.321	611.245	571.711	670.488	657.429	949.509	860.281	925.268
AT1G02290	255.795	265.007	314.788	224.72	175.397	772.632	194.395	222.913	208.278	195.572	310.33	271.175	321.348	302.571	295.343	276.336	332.014	214.916	329.033	339.516	355.16	423.457	496.62	486.947	410.923	372.307	400.432
AT1G02300	58.5468	60.6553	72.0493	35.8883	28.0113	123.391	303.686	348.236	325.373	89.5501	142.096	124.168	388.501	365.8	357.063	64.0248	76.9251	49.7944	161.67	166.821	174.508	344.211	403.682	395.82	374.742	339.526	365.175
AT1G02305	818.723	848.208	1007.54	604.075	471.489	2076.93	792.191	908.405	848.765	994.975	1578.8	1379.61	2387.79	2248.26	2194.56	969.642	1165.01	754.126	2537.27	2618.11	2738.75	3212.16	3767.14	3693.76	4430.03	4013.73	4316.94
AT1G02310	0.3304	0.342299	0.406599	3.50206	2.7334	12.0408	2.68056	3.0738	2.87199	0.141431	0.224419	0.196104	2.39803	2.2579	2.20397	18.6643	22.4249	14.5159	0.971608	1.00256	1.04876	18.6532	21.876	21.45	16.9538	15.3606	16.5209
AT1G02320	NA	NA	NA	NA	NA	NA	NA	NA	NA	NA	NA	NA	NA	NA	NA	NA	NA	NA	NA	NA	NA	NA	NA	NA	NA	NA	NA
AT1G02330	254.341	263.501	312.999	734.666	573.418	2525.93	763.512	875.52	818.039	535.062	849.024	741.902	802.295	755.414	737.371	571.418	686.552	444.413	454.774	469.263	490.886	650.736	763.168	748.303	728.087	659.666	709.499
AT1G02335	356.717	369.564	438.986	231.364	180.583	795.474	181.654	208.303	194.627	359.3	570.129	498.195	159.077	149.782	146.204	268.707	322.849	208.983	437.249	451.18	471.97	588.297	689.941	676.502	150.026	135.927	146.196
AT1G02340	119.212	123.506	146.706	17.408	13.5872	59.8522	14.8551	17.0344	15.916	11.0794	17.5806	15.3624	23.3366	21.973	21.4481	54.0577	64.9497	42.0426	27.8693	28.7573	30.0823	57.0113	66.8614	65.5592	41.8507	37.9179	40.7823
AT1G02350	22.0582	22.8526	27.1455	12.7315	9.93713	43.7735	19.4339	22.2848	20.8217	14.4954	23.0011	20.099	27.3767	25.777	25.1613	19.085	22.9305	14.8431	14.0231	14.4698	15.1366	27.4399	32.1809	31.5541	28.3486	25.6846	27.6249
AT1G02360	17.8833	18.5274	22.0077	866.323	676.178	2978.59	929.841	1066.25	996.245	775.195	1230.06	1074.86	656.398	618.043	603.281	87.5393	105.177	68.0824	157.446	162.462	169.948	129.948	152.399	149.431	151.597	137.351	147.727
AT1G02370	193.336	200.298	237.924	990.948	773.449	3407.08	742.232	851.118	795.239	424.061	672.892	587.992	384.064	361.622	352.984	623.451	749.069	484.88	476.853	492.046	514.718	445.369	522.318	512.145	479.482	434.424	467.241
AT1G02380	24.9108	25.8079	30.6559	13.832	10.7961	47.5573	17.308	19.8471	18.5441	20.6584	32.7802	28.6443	41.9798	39.5268	38.5826	15.186	18.2458	11.8107	14.7515	15.2215	15.9229	27.575	32.3393	31.7094	100.281	90.8574	97.721
AT1G02390	56.438	58.4706	69.4541	40.9359	31.9511	140.746	25.9012	29.7009	27.751	13.3386	21.1653	18.4949	48.9893	46.1267	45.0249	192.806	231.654	149.952	156.802	161.798	169.253	126.891	148.815	145.917	115.317	104.48	112.373
AT1G02400	54.4013	56.3605	66.9477	3340.05	2606.96	11483.8	1077.01	1235	1153.92	179.945	285.532	249.506	98.0629	92.3328	90.1273	1096.73	1317.7	852.963	470.375	485.361	507.725	89.5196	104.986	102.942	81.4047	73.7548	79.3265
AT1G02405	5.293	5.48362	6.5137	21.4292	16.7258	73.678	5.90197	6.76779	6.32346	10.8716	17.2508	15.0743	5.6121	5.28416	5.15795	17.5396	21.0736	13.6412	10.622	10.9604	11.4654	5.07891	5.95642	5.8404	4.53014	4.10443	4.41449
AT1G02410	206.694	214.137	254.363	368.554	287.662	1267.16	528.68	606.237	566.435	424.718	673.934	588.903	616.134	580.131	566.275	234.172	281.355	182.124	390.658	403.105	421.679	533.07	625.172	612.995	638.324	578.339	622.028
AT1G02420	16.8149	17.4205	20.6929	28.873	22.5358	99.2712	26.5329	30.4253	28.4278	10.713	16.9992	14.8544	11.9674	11.2681	10.9989	7.40118	8.89243	5.75616	16.6957	17.2276	18.0214	10.9011	12.7846	12.5355	14.3055	12.9612	13.9403
AT1G02430	0.923208	0.956457	1.13612	2.72409	2.12619	9.36598	0.334506	0.383578	0.358395	0.997234	1.58239	1.38274	0.375958	0.353989	0.345534	0.188145	0.226055	0.146328	0.967518	0.998344	1.04435	1.22908	1.44143	1.41336	0.191738	0.17372	0.186843
AT1G02440	2.13703	2.21399	2.62988	4.66742	3.64299	16.0475	4.40846	5.05518	4.72329	5.44389	8.63826	7.54836	3.1431	2.95944	2.88875	0.188146	0.226055	0.146328	2.25571	2.32757	2.43482	0.608444	0.713568	0.69967	2.05517	1.86204	2.0027
AT1G02450	15.5379	16.0975	19.1214	10.9404	8.53914	37.6153	12.4769	14.3073	13.368	7.66397	12.161	10.6267	2.43542	2.29311	2.23834	7.28977	8.75857	5.66952	77.7309	80.2075	83.9032	15.4715	18.1446	17.7912	22.7028	20.5693	22.1232
AT1G02460	7.58476	7.85791	9.334	1966.59	1534.95	6761.54	586.964	673.072	628.882	362.012	574.433	501.956	107.481	101.201	98.7834	962.714	1156.69	748.738	520.676	537.265	562.021	285.184	334.457	327.943	122.179	110.698	119.06
AT1G02470	5.59823	5.79984	6.88933	17.1493	13.3852	58.9626	31.6128	36.2504	33.8704	16.072	25.5027	22.285	40.9157	38.5249	37.6047	50.671	60.8806	39.4086	32.1584	33.183	34.712	27.7154	32.504	31.8709	41.1281	37.2631	40.0781
AT1G02475	1014.8	1051.34	1248.83	769.401	600.528	2645.35	717.188	822.4	768.406	566.988	899.685	786.171	1268.32	1194.21	1165.68	947.699	1138.65	737.06	1261.27	1301.46	1361.42	1234.88	1448.23	1420.02	1117.4	1012.4	1088.88
AT1G02480	NA	NA	NA	NA	NA	NA	NA	NA	NA	NA	NA	NA	NA	NA	NA	NA	NA	NA	NA	NA	NA	NA	NA	NA	NA	NA	NA
AT1G02490	2.4875	2.57709	3.06118	1.07166	0.836446	3.68458	0.334505	0.383577	0.358394	0.275464	0.437101	0.381951	4.13364	3.8921	3.79913	0.366456	0.440292	0.285006	0.644681	0.66522	0.695872	4.33802	5.08753	4.98843	12.5598	11.3795	12.2391
AT1G02500	11625.5	12044.2	14306.7	27650.3	21581.5	95067.4	12662.9	14520.6	13567.2	17967.2	28510	24912.9	16793.7	15812.4	15434.7	12349.8	14838.2	9604.92	12958.7	13371.6	13987.7	16187	18983.7	18614	16346	14809.9	15928.7
AT1G02510	0.169633	0.175742	0.208755	0.33634	0.262518	1.1564	0.334502	0.383573	0.35839	0.141429	0.224416	0.196101	0.193023	0.181744	0.177403	0.188144	0.226053	0.146327	0.17745	0.183103	0.19154	0.166488	0.195253	0.19145	0.191738	0.17372	0.186843
AT1G02520	6.10232	6.32209	7.50968	258.571	201.818	889.018	288.828	331.199	309.454	198.166	314.445	274.772	560.39	527.645	515.042	106.561	128.032	82.8764	63.6856	65.7147	68.7426	68.6421	80.5018	78.9339	223.021	202.063	217.328
AT1G02530	4.00354	4.14772	4.92686	3.92171	3.06095	13.4836	2.8394	3.25593	3.04217	3.02337	4.79741	4.19212	8.64858	8.14322	7.94871	1.87874	2.25728	1.46116	1.90607	1.96679	2.05742	6.09652	7.14985	7.01059	47.5921	43.1197	46.3771
AT1G02540	NA	NA	NA	NA	NA	NA	NA	NA	NA	NA	NA	NA	NA	NA	NA	NA	NA	NA	NA	NA	NA	NA	NA	NA	NA	NA	NA
AT1G02550	NA	NA	NA	NA	NA	NA	NA	NA	NA	NA	NA	NA	NA	NA	NA	NA	NA	NA	NA	NA	NA	NA	NA	NA	NA	NA	NA
AT1G02560	5621.27	5823.72	6917.69	6079.56	4745.18	20902.7	4996.51	5729.49	5353.33	3088.79	4901.23	4282.84	4915.76	4628.52	4517.96	5058.25	6077.43	3933.98	6230.33	6428.83	6725.05	5529.19	6484.5	6358.2	5080.07	4602.68	4950.38
AT1G02570	0.169638	0.175747	0.208761	0.737311	0.575481	2.53502	1.49873	1.71859	1.60576	2.34897	3.7273	3.25703	0.193028	0.181749	0.177408	0.18815	0.22606	0.146331	0.177454	0.183108	0.191545	0.32428	0.380308	0.3729	0.191743	0.173724	0.186848
AT1G02575	NA	NA	NA	NA	NA	NA	NA	NA	NA	NA	NA	NA	NA	NA	NA	NA	NA	NA	NA	NA	NA	NA	NA	NA	NA	NA	NA
AT1G02580	0.330403	0.342302	0.406603	0.132366	0.103313	0.4551	0.334508	0.38358	0.358396	2.26007	3.58623	3.13375	2.84046	2.67448	2.6106	0.794696	0.954818	0.618064	0.177451	0.183104	0.191541	0.324275	0.380301	0.372894	0.704579	0.638367	0.686591
AT1G02590	NA	NA	NA	NA	NA	NA	NA	NA	NA	NA	NA	NA	NA	NA	NA	NA	NA	NA	NA	NA	NA	NA	NA	NA	NA	NA	NA
AT1G02600	NA	NA	NA	NA	NA	NA	NA	NA	NA	NA	NA	NA	NA	NA	NA	NA	NA	NA	NA	NA	NA	NA	NA	NA	NA	NA	NA
AT1G02610	11.5817	11.9988	14.2527	9.29017	7.25111	31.9415	2.1781	2.49763	2.33365	6.91552	10.9734	9.58888	12.9591	12.2019	11.9104	3.051	3.66574	2.37288	11.8325	12.2094	12.772	37.879	44.4235	43.5583	41.6696	37.7538	40.6058
AT1G02620	0.545651	0.565302	0.671493	0.132366	0.103313	0.455099	0.171741	0.196936	0.184006	0.141435	0.224427	0.196111	0.193023	0.181744	0.177403	0.188144	0.226053	0.146327	0.17745	0.183103	0.19154	2.70524	3.17264	3.11084	0.191738	0.17372	0.186843
AT1G02630	2.74314	2.84193	3.37577	0.132366	0.103313	0.455099	0.171741	0.196936	0.184006	0.141432	0.224421	0.196106	0.193023	0.181744	0.177403	0.188144	0.226053	0.146327	0.17745	0.183103	0.19154	0.166488	0.195253	0.19145	0.191738	0.17372	0.186843
AT1G02640	602.415	624.11	741.347	139.077	108.551	478.173	193.223	221.568	207.022	184.936	293.452	256.427	145.221	136.736	133.47	165.378	198.7	128.621	254.119	262.215	274.297	193.86	227.354	222.926	93.5201	84.7317	91.1326
AT1G02650	26.1884	27.1316	32.2281	10.2101	7.96914	35.1044	5.59136	6.41161	5.99066	11.7732	18.6814	16.3244	28.8817	27.194	26.5445	7.97217	9.57847	6.20024	3.54897	3.66205	3.83078	5.72735	6.7169	6.58607	9.47967	8.58884	9.23766
AT1G02660	362.333	375.382	445.896	152.997	119.417	526.035	125.633	144.063	134.605	155.143	246.177	215.117	174.547	164.348	160.422	274.133	329.367	213.203	333.631	344.26	360.123	258.423	303.072	297.169	292.476	264.991	285.009
AT1G02670	26.2585	27.2041	32.3144	10.4944	8.19106	36.082	10.8589	12.4519	11.6344	10.0813	15.9969	13.9785	19.138	18.0197	17.5893	13.4592	16.1711	10.4677	21.7106	22.4023	23.4345	17.01	19.949	19.5604	21.1505	19.1629	20.6105
AT1G02680	103.46	107.186	127.321	196.071	153.036	674.132	197.352	226.304	211.446	142.694	226.424	197.856	270.221	254.431	248.354	178.793	214.818	139.054	170.539	175.972	184.081	216.19	253.542	248.604	313.704	284.224	305.695
AT1G02690	186.923	193.655	230.032	592.536	462.482	2037.26	197.59	226.577	211.701	151.876	240.993	210.587	595.098	560.325	546.941	237.184	284.974	184.467	168.563	173.934	181.948	400.086	469.211	460.072	792.344	717.885	772.116
AT1G02700	37.2258	38.5665	45.8111	21.7255	16.9571	74.6967	11.7795	13.5076	12.6207	18.4476	29.2722	25.5789	40.8359	38.4497	37.5314	42.8855	51.5264	33.3536	16.1278	16.6416	17.4084	25.8459	30.3114	29.721	34.7261	31.4628	33.8395
AT1G02705	2.46871	2.55762	3.03806	2.9844	2.32936	10.261	1.25924	1.44397	1.34917	1.48644	2.35866	2.06107	0.707972	0.666603	0.650681	4.11798	4.9477	3.2027	0.654668	0.675526	0.706652	5.82343	6.82957	6.69655	1.71832	1.55684	1.67445
AT1G02710	NA	NA	NA	NA	NA	NA	NA	NA	NA	NA	NA	NA	NA	NA	NA	NA	NA	NA	NA	NA	NA	NA	NA	NA	NA	NA	NA
AT1G02720	351.673	364.338	432.778	302.643	236.217	1040.55	304.248	348.881	325.976	210.921	334.685	292.457	265.459	249.947	243.977	271.365	326.042	211.05	333.178	343.793	359.634	297.618	349.039	342.24	332.341	301.109	323.856
AT1G02730	683.57	708.189	841.22	213.618	166.732	734.461	206.438	236.722	221.181	312.921	496.536	433.887	1719.35	1618.89	1580.22	221.217	265.79	172.049	381.072	393.213	411.332	1586.56	1860.67	1824.43	3098.19	2807.04	3019.09
AT1G02740	122.991	127.42	151.356	143.609	112.089	493.756	156.784	179.784	167.981	92.6906	147.079	128.522	248.412	233.897	228.31	85.1783	102.341	66.2463	116.326	120.032	125.563	177.824	208.548	204.486	295.464	267.698	287.921
AT1G02750	127.763	132.364	157.229	240.693	187.865	827.552	266.317	305.386	285.336	214.709	340.696	297.71	318.536	299.923	292.759	213.338	256.323	165.921	190.082	196.138	205.176	241.068	282.718	277.212	327.469	296.696	319.109
AT1G02760	NA	NA	NA	NA	NA	NA	NA	NA	NA	NA	NA	NA	NA	NA	NA	NA	NA	NA	NA	NA	NA	NA	NA	NA	NA	NA	NA
AT1G02770	0.330402	0.342301	0.406602	1.00149	0.781678	3.44333	1.55603	1.7843	1.66715	2.32993	3.69708	3.23062	3.87647	3.64996	3.56277	1.15517	1.38792	0.898414	1.89609	1.9565	2.04665	9.17077	10.7553	10.5458	11.69	10.5914	11.3915
AT1G02780	8883.96	9203.91	10932.8	18141.2	14159.5	62373.1	19500.9	22361.7	20893.6	17006.8	26986	23581.2	18802.6	17703.9	17281	17303.1	20789.4	13457.2	17211.3	17759.6	18578	17012.7	19952.1	19563.5	22772.8	20632.8	22191.4
AT1G02790	0.169633	0.175742	0.208755	0.132366	0.103313	0.455099	0.171741	0.196936	0.184006	0.141426	0.224412	0.196098	0.193023	0.181744	0.177403	0.188144	0.226053	0.146327	0.17745	0.183103	0.19154	0.32427	0.380295	0.372888	0.191738	0.17372	0.186843
AT1G02800	2.31066	2.39387	2.84356	1.77731	1.38722	6.11075	4.59923	5.27393	4.92768	1.05821	1.67915	1.46729	0.7041	0.662957	0.647122	0.366457	0.440293	0.285007	2.94833	3.04226	3.18244	2.03254	2.38372	2.33729	0.191738	0.17372	0.186843
AT1G02810	18.0618	18.7122	22.2273	24.2316	18.9131	83.3131	29.4584	33.78	31.5622	8.70647	13.8152	12.0722	128.491	120.983	118.093	8.36508	10.0505	6.50583	17.783	18.3496	19.1951	15.7661	18.4901	18.1299	140.818	127.585	137.223
AT1G02813	0.169634	0.175744	0.208756	0.132366	0.103313	0.4551	0.334505	0.383577	0.358394	0.275456	0.437088	0.381941	2.0522	1.93229	1.88613	0.188146	0.226055	0.146328	0.17745	0.183104	0.191541	0.324273	0.380299	0.372892	2.10313	1.90549	2.04944
AT1G02816	371.98	385.376	457.768	317.897	248.123	1092.99	331.248	379.842	354.904	478.701	759.592	663.754	601.846	566.678	553.143	310.941	373.592	241.83	586.074	604.746	632.611	420.717	493.406	483.796	502.934	455.672	490.095
AT1G02820	8.82237	9.14009	10.857	129.597	101.152	445.58	63.6534	72.9914	68.1992	67.9562	107.831	94.2263	117.431	110.569	107.928	53.5923	64.3905	41.6807	31.4696	32.4723	33.9685	102.621	120.351	118.007	120.076	108.792	117.01
AT1G02830	0.169634	0.175744	0.208757	24.8352	19.3842	85.3883	4.44819	5.10074	4.76586	2.04109	3.23875	2.83012	2.08507	1.96323	1.91634	6.2451	7.50341	4.85704	1.60717	1.65837	1.73478	0.166488	0.195253	0.19145	0.191738	0.17372	0.186843
AT1G02840	1285.66	1331.96	1582.17	2603.27	2031.89	8950.57	2517.22	2886.49	2696.98	1124.68	1784.62	1559.45	1501.61	1413.86	1380.09	1793.05	2154.33	1394.52	1846.43	1905.26	1993.05	1277.79	1498.56	1469.38	1815.22	1644.64	1768.88
AT1G02850	61.2524	63.4584	75.3788	3712.79	2897.89	12765.3	5598.73	6420.06	5998.56	6154.04	9765.11	8533.04	4154.83	3912.05	3818.6	1686.88	2026.76	1311.95	2828.96	2919.09	3053.6	4240.7	4973.39	4876.52	6508.94	5897.27	6342.77
AT1G02860	91.7822	95.0876	112.95	202.373	157.955	695.797	130.249	149.357	139.551	136.285	216.255	188.97	469.149	441.735	431.184	121.358	145.81	94.3845	99.892	103.075	107.824	215.928	253.235	248.302	295.262	267.516	287.724
AT1G02870	349.867	362.467	430.556	1922.77	1500.75	6610.88	1347.49	1545.17	1443.72	741.653	1176.84	1028.36	689.869	649.558	634.043	859.79	1033.03	668.69	757.685	781.825	817.85	644.576	755.943	741.219	812.883	736.494	792.13
AT1G02880	154.471	160.034	190.096	758.799	592.253	2608.9	587.41	673.583	629.36	308.523	489.558	427.791	648.571	610.673	596.087	283.668	340.824	220.619	375.099	387.049	404.884	535.879	628.466	616.225	594.635	538.755	579.454
AT1G02890	1444.53	1496.55	1777.68	1630.33	1272.5	5605.41	1672.94	1918.36	1792.42	816.588	1295.74	1132.26	1839.72	1732.21	1690.84	1386.51	1665.88	1078.34	1236.72	1276.13	1334.93	1385.51	1624.89	1593.24	1511.5	1369.46	1472.91
AT1G02900	59.7324	61.8836	73.5083	66.5368	51.9329	228.767	13.715	15.727	14.6945	40.8579	64.8325	56.6526	510.548	480.715	469.233	22.6872	27.2584	17.6447	17.0494	17.5926	18.4033	33.5028	39.2913	38.526	146.782	132.989	143.035
AT1G02910	1037.42	1074.78	1276.68	714.321	557.538	2455.98	864.831	991.702	926.593	449.065	712.567	622.662	811.282	763.876	745.63	590.036	708.921	458.892	871.16	898.916	940.335	692.499	812.146	796.328	709.303	642.648	691.195
AT1G02920	35.3292	36.6016	43.4771	28330.3	22112.2	97405.1	28662.5	32867.3	30709.5	46406	73636.1	64345.4	33538.4	31578.6	30824.4	9110.08	10945.6	7085.24	6565.19	6774.36	7086.5	7494.9	8789.84	8618.63	10327.2	9356.68	10063.5
AT1G02930	83.1517	86.1463	102.329	52088.7	40655.9	179091	52727.7	60462.9	56493.3	58319.1	92539.5	80863.7	20894.3	19673.4	19203.5	33446	40184.9	26012.1	28005.8	28898.1	30229.6	29224.9	34274.3	33606.7	20853.9	18894.2	20321.5
AT1G02940	0.330404	0.342303	0.406604	20.3206	15.8605	69.8664	51.6094	59.1806	55.2951	220.534	349.938	305.786	339.97	320.104	312.458	17.8916	21.4965	13.9149	22.0585	22.7613	23.8101	191.225	224.264	219.896	313.119	283.694	305.125
AT1G02950	3.97565	4.11883	4.89254	1.48619	1.15999	5.10983	1.53175	1.75646	1.64114	1.2077	1.91635	1.67456	0.70551	0.664284	0.648417	5.5898	6.71607	4.34739	2.53149	2.61214	2.7325	5.22834	6.13167	6.01224	4.52871	4.10313	4.41309
AT1G02952	NA	NA	NA	NA	NA	NA	NA	NA	NA	NA	NA	NA	NA	NA	NA	NA	NA	NA	NA	NA	NA	NA	NA	NA	NA	NA	NA
AT1G02960	182.273	188.838	224.31	95.075	74.2074	326.887	169.508	194.375	181.614	88.8497	140.985	123.197	188.433	177.422	173.184	68.6229	82.4496	53.3705	117.349	121.087	126.667	182.303	213.8	209.636	202.125	183.131	196.965
AT1G02965	0.169633	0.175742	0.208755	0.132366	0.103313	0.455099	0.171741	0.196936	0.184006	0.141426	0.224412	0.196098	0.375953	0.353985	0.34553	0.188144	0.226053	0.146327	0.17745	0.183103	0.19154	0.166488	0.195253	0.19145	0.191738	0.17372	0.186843
AT1G02970	82.3156	85.2801	101.3	34.7967	27.1593	119.638	27.397	31.4161	29.3535	73.1224	116.029	101.39	181.943	171.312	167.22	16.1785	19.4383	12.5826	26.749	27.6013	28.8731	63.553	74.5334	73.0817	119.476	108.248	116.426
AT1G02980	0.169635	0.175744	0.208757	146.307	114.195	503.034	60.2799	69.1229	64.5847	14.8617	23.5822	20.6068	14.2203	13.3893	13.0695	11.8452	14.2319	9.21243	5.54625	5.72295	5.98665	2.3712	2.78088	2.72672	6.91614	6.26621	6.73957
AT1G02990	342.426	354.759	421.399	358.268	279.633	1231.8	458.812	526.119	491.578	270.576	429.343	375.173	509.299	479.539	468.085	411.629	494.567	320.139	268.61	277.168	289.939	471.393	552.839	542.071	465.369	421.636	453.488
AT1G03000	402.854	417.363	495.763	159.11	124.188	547.052	423.401	485.514	453.638	264.309	419.399	366.483	628.737	591.997	577.857	201.126	241.65	156.423	359.282	370.729	387.812	396.066	464.496	455.449	489.329	443.345	476.837
AT1G03010	5.0986	5.28222	6.27447	2.14379	1.67326	7.37078	1.25572	1.43993	1.34539	5.00233	7.93759	6.9361	32.4815	30.5835	29.853	5.97427	7.17801	4.6464	1.28481	1.32574	1.38683	0.945317	1.10864	1.08705	6.32146	5.72741	6.16007
AT1G03020	12.7844	13.2448	15.7328	9.09227	7.09665	31.2611	2.81226	3.22482	3.0131	2.7393	4.34666	3.79824	4.23786	3.99023	3.89492	14.6385	17.588	11.3849	15.9621	16.4706	17.2296	8.43451	9.89179	9.69912	1.72949	1.56696	1.68534
AT1G03030	218.511	226.38	268.905	402.225	313.942	1382.93	340.938	390.953	365.286	331.38	525.827	459.483	597.037	562.15	548.723	346.798	416.673	269.717	341.171	352.04	368.262	567.277	665.289	652.331	623.623	565.019	607.702
AT1G03040	577.368	598.162	710.525	881.725	688.199	3031.55	920.999	1056.11	986.773	664.896	1055.04	921.927	938.84	883.98	862.866	704.011	845.861	547.535	832.895	859.431	899.032	1014.39	1189.65	1166.48	1151.83	1043.59	1122.43
AT1G03050	0.169633	0.175743	0.208755	0.807972	0.630633	2.77797	0.171741	0.196935	0.184006	0.141433	0.224424	0.196108	0.375955	0.353987	0.345532	0.587645	0.706049	0.457033	0.943142	0.973191	1.01803	1.47252	1.72694	1.6933	1.07414	0.973198	1.04672
AT1G03055	25.3208	26.2327	31.1604	23.4551	18.3071	80.6434	37.7721	43.3132	40.4695	10.806	17.1467	14.9833	11.4444	10.7757	10.5183	14.8627	17.8574	11.5593	24.8435	25.635	26.8162	23.127	27.1227	26.5945	18.5762	16.8305	18.102
AT1G03060	1798.56	1863.33	2213.35	1811.31	1413.76	6227.66	1799.21	2063.15	1927.7	1306.07	2072.45	1810.96	2337.48	2200.9	2148.33	1880.23	2259.08	1462.32	1412.75	1457.76	1524.93	1721.09	2018.45	1979.14	1740.99	1577.38	1696.54
AT1G03070	19.2244	19.9167	23.658	53.4364	41.7079	183.725	20.1865	23.1478	21.6281	10.3807	16.4719	14.3936	7.36101	6.93088	6.76533	47.293	56.8219	36.7815	59.7084	61.6107	64.4496	71.1399	83.4312	81.8061	45.7059	41.4108	44.5391
AT1G03080	1449.83	1502.05	1784.2	3749.61	2926.62	12891.9	2029.92	2327.71	2174.89	1192.65	1892.47	1653.7	2726.1	2566.8	2505.49	3819.11	4588.62	2970.26	1556.37	1605.96	1679.96	2199.4	2579.4	2529.16	2492.73	2258.48	2429.09
AT1G03090	482.743	500.129	594.077	136.546	106.576	469.472	131.663	150.977	141.065	135.165	214.477	187.416	494.38	465.492	454.373	238.754	286.86	185.687	253.481	261.557	273.609	264.97	310.751	304.698	388.862	352.319	378.934
AT1G03100	18.9129	19.5941	23.2747	65.4139	51.0565	224.906	69.2047	79.357	74.1469	28.0963	44.5826	38.9576	44.2896	41.7016	40.7055	47.8715	57.5171	37.2314	67.9993	70.1658	73.3989	63.615	74.6061	73.153	69.1598	62.6606	67.3942
AT1G03103	NA	NA	NA	NA	NA	NA	NA	NA	NA	NA	NA	NA	NA	NA	NA	NA	NA	NA	NA	NA	NA	NA	NA	NA	NA	NA	NA
AT1G03106	0.169633	0.175743	0.208755	1.72293	1.34477	5.92377	0.171741	0.196935	0.184006	0.141431	0.22442	0.196105	1.05713	0.995357	0.971582	0.820132	0.985379	0.637847	0.952931	0.983292	1.0286	2.76237	3.23964	3.17654	0.191737	0.173719	0.186842
AT1G03110	240.067	248.713	295.433	1052.91	821.814	3620.13	828.06	949.536	887.196	338.49	537.109	469.341	386.193	363.627	354.941	530.927	637.902	412.921	383.922	396.154	414.407	284.415	333.555	327.058	359.328	325.561	350.154
AT1G03120	1.58983	1.64708	1.95648	0.53134	0.414719	1.82685	1.26672	1.45255	1.35719	0.942867	1.49612	1.30736	6.97802	6.57027	6.41334	1.44953	1.74159	1.12735	3.16476	3.26559	3.41607	6.11244	7.16853	7.0289	19.74	17.885	19.236
AT1G03130	4175.13	4325.5	5138.03	1712.34	1336.51	5887.37	9242.66	10598.6	9902.73	7802.92	12381.5	10819.3	10254	9654.82	9424.21	1197.88	1439.24	931.634	11669.2	12041	12595.8	11271.4	13218.8	12961.3	4817.59	4364.87	4694.6
AT1G03140	672.073	696.277	827.071	1066.4	832.343	3666.51	1082.93	1241.8	1160.27	855.764	1357.91	1186.58	1439.4	1355.29	1322.92	831.387	998.901	646.6	1089.18	1123.88	1175.67	1148.82	1347.31	1321.07	1411.28	1278.66	1375.25
AT1G03150	151.02	156.459	185.849	340.066	265.426	1169.21	276.364	316.907	296.101	267.33	424.193	370.672	434.368	408.987	399.218	281.981	338.797	219.307	332.492	343.086	358.894	357.52	419.29	411.124	419.159	379.769	408.458
AT1G03160	903.589	936.131	1111.98	742.451	579.494	2552.7	1287.85	1476.78	1379.83	598.935	950.378	830.468	1195.61	1125.74	1098.85	1203.96	1446.54	936.363	1329.66	1372.02	1435.24	1188.74	1394.13	1366.98	1172.83	1062.62	1142.89
AT1G03165	2.80881	2.90997	3.45659	0.132366	0.103314	0.455102	0.171743	0.196937	0.184008	1.61854	2.56826	2.24422	1.78016	1.67614	1.6361	0.594632	0.714443	0.462467	0.345627	0.356638	0.373072	1.23078	1.44343	1.41531	0.191739	0.173721	0.186844
AT1G03170	6.18831	6.41117	7.61549	17.0594	13.3151	58.6537	21.1941	24.3033	22.7077	15.5977	24.75	21.6273	9.06385	8.53422	8.33038	20.8641	25.0679	16.2267	9.03001	9.31771	9.74705	6.33346	7.42772	7.28305	28.1094	25.4679	27.3918
AT1G03180	25.4354	26.3514	31.3014	48.3267	37.7196	166.157	61.514	70.5381	65.907	39.5477	62.7535	54.8358	110.148	103.712	101.235	37.4359	44.9788	29.1152	16.4208	16.944	17.7247	57.0948	66.9594	65.6552	78.2583	70.9041	76.2604
AT1G03190	177.53	183.924	218.474	254.09	198.321	873.611	291.078	333.779	311.866	124.637	197.771	172.818	250.737	236.086	230.447	209.305	251.477	162.784	178.216	183.894	192.368	169.592	198.894	195.02	227.399	206.03	221.594
AT1G03200	1.78197	1.84615	2.19294	0.869521	0.678674	2.98959	1.59373	1.82753	1.70755	0.275464	0.437101	0.381952	1.76381	1.66074	1.62107	9.93278	11.9341	7.72508	1.92071	1.9819	2.07323	4.45903	5.22944	5.12759	6.15826	5.57955	6.00104
AT1G03210	253.113	262.229	311.488	98.2717	76.7025	337.878	81.2337	93.1507	87.035	108.819	172.672	150.886	270.594	254.782	248.697	70.3529	84.5282	54.716	89.246	92.0894	96.3327	238.359	279.541	274.097	261.828	237.223	255.143
AT1G03220	2114.48	2190.64	2602.14	2241.65	1749.64	7707.24	1169.04	1340.54	1252.53	1579.97	2507.06	2190.74	2504.59	2358.24	2301.91	1179.98	1417.73	917.713	1386.25	1430.42	1496.33	1449.69	1700.16	1667.04	1648.53	1493.61	1606.44
AT1G03230	1011.84	1048.28	1245.19	1191.14	929.701	4095.37	411.035	471.334	440.389	512.385	813.042	710.46	566.223	533.137	520.402	600.576	721.585	467.09	460.606	475.281	497.18	728.617	854.504	837.86	600.354	543.937	585.027
AT1G03240	0.330397	0.342296	0.406596	0.132365	0.103313	0.455098	0.334503	0.383574	0.358391	0.141435	0.224427	0.196111	0.193023	0.181744	0.177403	0.188145	0.226053	0.146327	0.645862	0.666439	0.697147	0.616255	0.722729	0.708653	1.41865	1.28534	1.38244
AT1G03250	322.236	333.841	396.552	660.798	515.762	2271.96	556.327	637.94	596.057	323.628	513.526	448.734	473.254	445.6	434.957	625.868	751.973	486.76	686.803	708.685	741.339	729.854	855.955	839.283	774.584	701.794	754.809
AT1G03260	225.286	233.399	277.242	275.247	214.834	946.353	219.029	251.161	234.671	142.671	226.388	197.824	276.458	260.304	254.086	202.824	243.69	157.743	222.019	229.093	239.649	169.644	198.954	195.079	202.775	183.72	197.599
AT1G03270	36.3981	37.709	44.7925	66.7519	52.1008	229.506	95.2773	109.254	102.082	29.654	47.0543	41.1174	58.5469	55.1258	53.8091	54.1465	65.0564	42.1117	59.6132	61.5125	64.3468	55.6958	65.3187	64.0465	73.5137	66.6054	71.637
AT1G03280	702.95	728.266	865.068	675.315	527.093	2321.87	654.53	750.549	701.273	450.712	715.18	624.945	980.517	923.222	901.17	719.071	863.955	559.247	621.376	641.173	670.717	821.177	963.056	944.298	1109.8	1005.51	1081.47
AT1G03290	403.803	418.346	496.931	450.359	351.511	1548.42	366.748	420.55	392.94	323.284	512.98	448.257	684.934	644.911	629.507	668.928	803.709	520.249	712.715	735.423	769.309	1243.33	1458.15	1429.75	1037.58	940.073	1011.09
AT1G03300	NA	NA	NA	NA	NA	NA	NA	NA	NA	NA	NA	NA	NA	NA	NA	NA	NA	NA	NA	NA	NA	NA	NA	NA	NA	NA	NA
AT1G03310	1427.33	1478.74	1756.51	2348.66	1833.16	8075.17	3737.15	4285.39	4004.04	2059.02	3267.21	2854.99	4701.66	4426.93	4321.19	2890.81	3473.27	2248.29	5923.6	6112.33	6393.97	5681.94	6663.64	6533.85	5593.67	5068.02	5450.87
AT1G03320	0.330401	0.3423	0.4066	0.132365	0.103313	0.455098	0.334505	0.383577	0.358394	0.275461	0.437095	0.381947	2.88725	2.71854	2.65361	0.591977	0.711254	0.460402	0.345624	0.356635	0.373068	1.15496	1.35451	1.32813	0.672384	0.609198	0.655218
AT1G03325	NA	NA	NA	NA	NA	NA	NA	NA	NA	NA	NA	NA	NA	NA	NA	NA	NA	NA	NA	NA	NA	NA	NA	NA	NA	NA	NA
AT1G03330	331.082	343.006	407.439	700.347	546.631	2407.93	617.836	708.472	661.959	438.294	695.476	607.727	684.258	644.275	628.886	657.268	789.7	511.181	724.957	748.055	782.523	634.878	744.569	730.067	819.201	742.218	798.287
AT1G03340	26.0853	27.0247	32.1012	52.5417	41.0095	180.649	74.3462	85.2528	79.6556	49.4379	78.447	68.5493	109.835	103.417	100.947	42.0062	50.4699	32.6697	54.0875	55.8107	58.3823	99.7184	116.947	114.67	142.761	129.346	139.117
AT1G03350	1205.52	1248.93	1483.54	1505.33	1174.93	5175.64	1013.53	1162.22	1085.91	897.364	1423.92	1244.26	1264.15	1190.29	1161.86	1556.85	1870.53	1210.82	1505.42	1553.38	1624.96	1487.51	1744.51	1710.53	1599.79	1449.45	1558.95
AT1G03360	203.019	210.33	249.84	902.87	704.703	3104.25	829.803	951.535	889.063	307.152	487.383	425.889	434.181	408.81	399.045	409.985	492.592	318.86	276.625	285.438	298.591	272.25	319.288	313.069	398.654	361.191	388.476
AT1G03365	285	295.264	350.728	353.395	275.83	1215.04	404.374	463.696	433.253	189.302	300.381	262.481	413.021	388.886	379.598	402.996	484.194	313.424	246.288	254.135	265.845	391.776	459.466	450.517	436.489	395.47	425.345
AT1G03370	922.326	955.543	1135.04	915.665	714.69	3148.24	785.439	900.664	841.532	620.371	984.392	860.19	895.82	843.474	823.327	503.84	605.358	391.855	557.841	575.614	602.137	861.725	1010.61	990.927	858.965	778.246	837.036
AT1G03380	609.228	631.169	749.732	412.436	321.913	1418.04	558.091	639.964	597.948	370.293	587.574	513.439	1166.31	1098.16	1071.93	807.558	970.271	628.067	861.342	888.785	929.738	1036.43	1215.5	1191.82	1131.71	1025.36	1102.82
AT1G03390	0.169637	0.175747	0.20876	0.132369	0.103316	0.455111	0.171745	0.19694	0.184011	0.486796	0.772437	0.674978	0.375963	0.353994	0.345538	0.188149	0.226059	0.14633	0.177454	0.183108	0.191545	0.166492	0.195258	0.191455	0.191743	0.173724	0.186848
AT1G03395	NA	NA	NA	NA	NA	NA	NA	NA	NA	NA	NA	NA	NA	NA	NA	NA	NA	NA	NA	NA	NA	NA	NA	NA	NA	NA	NA
AT1G03400	351.819	364.489	432.957	73.5642	57.4179	252.929	40.0761	45.9553	42.9382	78.4511	124.484	108.778	139.229	131.093	127.962	126.027	151.42	98.0158	215.256	222.114	232.348	489.367	573.918	562.74	235.981	213.805	229.956
AT1G03410	52.949	54.8559	65.1604	5.25833	4.1042	18.0792	14.9735	17.1701	16.0428	12.4998	19.8344	17.3319	19.9109	18.7474	18.2996	21.1774	25.4444	16.4704	8.87845	9.16132	9.58345	18.2119	21.3584	20.9424	28.6096	25.9211	27.8792
AT1G03430	204.097	211.447	251.167	142.508	111.229	489.971	163.031	186.947	174.674	124.276	197.199	172.319	235.178	221.436	216.146	155.269	186.553	120.758	258.951	267.201	279.513	372.514	436.875	428.366	369.957	335.191	360.512
AT1G03440	552.893	572.805	680.405	381.467	297.74	1311.56	219.947	252.213	235.654	127.04	201.585	176.151	230.185	216.734	211.557	299.682	360.065	233.074	262.739	271.11	283.602	234.198	274.662	269.312	214.394	194.247	208.921
AT1G03445	0.929817	0.963303	1.14426	1.9132	1.49328	6.57797	1.21685	1.39537	1.30376	0.275462	0.437098	0.381949	0.193023	0.181744	0.177403	0.686044	0.824273	0.533561	4.40934	4.54982	4.75947	0.905594	1.06206	1.04137	3.371	3.05422	3.28494
AT1G03457	191.212	198.099	235.311	37.7708	29.4806	129.863	39.4521	45.2397	42.2696	43.3301	68.7553	60.0804	61.087	57.5175	56.1437	18.9942	22.8213	14.7725	9.5845	9.88987	10.3456	52.7654	61.8819	60.6766	88.2231	79.9325	85.9708
AT1G03470	80.3279	83.2209	98.8537	125.671	98.0883	432.083	57.0078	65.3709	61.0791	30.3205	48.1119	42.0416	214.592	202.052	197.226	118.365	142.214	92.0567	68.1831	70.3554	73.5972	147.402	172.869	169.502	408.204	369.844	397.783
AT1G03475	4818.89	4992.43	5930.25	2821.2	2201.99	9699.84	2622.84	3007.62	2810.15	1789.52	2839.57	2481.3	2897.43	2728.12	2662.96	2255.68	2710.18	1754.33	2618.6	2702.03	2826.53	2968.97	3481.94	3414.12	2732.43	2475.65	2662.67
AT1G03490	4.4476	4.60778	5.47334	0.661278	0.516137	2.27361	0.171741	0.196936	0.184006	0.141438	0.224431	0.196114	0.193023	0.181744	0.177403	0.188144	0.226053	0.146327	0.17745	0.183103	0.19154	0.166488	0.195253	0.19145	0.191738	0.17372	0.186843
AT1G03495	218.339	226.203	268.694	814.243	635.528	2799.53	897.491	1029.15	961.585	239.374	379.833	331.909	805.253	758.199	740.089	544.625	654.36	423.575	888.468	916.775	959.018	1114.02	1306.49	1281.04	1171.78	1061.66	1141.86
AT1G03502	0.169633	0.175742	0.208755	0.132366	0.103313	0.455099	0.171741	0.196936	0.184006	0.14143	0.224418	0.196103	0.193023	0.181744	0.177403	1.33467	1.60358	1.03802	0.17745	0.183103	0.19154	0.166488	0.195253	0.19145	0.191738	0.17372	0.186843
AT1G03506	0.169635	0.175745	0.208758	0.132367	0.103315	0.455105	0.622282	0.713571	0.666722	0.275437	0.437058	0.381914	0.193026	0.181747	0.177406	0.188147	0.226056	0.146329	0.177452	0.183106	0.191543	0.575701	0.675168	0.662018	0.191741	0.173722	0.186846
AT1G03510	47.4351	49.1435	58.3749	111.232	86.8181	382.438	107.745	123.551	115.439	51.2394	81.3056	71.0472	65.736	61.8948	60.4164	69.4951	83.4975	54.0488	106.464	109.856	114.918	89.1547	104.558	102.522	109.576	99.2791	106.779
AT1G03515	NA	NA	NA	NA	NA	NA	NA	NA	NA	NA	NA	NA	NA	NA	NA	NA	NA	NA	NA	NA	NA	NA	NA	NA	NA	NA	NA
AT1G03520	245.608	254.454	302.252	78.1582	61.0036	268.724	149.742	171.709	160.436	95.6472	151.771	132.622	207.331	195.216	190.553	212.813	255.693	165.513	223.155	230.265	240.875	247.218	289.931	284.284	279.486	253.222	272.351
AT1G03530	357.988	370.881	440.55	2250.53	1756.57	7737.77	1522.19	1745.5	1630.9	541.657	859.49	751.048	611.955	576.196	562.433	1025.01	1231.54	797.19	480.372	495.677	518.517	552.22	647.63	635.016	593.85	538.044	578.69
AT1G03540	36.4277	37.7396	44.8289	57.2729	44.7023	196.916	80.1425	91.8994	85.8659	41.0463	65.1314	56.9137	60.577	57.0373	55.6749	83.859	100.756	65.2201	26.0395	26.8691	28.1072	41.8381	49.0667	48.111	55.3175	50.1191	53.9052
AT1G03545	0.330402	0.342301	0.406601	2.86333	2.23487	9.8447	0.952388	1.0921	1.0204	0.450199	0.714366	0.624234	1.00722	0.948361	0.925709	0.366456	0.440293	0.285006	0.17745	0.183104	0.191541	0.324273	0.3803	0.372893	1.37081	1.24199	1.33582
AT1G03550	5.24066	5.42939	6.44929	4.25551	3.32148	14.6313	6.47836	7.42874	6.94101	2.12358	3.36964	2.94449	4.19042	3.94556	3.85132	10.3895	12.4829	8.08032	5.03397	5.19435	5.43369	9.21878	10.8116	10.601	7.23573	6.55576	7.051
AT1G03560	250.382	259.4	308.127	242.462	189.245	833.632	238.54	273.534	255.576	195.819	310.721	271.517	290.869	273.873	267.331	213.739	256.804	166.232	219.317	226.304	236.732	303.098	355.466	348.543	369.027	334.348	359.605
AT1G03570	NA	NA	NA	NA	NA	NA	NA	NA	NA	NA	NA	NA	NA	NA	NA	NA	NA	NA	NA	NA	NA	NA	NA	NA	NA	NA	NA
AT1G03590	587.982	609.158	723.586	325.61	254.143	1119.51	295.339	338.665	316.43	319.538	507.036	443.063	559.07	526.402	513.828	388.889	467.246	302.453	355.21	366.527	383.416	364.454	427.423	419.097	489.933	443.892	477.425
AT1G03600	9173.09	9503.45	11288.6	2054.33	1603.43	7063.19	2426.53	2782.51	2599.82	1912.71	3035.04	2652.11	3764.22	3544.27	3459.61	1527.83	1835.67	1188.25	4491.33	4634.42	4847.97	2780.97	3261.45	3197.93	2254.92	2043.02	2197.36
AT1G03610	447.694	463.817	550.943	108.136	84.4015	371.792	161.634	185.346	173.177	202.912	321.977	281.353	435.941	410.468	400.664	264.688	318.019	205.857	395.847	408.459	427.28	558.538	655.04	642.281	557.204	504.842	542.979
AT1G03620	41.1241	42.6051	50.6084	0.929558	0.725533	3.19601	1.55497	1.78309	1.66602	8.33651	13.2282	11.5592	22.7113	21.3842	20.8735	5.47297	6.57571	4.25652	11.8524	12.23	12.7935	19.8601	23.2915	22.8378	81.8917	74.1961	79.801
AT1G03630	2401.76	2488.26	2955.67	1245.24	971.925	4281.38	2846.52	3264.1	3049.8	1479.83	2348.17	2051.9	2703.44	2545.47	2484.67	1149.37	1380.96	893.909	3572.04	3685.84	3855.68	2790.78	3272.96	3209.22	2456.61	2225.76	2393.9
AT1G03640	NA	NA	NA	NA	NA	NA	NA	NA	NA	NA	NA	NA	NA	NA	NA	NA	NA	NA	NA	NA	NA	NA	NA	NA	NA	NA	NA
AT1G03650	77.3572	80.1432	95.1978	111.64	87.1366	383.84	140.062	160.609	150.064	65.6975	104.247	91.0944	109.902	103.48	101.008	78.6594	94.5083	61.1762	97.8675	100.986	105.639	86.0599	100.929	98.9632	165.54	149.983	161.314
AT1G03660	5.28877	5.47924	6.5085	0.824285	0.643366	2.83406	4.14269	4.75042	4.43854	4.06416	6.44893	5.63526	22.4154	21.1056	20.6015	8.68157	10.4308	6.75197	2.87217	2.96368	3.10024	9.1813	10.7676	10.5579	33.3741	30.2378	32.5221
AT1G03670	0.330398	0.342297	0.406596	0.132365	0.103313	0.455098	0.334503	0.383575	0.358391	0.141434	0.224424	0.196109	2.05144	1.93157	1.88543	0.188145	0.226053	0.146327	0.177449	0.183103	0.19154	0.166487	0.195252	0.191449	1.43483	1.29999	1.3982
AT1G03680	6311.27	6538.57	7766.82	2996.34	2338.69	10302	2733.93	3134.99	2929.17	1617.35	2566.37	2242.57	3060.59	2881.75	2812.92	2602.13	3126.42	2023.77	5252.02	5419.35	5669.06	4328.42	5076.26	4977.39	3361.19	3045.33	3275.38
AT1G03687	221.774	229.761	272.921	220.193	171.863	757.066	285.014	326.826	305.368	154.938	245.853	214.834	256.189	241.219	235.458	172.984	207.838	134.536	192.77	198.912	208.078	190.318	223.201	218.853	239.838	217.3	233.715
AT1G03700	0.169633	0.175743	0.208755	0.302256	0.235915	1.03922	0.652201	0.747879	0.698778	0.14143	0.224418	0.196103	6.25224	5.8869	5.74629	0.602334	0.723697	0.468457	0.177449	0.183103	0.19154	1.20333	1.41123	1.38375	4.4835	4.06217	4.36904
AT1G03710	0.169635	0.175744	0.208757	0.303171	0.236629	1.04236	0.334507	0.383579	0.358396	1.02163	1.6211	1.41656	1.427	1.34362	1.31153	0.69253	0.832067	0.538606	1.57802	1.6283	1.70332	0.324274	0.3803	0.372893	1.45623	1.31938	1.41905
AT1G03720	NA	NA	NA	NA	NA	NA	NA	NA	NA	NA	NA	NA	NA	NA	NA	NA	NA	NA	NA	NA	NA	NA	NA	NA	NA	NA	NA
AT1G03730	184.313	190.951	226.821	318.941	248.938	1096.58	280.157	321.256	300.165	276.574	438.862	383.49	431.899	406.661	396.948	214.704	257.965	166.983	389.095	401.492	419.991	494.555	580.002	568.705	651.869	590.611	635.227
AT1G03740	323.886	335.55	398.583	895.284	698.782	3078.17	1067.73	1224.37	1143.98	814.622	1292.63	1129.53	1303.62	1227.44	1198.13	518.354	622.796	403.142	818.57	844.649	883.569	1610.72	1889.02	1852.22	1194.55	1082.29	1164.05
AT1G03743	0.169633	0.175742	0.208755	0.132366	0.103313	0.455099	0.334502	0.383573	0.35839	0.141433	0.224424	0.196108	0.696149	0.65547	0.639814	0.188144	0.226053	0.146327	0.34562	0.356631	0.373064	0.166488	0.195253	0.19145	0.37345	0.338355	0.363916
AT1G03746	0.169636	0.175745	0.208759	0.132367	0.103315	0.455105	0.876041	1.00456	0.938604	0.567503	0.900502	0.786885	0.723015	0.680767	0.664506	1.12281	1.34904	0.873249	0.928884	0.958479	1.00264	0.571778	0.670567	0.657506	0.191741	0.173722	0.186846
AT1G03750	74.5386	77.223	91.7292	43.7821	34.1725	150.532	90.281	103.525	96.7284	73.5702	116.74	102.011	192.5	181.252	176.922	69.2471	83.1995	53.8559	96.4221	99.4941	104.079	146.703	172.049	168.698	205.571	186.252	200.322
AT1G03760	118.436	122.701	145.75	328.256	256.208	1128.61	398.946	457.471	427.437	224.41	356.089	311.161	368.343	346.82	338.536	187.571	225.365	145.881	137.835	142.226	148.78	291.37	341.711	335.056	340.196	308.226	331.51
AT1G03770	75.2593	77.9697	92.6161	200.219	156.274	688.393	185.056	212.204	198.272	129.116	204.878	179.029	197.24	185.714	181.278	160.749	193.138	125.02	72.6243	74.9381	78.3911	150.1	176.034	172.605	222.128	201.254	216.457
AT1G03780	44.7692	46.3816	55.0942	7.55951	5.90031	25.9911	27.545	31.5858	29.5121	22.7465	36.0936	31.5397	275.074	259.001	252.814	17.6392	21.1932	13.7186	24.358	25.1341	26.2922	138.645	162.6	159.433	364.697	330.425	355.387
AT1G03790	0.169634	0.175743	0.208756	2.064	1.61098	7.09643	0.171741	0.196935	0.184006	0.275466	0.437103	0.381953	1.41452	1.33187	1.30006	75.7578	91.0221	58.9196	84.5916	87.2867	91.3087	59.4077	69.672	68.3149	28.9853	26.2615	28.2454
AT1G03800	1.56205	1.61831	1.9223	9.40754	7.34272	32.345	14.2677	16.3607	15.2866	17.0568	27.0654	23.6506	67.3461	63.4108	61.8962	7.95592	9.55894	6.1876	7.95116	8.20449	8.58253	9.18907	10.7767	10.5668	23.9718	21.7191	23.3598
AT1G03810	NA	NA	NA	NA	NA	NA	NA	NA	NA	NA	NA	NA	NA	NA	NA	NA	NA	NA	NA	NA	NA	NA	NA	NA	NA	NA	NA
AT1G03820	140.628	145.692	173.06	143.77	112.215	494.311	277.877	318.642	297.722	800.011	1269.44	1109.27	881.458	829.951	810.127	424.571	510.117	330.204	2712.31	2798.73	2927.69	5545.28	6503.37	6376.7	7602.13	6887.73	7408.05
AT1G03830	199.266	206.442	245.222	230.907	180.226	793.905	323.729	371.22	346.848	208.783	331.293	289.493	361.519	340.394	332.264	206.324	247.896	160.466	157.2	162.208	169.682	274.733	322.2	315.924	391.813	354.993	381.81
AT1G03840	12.504	12.9543	15.3878	17.8395	13.924	61.3357	14.0333	16.092	15.0355	9.76931	15.5017	13.5459	28.3485	26.692	26.0545	8.97818	10.7872	6.98266	14.1001	14.5494	15.2198	39.7965	46.6724	45.7634	35.5103	32.1733	34.6038
AT1G03850	10.219	10.587	12.5757	17.3304	13.5267	59.5855	8.06971	9.25354	8.64601	15.2009	24.1205	21.0772	320.905	302.154	294.937	9.76781	11.7359	7.59678	16.8008	17.3361	18.1349	40.5284	47.5307	46.6049	252.115	228.423	245.679
AT1G03860	1313.3	1360.59	1616.18	4175.84	3259.3	14357.4	4198.32	4814.22	4498.15	2728.68	4329.8	3783.51	3074.53	2894.88	2825.73	2924.54	3513.8	2274.52	2600.17	2683.02	2806.64	2244.19	2631.93	2580.67	2729.64	2473.12	2659.95
AT1G03870	5549.74	5749.61	6829.66	205.568	160.449	706.785	226.603	259.846	242.786	1795.9	2849.69	2490.15	1249.97	1176.93	1148.82	87.8984	105.609	68.3618	105.321	108.677	113.684	813.608	954.18	935.595	846.637	767.076	825.022
AT1G03880	NA	NA	NA	NA	NA	NA	NA	NA	NA	NA	NA	NA	NA	NA	NA	NA	NA	NA	NA	NA	NA	NA	NA	NA	NA	NA	NA
AT1G03890	NA	NA	NA	NA	NA	NA	NA	NA	NA	NA	NA	NA	NA	NA	NA	NA	NA	NA	NA	NA	NA	NA	NA	NA	NA	NA	NA
AT1G03900	1862.03	1929.09	2291.47	2531.71	1976.03	8704.52	1429.9	1639.67	1532.02	1388.78	2203.68	1925.64	3047.32	2869.26	2800.72	2581.95	3102.18	2008.07	2460.12	2538.5	2655.47	2299.04	2696.26	2643.74	3177.43	2878.84	3096.31
AT1G03905	35.1609	36.4272	43.2699	304.735	237.85	1047.74	241.753	277.218	259.018	211.268	335.235	292.938	168.082	158.26	154.48	221.632	266.288	172.371	153.283	158.166	165.454	160.743	188.516	184.844	153.5	139.075	149.581
AT1G03910	612.77	634.838	754.09	1441.19	1124.87	4955.1	1652.13	1894.5	1770.12	758.701	1203.89	1051.99	1488.33	1401.36	1367.89	1104.89	1327.51	859.313	794.156	819.458	857.217	899.893	1055.37	1034.82	1263.82	1145.06	1231.56
AT1G03920	22.6259	23.4407	27.844	9.03986	7.05574	31.0808	19.6446	22.5264	21.0475	8.30774	13.1825	11.5193	9.10701	8.57486	8.37005	12.5757	15.1096	9.78059	20.072	20.7115	21.6659	20.7253	24.3062	23.8327	3.08001	2.79057	3.00138
AT1G03930	874.765	906.269	1076.51	661.101	515.999	2273	730.728	837.926	782.913	369.415	586.179	512.221	692.622	652.15	636.573	608.589	731.212	473.322	501.892	517.882	541.745	583.388	684.183	670.857	501.82	454.662	489.009
AT1G03935	4.11906	4.26741	5.06902	1.40304	1.09509	4.82392	1.25929	1.44403	1.34922	0.482101	0.764987	0.668468	1.7553	1.65273	1.61326	0.764202	0.918179	0.594347	0.642411	0.662879	0.693423	0.883948	1.03667	1.01648	0.714943	0.647757	0.69669
AT1G03940	244.781	253.596	301.234	1743.16	1360.56	5993.34	1648.79	1890.66	1766.54	215.779	342.394	299.194	937.431	882.654	861.571	1203.19	1445.62	935.765	1836.84	1895.36	1982.69	1089.16	1277.34	1252.46	1591.94	1442.34	1551.3
AT1G03950	168.518	174.587	207.383	227.029	177.199	780.571	198.759	227.917	212.953	142.74	226.497	197.92	398.639	375.346	366.38	213.47	256.482	166.023	253.977	262.069	274.144	317.736	372.633	365.375	356.438	322.943	347.339
AT1G03960	118.521	122.789	145.855	191.588	149.537	658.719	273.872	314.049	293.43	128.423	203.779	178.068	275.104	259.029	252.842	150.878	181.279	117.344	150.068	154.85	161.985	224.455	263.235	258.108	231.896	210.104	225.975
AT1G03970	119.129	123.419	146.603	92.7101	72.3615	318.756	153.425	175.933	164.382	208.149	330.286	288.614	505.853	476.294	464.918	112.907	135.657	87.8121	244.254	252.036	263.649	446.101	523.176	512.986	714.968	647.78	696.715
AT1G03980	4.22566	4.37785	5.20021	10.4753	8.17609	36.0161	6.24421	7.16024	6.69014	2.05917	3.26745	2.85519	8.78291	8.2697	8.07217	5.43046	6.52463	4.22346	0.642635	0.66311	0.693664	2.96021	3.47166	3.40404	4.56286	4.13408	4.44638
AT1G03982	0.330396	0.342295	0.406594	0.132366	0.103313	0.455099	0.171741	0.196936	0.184006	0.141428	0.224415	0.1961	0.375953	0.353985	0.34553	0.188144	0.226053	0.146327	0.17745	0.183103	0.19154	0.166488	0.195253	0.19145	0.191738	0.17372	0.186843
AT1G03987	NA	NA	NA	NA	NA	NA	NA	NA	NA	NA	NA	NA	NA	NA	NA	NA	NA	NA	NA	NA	NA	NA	NA	NA	NA	NA	NA
AT1G03990	42.6742	44.211	52.516	63.0766	49.2322	216.87	24.0895	27.6234	25.8099	24.0104	38.0991	33.2921	57.2797	53.9326	52.6444	88.0109	105.744	68.4493	48.9091	50.4674	52.7928	52.9531	62.1021	60.8925	57.6253	52.2101	56.1542
AT1G03993	NA	NA	NA	NA	NA	NA	NA	NA	NA	NA	NA	NA	NA	NA	NA	NA	NA	NA	NA	NA	NA	NA	NA	NA	NA	NA	NA
AT1G03997	NA	NA	NA	NA	NA	NA	NA	NA	NA	NA	NA	NA	NA	NA	NA	NA	NA	NA	NA	NA	NA	NA	NA	NA	NA	NA	NA
AT1G04000	291.31	301.801	358.494	365.921	285.607	1258.11	256.93	294.622	275.279	146.037	231.728	202.491	298.228	280.802	274.095	441.697	530.694	343.524	345.386	356.39	372.812	321.865	377.476	370.124	342.312	310.144	333.573
AT1G04003	NA	NA	NA	NA	NA	NA	NA	NA	NA	NA	NA	NA	NA	NA	NA	NA	NA	NA	NA	NA	NA	NA	NA	NA	NA	NA	NA
AT1G04007	NA	NA	NA	NA	NA	NA	NA	NA	NA	NA	NA	NA	NA	NA	NA	NA	NA	NA	NA	NA	NA	NA	NA	NA	NA	NA	NA
AT1G04010	127.382	131.97	156.76	310.203	242.118	1066.54	378.427	433.943	405.453	136.59	216.738	189.392	279.639	263.298	257.009	239.719	288.02	186.438	245.81	253.641	265.329	210.873	247.307	242.49	297.07	269.154	289.486
AT1G04013	NA	NA	NA	NA	NA	NA	NA	NA	NA	NA	NA	NA	NA	NA	NA	NA	NA	NA	NA	NA	NA	NA	NA	NA	NA	NA	NA
AT1G04017	NA	NA	NA	NA	NA	NA	NA	NA	NA	NA	NA	NA	NA	NA	NA	NA	NA	NA	NA	NA	NA	NA	NA	NA	NA	NA	NA
AT1G04020	242.681	251.421	298.65	58.7706	45.8713	202.065	83.2124	95.4196	89.155	138.619	219.958	192.206	327.461	308.326	300.961	92.6625	111.333	72.067	96.2183	99.2839	103.859	167.259	196.157	192.337	277.088	251.049	270.014
AT1G04023	NA	NA	NA	NA	NA	NA	NA	NA	NA	NA	NA	NA	NA	NA	NA	NA	NA	NA	NA	NA	NA	NA	NA	NA	NA	NA	NA
AT1G04027	NA	NA	NA	NA	NA	NA	NA	NA	NA	NA	NA	NA	NA	NA	NA	NA	NA	NA	NA	NA	NA	NA	NA	NA	NA	NA	NA
AT1G04030	52.5718	54.4651	64.6962	25.1709	19.6463	86.5427	25.2257	28.9263	27.0272	46.9111	74.4375	65.0456	243.556	229.324	223.846	27.2265	32.7123	21.175	25.9521	26.7789	28.0128	158.233	185.571	181.957	250.519	226.977	244.123
AT1G04033	NA	NA	NA	NA	NA	NA	NA	NA	NA	NA	NA	NA	NA	NA	NA	NA	NA	NA	NA	NA	NA	NA	NA	NA	NA	NA	NA
AT1G04037	18.949	19.6315	23.3192	10.2959	8.03607	35.3992	9.46654	10.8553	10.1426	10.3227	16.3799	14.3132	13.2616	12.4867	12.1884	17.5637	21.1026	13.6599	25.748	26.5684	27.7926	13.9234	16.329	16.011	22.377	20.2742	21.8058
AT1G04040	435.868	451.566	536.391	133.584	104.264	459.289	63.6346	72.9699	68.1791	296.155	469.933	410.641	1071.75	1009.13	985.022	168.731	202.728	131.228	56.7065	58.5132	61.2093	124.465	145.97	143.127	261.378	236.816	254.705
AT1G04043	NA	NA	NA	NA	NA	NA	NA	NA	NA	NA	NA	NA	NA	NA	NA	NA	NA	NA	NA	NA	NA	NA	NA	NA	NA	NA	NA
AT1G04047	NA	NA	NA	NA	NA	NA	NA	NA	NA	NA	NA	NA	NA	NA	NA	NA	NA	NA	NA	NA	NA	NA	NA	NA	NA	NA	NA
AT1G04050	66.876	69.2845	82.2994	45.0226	35.1408	154.797	57.4628	65.8927	61.5666	29.5541	46.8958	40.9789	85.1193	80.1455	78.2311	38.5763	46.3489	30.0022	26.2578	27.0943	28.3428	54.2429	63.6147	62.3757	80.5534	72.9835	78.4969
AT1G04053	NA	NA	NA	NA	NA	NA	NA	NA	NA	NA	NA	NA	NA	NA	NA	NA	NA	NA	NA	NA	NA	NA	NA	NA	NA	NA	NA
AT1G04057	NA	NA	NA	NA	NA	NA	NA	NA	NA	NA	NA	NA	NA	NA	NA	NA	NA	NA	NA	NA	NA	NA	NA	NA	NA	NA	NA
AT1G04063	NA	NA	NA	NA	NA	NA	NA	NA	NA	NA	NA	NA	NA	NA	NA	NA	NA	NA	NA	NA	NA	NA	NA	NA	NA	NA	NA
AT1G04067	NA	NA	NA	NA	NA	NA	NA	NA	NA	NA	NA	NA	NA	NA	NA	NA	NA	NA	NA	NA	NA	NA	NA	NA	NA	NA	NA
AT1G04070	108.062	111.954	132.984	470.014	366.852	1616	341.033	391.062	365.387	198.929	315.657	275.83	231.514	217.985	212.779	233.184	280.168	181.356	250.05	258.016	269.905	254.978	299.032	293.208	336.141	304.553	327.56
AT1G04073	NA	NA	NA	NA	NA	NA	NA	NA	NA	NA	NA	NA	NA	NA	NA	NA	NA	NA	NA	NA	NA	NA	NA	NA	NA	NA	NA
AT1G04077	NA	NA	NA	NA	NA	NA	NA	NA	NA	NA	NA	NA	NA	NA	NA	NA	NA	NA	NA	NA	NA	NA	NA	NA	NA	NA	NA
AT1G04080	1321.66	1369.26	1626.47	2529.91	1974.63	8698.32	2330.41	2672.28	2496.83	1214.47	1927.09	1683.95	1747.79	1645.66	1606.35	1450.13	1742.31	1127.82	1445.78	1491.85	1560.59	1144.22	1341.91	1315.78	1858.88	1684.2	1811.43
AT1G04083	NA	NA	NA	NA	NA	NA	NA	NA	NA	NA	NA	NA	NA	NA	NA	NA	NA	NA	NA	NA	NA	NA	NA	NA	NA	NA	NA
AT1G04087	NA	NA	NA	NA	NA	NA	NA	NA	NA	NA	NA	NA	NA	NA	NA	NA	NA	NA	NA	NA	NA	NA	NA	NA	NA	NA	NA
AT1G04090	12.217	12.657	15.0346	10.3852	8.10578	35.7063	5.86866	6.72959	6.28777	7.07796	11.2312	9.81411	14.9559	14.082	13.7456	13.6521	16.4028	10.6177	8.68956	8.96642	9.37957	12.966	15.2062	14.91	8.61412	7.80463	8.39421
AT1G04093	NA	NA	NA	NA	NA	NA	NA	NA	NA	NA	NA	NA	NA	NA	NA	NA	NA	NA	NA	NA	NA	NA	NA	NA	NA	NA	NA
AT1G04097	NA	NA	NA	NA	NA	NA	NA	NA	NA	NA	NA	NA	NA	NA	NA	NA	NA	NA	NA	NA	NA	NA	NA	NA	NA	NA	NA
AT1G04100	17.5333	18.1647	21.5769	36.1944	28.2502	124.443	33.6716	38.6112	36.0762	22.0085	34.9226	30.5164	42.8535	40.3494	39.3856	39.1431	47.03	30.443	31.9856	33.0047	34.5255	50.9484	59.7511	58.5873	40.7602	36.9298	39.7196
AT1G04103	0.169633	0.175742	0.208755	0.132366	0.103313	0.455099	0.171741	0.196936	0.184006	0.141428	0.224414	0.1961	0.193023	0.181744	0.177403	0.188144	0.226053	0.146327	0.17745	0.183103	0.19154	0.570347	0.668889	0.655861	0.191738	0.17372	0.186843
AT1G04105	NA	NA	NA	NA	NA	NA	NA	NA	NA	NA	NA	NA	NA	NA	NA	NA	NA	NA	NA	NA	NA	NA	NA	NA	NA	NA	NA
AT1G04107	357.066	369.926	439.415	333.144	260.023	1145.41	124.37	142.615	133.252	250.414	397.352	347.218	206.879	194.79	190.137	239.441	287.686	186.222	250.564	258.548	270.461	305.137	357.857	350.887	244.176	221.23	237.942
AT1G04110	157.136	162.795	193.375	77.0901	60.1699	265.051	190.243	218.152	203.829	78.7354	124.936	109.172	1.0531	0.991568	0.967884	87.3292	104.925	67.9191	338.352	349.132	365.219	45.4639	53.3189	52.2804	3.4818	3.15461	3.39292
AT1G04117	NA	NA	NA	NA	NA	NA	NA	NA	NA	NA	NA	NA	NA	NA	NA	NA	NA	NA	NA	NA	NA	NA	NA	NA	NA	NA	NA
AT1G04120	1733	1795.42	2132.68	4112.5	3209.86	14139.6	3229.88	3703.7	3460.54	2676.14	4246.44	3710.66	5955.28	5607.29	5473.36	3647	4381.82	2836.4	2458.37	2536.69	2653.57	2427.11	2846.46	2791.02	3200.73	2899.95	3119.02
AT1G04123	NA	NA	NA	NA	NA	NA	NA	NA	NA	NA	NA	NA	NA	NA	NA	NA	NA	NA	NA	NA	NA	NA	NA	NA	NA	NA	NA
AT1G04127	NA	NA	NA	NA	NA	NA	NA	NA	NA	NA	NA	NA	NA	NA	NA	NA	NA	NA	NA	NA	NA	NA	NA	NA	NA	NA	NA
AT1G04130	136.196	141.101	167.607	393.613	307.221	1353.32	228.744	262.301	245.08	176.798	280.54	245.144	318.058	299.473	292.32	225.263	270.65	175.195	161.824	166.98	174.674	158.191	185.522	181.909	242.797	219.981	236.599
AT1G04133	NA	NA	NA	NA	NA	NA	NA	NA	NA	NA	NA	NA	NA	NA	NA	NA	NA	NA	NA	NA	NA	NA	NA	NA	NA	NA	NA
AT1G04137	0.169633	0.175742	0.208755	0.132366	0.103313	0.455099	0.171741	0.196936	0.184006	0.141428	0.224414	0.1961	0.193023	0.181744	0.177403	0.188144	0.226053	0.146327	0.17745	0.183103	0.19154	0.166488	0.195253	0.19145	0.684715	0.620371	0.667235
AT1G04140	2199.67	2278.89	2706.97	3126.87	2440.57	10750.8	2643.64	3031.46	2832.43	1615.27	2563.08	2239.7	2857.89	2690.89	2626.62	2641.84	3174.14	2054.65	2471.4	2550.14	2667.65	2328.46	2730.76	2677.57	2558.89	2318.43	2493.57
AT1G04143	NA	NA	NA	NA	NA	NA	NA	NA	NA	NA	NA	NA	NA	NA	NA	NA	NA	NA	NA	NA	NA	NA	NA	NA	NA	NA	NA
AT1G04147	NA	NA	NA	NA	NA	NA	NA	NA	NA	NA	NA	NA	NA	NA	NA	NA	NA	NA	NA	NA	NA	NA	NA	NA	NA	NA	NA
AT1G04150	0.169633	0.175742	0.208755	0.132366	0.103313	0.455099	0.171741	0.196936	0.184006	0.14143	0.224418	0.196103	1.3636	1.28392	1.25325	0.188144	0.226053	0.146327	0.17745	0.183103	0.19154	0.166488	0.195253	0.19145	0.191738	0.17372	0.186843
AT1G04153	NA	NA	NA	NA	NA	NA	NA	NA	NA	NA	NA	NA	NA	NA	NA	NA	NA	NA	NA	NA	NA	NA	NA	NA	NA	NA	NA
AT1G04157	NA	NA	NA	NA	NA	NA	NA	NA	NA	NA	NA	NA	NA	NA	NA	NA	NA	NA	NA	NA	NA	NA	NA	NA	NA	NA	NA
AT1G04160	106.429	110.261	130.974	113.13	88.2998	388.965	233.787	268.084	250.483	50.904	80.7733	70.5821	113.612	106.974	104.419	157.025	188.664	122.124	127.505	131.567	137.629	79.5431	93.2863	91.4693	101.38	91.8533	98.7922
AT1G04163	NA	NA	NA	NA	NA	NA	NA	NA	NA	NA	NA	NA	NA	NA	NA	NA	NA	NA	NA	NA	NA	NA	NA	NA	NA	NA	NA
AT1G04167	0.169633	0.175742	0.208755	0.132366	0.103313	0.455099	0.171741	0.196936	0.184006	0.141429	0.224416	0.196102	0.193023	0.181744	0.177403	0.188144	0.226053	0.146327	0.17745	0.183103	0.19154	0.166488	0.195253	0.19145	1.02678	0.93029	1.00057
AT1G04170	2142.72	2219.89	2636.89	7093.32	5536.44	24388.3	4971.64	5700.98	5326.69	3113.31	4940.14	4316.84	3614.96	3403.73	3322.43	4778.47	5741.28	3716.39	3104.61	3203.53	3351.14	2460.07	2885.12	2828.92	2868.91	2599.31	2795.67
AT1G04173	0.3304	0.342299	0.406599	0.336346	0.262523	1.15642	0.583573	0.669183	0.625249	0.275451	0.43708	0.381933	0.193026	0.181747	0.177406	1.67202	2.00892	1.30039	0.177452	0.183106	0.191543	0.16649	0.195255	0.191452	0.191741	0.173722	0.186846
AT1G04177	NA	NA	NA	NA	NA	NA	NA	NA	NA	NA	NA	NA	NA	NA	NA	NA	NA	NA	NA	NA	NA	NA	NA	NA	NA	NA	NA
AT1G04180	0.931655	0.965207	1.14652	1.79658	1.40226	6.17702	0.334506	0.383578	0.358395	0.838087	1.32986	1.16207	0.375958	0.35399	0.345534	3.48869	4.19162	2.71328	2.29458	2.36768	2.47678	0.324273	0.3803	0.372893	2.05824	1.86482	2.0057
AT1G04183	NA	NA	NA	NA	NA	NA	NA	NA	NA	NA	NA	NA	NA	NA	NA	NA	NA	NA	NA	NA	NA	NA	NA	NA	NA	NA	NA
AT1G04187	30.005	31.0856	36.925	124.189	96.931	426.986	65.1413	74.6975	69.7933	19.2031	30.471	26.6265	56.0499	52.7747	51.5141	37.0491	44.514	28.8144	43.1173	44.4911	46.5411	50.3459	59.0445	57.8945	66.0998	59.8882	64.4123
AT1G04190	512.624	531.086	630.849	1332.94	1040.38	4582.91	1114.43	1277.92	1194.02	749.451	1189.21	1039.17	1119.52	1054.1	1028.93	939.887	1129.26	730.984	722.775	745.803	780.168	764.369	896.433	878.973	1026.54	930.069	1000.33
AT1G04193	0.169633	0.175742	0.208755	0.132366	0.103313	0.455099	0.583565	0.669175	0.625241	0.141428	0.224414	0.1961	0.193023	0.181744	0.177403	0.188144	0.226053	0.146327	0.17745	0.183103	0.19154	0.166488	0.195253	0.19145	0.191738	0.17372	0.186843
AT1G04197	1.47692	1.53011	1.81754	1.1692	0.912579	4.01995	0.60802	0.697217	0.651442	0.141432	0.224421	0.196105	0.193023	0.181744	0.177403	1.15618	1.38913	0.899201	1.59509	1.64591	1.72175	2.00859	2.35563	2.30975	2.03377	1.84265	1.98185
AT1G04200	391.018	405.1	481.197	376.368	293.761	1294.03	489.401	561.196	524.352	426.332	676.495	591.141	774.029	728.8	711.392	366.559	440.416	285.086	535.832	552.903	578.38	522.501	612.777	600.842	641.921	581.598	625.533
AT1G04203	NA	NA	NA	NA	NA	NA	NA	NA	NA	NA	NA	NA	NA	NA	NA	NA	NA	NA	NA	NA	NA	NA	NA	NA	NA	NA	NA
AT1G04207	NA	NA	NA	NA	NA	NA	NA	NA	NA	NA	NA	NA	NA	NA	NA	NA	NA	NA	NA	NA	NA	NA	NA	NA	NA	NA	NA
AT1G04210	1132.44	1173.23	1393.62	2230.18	1740.69	7667.81	2355.11	2700.6	2523.3	1108.97	1759.7	1537.67	1499.32	1411.71	1377.99	1248.62	1500.2	971.097	877.674	905.638	947.367	991.836	1163.2	1140.55	1415.27	1282.27	1379.14
AT1G04213	NA	NA	NA	NA	NA	NA	NA	NA	NA	NA	NA	NA	NA	NA	NA	NA	NA	NA	NA	NA	NA	NA	NA	NA	NA	NA	NA
AT1G04217	6.46902	6.702	7.96095	4.09332	3.1949	14.0737	1.55621	1.7845	1.66734	0.14143	0.224418	0.196103	1.75371	1.65124	1.6118	1.97922	2.37801	1.53931	2.53007	2.61068	2.73098	3.56117	4.17646	4.09511	3.42394	3.10219	3.33653
AT1G04220	0.330403	0.342302	0.406602	65.233	50.9153	224.284	17.9534	20.5872	19.2355	9.97502	15.8281	13.8311	71.74	67.5479	65.9345	473.427	568.817	368.202	371.751	383.595	401.27	144.946	169.989	166.678	81.5564	73.8923	79.4743
AT1G04223	4.86981	5.0452	5.99292	0.952388	0.743352	3.2745	0.908591	1.04188	0.973478	0.14143	0.224418	0.196103	0.375956	0.353988	0.345532	2.91197	3.4987	2.26474	2.24796	2.31958	2.42646	2.06756	2.42478	2.37755	1.04796	0.94948	1.02121
AT1G04227	NA	NA	NA	NA	NA	NA	NA	NA	NA	NA	NA	NA	NA	NA	NA	NA	NA	NA	NA	NA	NA	NA	NA	NA	NA	NA	NA
AT1G04230	147.98	153.309	182.108	308.959	241.147	1062.26	295.126	338.421	316.202	211.926	336.279	293.851	386.827	364.224	355.524	277.072	332.899	215.489	230.738	238.09	249.061	292.47	343.001	336.32	410.767	372.166	400.28
AT1G04233	NA	NA	NA	NA	NA	NA	NA	NA	NA	NA	NA	NA	NA	NA	NA	NA	NA	NA	NA	NA	NA	NA	NA	NA	NA	NA	NA
AT1G04237	NA	NA	NA	NA	NA	NA	NA	NA	NA	NA	NA	NA	NA	NA	NA	NA	NA	NA	NA	NA	NA	NA	NA	NA	NA	NA	NA
AT1G04240	588.596	609.793	724.341	248.352	193.842	853.883	179.716	206.081	192.551	149.682	237.513	207.546	180.134	169.608	165.557	326.381	392.143	253.838	212.765	219.544	229.66	296.494	347.721	340.948	177.124	160.479	172.602
AT1G04243	0.169633	0.175742	0.208755	0.994623	0.776317	3.41971	0.171741	0.196936	0.184006	0.14143	0.224418	0.196103	0.193023	0.181744	0.177403	0.188144	0.226053	0.146327	0.17745	0.183103	0.19154	0.166488	0.195253	0.19145	0.191738	0.17372	0.186843
AT1G04247	NA	NA	NA	NA	NA	NA	NA	NA	NA	NA	NA	NA	NA	NA	NA	NA	NA	NA	NA	NA	NA	NA	NA	NA	NA	NA	NA
AT1G04250	125.446	129.964	154.377	1812.02	1414.31	6230.08	1807.85	2073.06	1936.95	1180.09	1872.55	1636.29	1738.17	1636.61	1597.51	1835.41	2205.22	1427.46	2133.43	2201.4	2302.83	1797.2	2107.72	2066.66	2229.53	2020.01	2172.61
AT1G04253	NA	NA	NA	NA	NA	NA	NA	NA	NA	NA	NA	NA	NA	NA	NA	NA	NA	NA	NA	NA	NA	NA	NA	NA	NA	NA	NA
AT1G04257	NA	NA	NA	NA	NA	NA	NA	NA	NA	NA	NA	NA	NA	NA	NA	NA	NA	NA	NA	NA	NA	NA	NA	NA	NA	NA	NA
AT1G04260	269.648	279.359	331.836	456.35	356.188	1569.02	326.988	374.957	350.34	286.315	454.319	396.997	340.198	320.319	312.668	369.975	444.521	287.743	419.254	432.611	452.545	415.039	486.748	477.267	442.875	401.257	431.569
AT1G04263	0.169634	0.175743	0.208756	1.53743	1.19999	5.28599	0.950311	1.08972	1.01818	0.476308	0.755795	0.660436	2.09242	1.97015	1.92309	0.366456	0.440293	0.285006	0.17745	0.183103	0.19154	0.166488	0.195253	0.19145	1.06151	0.961753	1.03441
AT1G04267	NA	NA	NA	NA	NA	NA	NA	NA	NA	NA	NA	NA	NA	NA	NA	NA	NA	NA	NA	NA	NA	NA	NA	NA	NA	NA	NA
AT1G04270	4522.58	4685.46	5565.61	13595.6	10611.5	46744.3	12858.1	14744.4	13776.4	11444	18159	15867.9	10533.7	9918.19	9681.29	9703.77	11659	7546.97	10449.2	10782.1	11278.9	9342.8	10957	10743.6	11829.3	10717.7	11527.3
AT1G04273	NA	NA	NA	NA	NA	NA	NA	NA	NA	NA	NA	NA	NA	NA	NA	NA	NA	NA	NA	NA	NA	NA	NA	NA	NA	NA	NA
AT1G04277	NA	NA	NA	NA	NA	NA	NA	NA	NA	NA	NA	NA	NA	NA	NA	NA	NA	NA	NA	NA	NA	NA	NA	NA	NA	NA	NA
AT1G04280	531.544	550.687	654.132	28.0735	21.9118	96.5223	18.9658	21.7481	20.3202	192.324	305.175	266.671	1255.14	1181.8	1153.57	93.4785	112.313	72.7016	73.9587	76.3151	79.8315	254.623	298.616	292.8	258.111	233.855	251.521
AT1G04283	NA	NA	NA	NA	NA	NA	NA	NA	NA	NA	NA	NA	NA	NA	NA	NA	NA	NA	NA	NA	NA	NA	NA	NA	NA	NA	NA
AT1G04287	NA	NA	NA	NA	NA	NA	NA	NA	NA	NA	NA	NA	NA	NA	NA	NA	NA	NA	NA	NA	NA	NA	NA	NA	NA	NA	NA
AT1G04290	4.61604	4.78229	5.68063	9.71533	7.58296	33.4033	5.98435	6.86225	6.41172	7.73165	12.2684	10.7205	11.1842	10.5307	10.2791	1.32383	1.59056	1.02959	13.0683	13.4846	14.106	15.9996	18.764	18.3985	12.8933	11.6816	12.5641
AT1G04293	NA	NA	NA	NA	NA	NA	NA	NA	NA	NA	NA	NA	NA	NA	NA	NA	NA	NA	NA	NA	NA	NA	NA	NA	NA	NA	NA
AT1G04295	NA	NA	NA	NA	NA	NA	NA	NA	NA	NA	NA	NA	NA	NA	NA	NA	NA	NA	NA	NA	NA	NA	NA	NA	NA	NA	NA
AT1G04297	NA	NA	NA	NA	NA	NA	NA	NA	NA	NA	NA	NA	NA	NA	NA	NA	NA	NA	NA	NA	NA	NA	NA	NA	NA	NA	NA
AT1G04300	813.183	842.469	1000.72	1017.7	794.331	3499.06	1214.31	1392.45	1301.03	754.124	1196.63	1045.65	1434.62	1350.79	1318.53	913.506	1097.57	710.467	693.822	715.928	748.916	1133.06	1328.82	1302.94	1363.54	1235.41	1328.73
AT1G04303	NA	NA	NA	NA	NA	NA	NA	NA	NA	NA	NA	NA	NA	NA	NA	NA	NA	NA	NA	NA	NA	NA	NA	NA	NA	NA	NA
AT1G04307	NA	NA	NA	NA	NA	NA	NA	NA	NA	NA	NA	NA	NA	NA	NA	NA	NA	NA	NA	NA	NA	NA	NA	NA	NA	NA	NA
AT1G04310	148.083	153.416	182.234	211.697	165.232	727.855	208.27	238.823	223.144	115.669	183.541	160.384	154.602	145.568	142.091	415.565	499.297	323.2	463.314	478.075	500.104	299.497	351.243	344.401	401.914	364.145	391.653
AT1G04313	0.839537	0.869772	1.03316	0.132366	0.103313	0.455099	4.80942	5.51496	5.15288	0.942251	1.49514	1.3065	3.43898	3.23803	3.16069	0.188146	0.226055	0.146328	2.19765	2.26767	2.37216	1.16005	1.36048	1.33398	0.191738	0.17372	0.186843
AT1G04317	1.43728	1.48905	1.76876	1.27752	0.997122	4.39237	4.91114	5.6316	5.26187	1.37516	2.18208	1.90676	1.40243	1.32049	1.28894	1.18384	1.42237	0.920713	1.25034	1.29017	1.34962	1.84188	2.16011	2.11804	0.697947	0.632358	0.680128
AT1G04320	NA	NA	NA	NA	NA	NA	NA	NA	NA	NA	NA	NA	NA	NA	NA	NA	NA	NA	NA	NA	NA	NA	NA	NA	NA	NA	NA
AT1G04323	NA	NA	NA	NA	NA	NA	NA	NA	NA	NA	NA	NA	NA	NA	NA	NA	NA	NA	NA	NA	NA	NA	NA	NA	NA	NA	NA
AT1G04327	NA	NA	NA	NA	NA	NA	NA	NA	NA	NA	NA	NA	NA	NA	NA	NA	NA	NA	NA	NA	NA	NA	NA	NA	NA	NA	NA
AT1G04330	12.2508	12.692	15.0761	13.4207	10.475	46.143	8.71631	9.99499	9.33878	18.1538	28.8061	25.1716	12.798	12.0501	11.7623	24.6968	29.6729	19.2076	18.1373	18.7152	19.5775	27.3148	32.0341	31.4102	98.5953	89.33	96.0782
AT1G04333	NA	NA	NA	NA	NA	NA	NA	NA	NA	NA	NA	NA	NA	NA	NA	NA	NA	NA	NA	NA	NA	NA	NA	NA	NA	NA	NA
AT1G04337	NA	NA	NA	NA	NA	NA	NA	NA	NA	NA	NA	NA	NA	NA	NA	NA	NA	NA	NA	NA	NA	NA	NA	NA	NA	NA	NA
AT1G04340	335.404	347.484	412.757	496.092	387.207	1705.66	499.563	572.849	535.239	428.565	680.038	594.237	627.868	591.18	577.059	356.001	427.731	276.875	522.154	538.79	563.616	571.205	669.896	656.848	773.232	700.569	753.492
AT1G04343	NA	NA	NA	NA	NA	NA	NA	NA	NA	NA	NA	NA	NA	NA	NA	NA	NA	NA	NA	NA	NA	NA	NA	NA	NA	NA	NA
AT1G04347	NA	NA	NA	NA	NA	NA	NA	NA	NA	NA	NA	NA	NA	NA	NA	NA	NA	NA	NA	NA	NA	NA	NA	NA	NA	NA	NA
AT1G04350	501.265	519.317	616.87	211.444	165.035	726.987	405.673	465.185	434.644	275.858	437.726	382.498	911.205	857.96	837.467	436.109	523.98	339.178	857.78	885.109	925.893	1499.73	1758.85	1724.59	1643.89	1489.41	1601.92
AT1G04353	NA	NA	NA	NA	NA	NA	NA	NA	NA	NA	NA	NA	NA	NA	NA	NA	NA	NA	NA	NA	NA	NA	NA	NA	NA	NA	NA
AT1G04357	5.69212	5.89712	7.00488	3.62652	2.83055	12.4687	0.622068	0.713325	0.666492	2.44586	3.88104	3.39137	7.07156	6.65835	6.49931	2.84807	3.42192	2.21505	6.47889	6.68531	6.99335	12.9697	15.2106	14.9143	9.3369	8.45949	9.09854
AT1G04360	11.0643	11.4627	13.616	43.6892	34.1001	150.212	21.0504	24.1385	22.5537	5.67653	9.0074	7.87093	51.6494	48.6313	47.4697	5.63484	6.77019	4.38242	3.84019	3.96254	4.14512	6.42066	7.53	7.38333	13.627	12.3464	13.2791
AT1G04363	NA	NA	NA	NA	NA	NA	NA	NA	NA	NA	NA	NA	NA	NA	NA	NA	NA	NA	NA	NA	NA	NA	NA	NA	NA	NA	NA
AT1G04367	1.16536	1.20732	1.43412	0.132365	0.103313	0.455098	0.171741	0.196936	0.184006	1.04124	1.65222	1.44376	2.46578	2.3217	2.26624	0.188145	0.226054	0.146327	0.9648	0.995539	1.04141	4.88415	5.72801	5.61645	3.11454	2.82186	3.03503
AT1G04370	0.169635	0.175744	0.208757	3.79253	2.96012	13.0395	0.622415	0.713723	0.666865	0.924894	1.4676	1.28243	0.193024	0.181745	0.177404	4.43139	5.32426	3.44645	0.17745	0.183104	0.191541	2.26411	2.6553	2.60358	7.2443	6.56353	7.05936
AT1G04373	NA	NA	NA	NA	NA	NA	NA	NA	NA	NA	NA	NA	NA	NA	NA	NA	NA	NA	NA	NA	NA	NA	NA	NA	NA	NA	NA
AT1G04377	NA	NA	NA	NA	NA	NA	NA	NA	NA	NA	NA	NA	NA	NA	NA	NA	NA	NA	NA	NA	NA	NA	NA	NA	NA	NA	NA
AT1G04380	7.71107	7.98878	9.48945	3.91614	3.0566	13.4645	4.15623	4.76595	4.45305	1.67686	2.66081	2.3251	7.3341	6.90554	6.7406	2.17449	2.61262	1.69118	0.17745	0.183104	0.191541	8.09597	9.49476	9.30983	15.128	13.7064	14.7418
AT1G04383	NA	NA	NA	NA	NA	NA	NA	NA	NA	NA	NA	NA	NA	NA	NA	NA	NA	NA	NA	NA	NA	NA	NA	NA	NA	NA	NA
AT1G04387	NA	NA	NA	NA	NA	NA	NA	NA	NA	NA	NA	NA	NA	NA	NA	NA	NA	NA	NA	NA	NA	NA	NA	NA	NA	NA	NA
AT1G04390	148.976	154.341	183.334	159.59	124.562	548.702	193.896	222.341	207.744	108.69	172.467	150.707	279.077	262.77	256.493	140.619	168.952	109.364	118.721	122.503	128.148	206.225	241.856	237.145	249.812	226.337	243.435
AT1G04393	NA	NA	NA	NA	NA	NA	NA	NA	NA	NA	NA	NA	NA	NA	NA	NA	NA	NA	NA	NA	NA	NA	NA	NA	NA	NA	NA
AT1G04397	NA	NA	NA	NA	NA	NA	NA	NA	NA	NA	NA	NA	NA	NA	NA	NA	NA	NA	NA	NA	NA	NA	NA	NA	NA	NA	NA
AT1G04400	2871.96	2975.4	3534.32	977.702	763.11	3361.54	1675.3	1921.07	1794.94	1622.44	2574.46	2249.63	3712.47	3495.54	3412.05	1812.21	2177.35	1409.42	3867.04	3990.25	4174.11	3796.04	4451.91	4365.2	4080.46	3697.01	3976.29
AT1G04403	0.169633	0.175742	0.208755	0.132366	0.103313	0.455099	0.171741	0.196936	0.184006	0.141428	0.224415	0.1961	0.724012	0.681705	0.665422	0.188144	0.226053	0.146327	0.17745	0.183103	0.19154	0.166488	0.195253	0.19145	0.191738	0.17372	0.186843
AT1G04407	NA	NA	NA	NA	NA	NA	NA	NA	NA	NA	NA	NA	NA	NA	NA	NA	NA	NA	NA	NA	NA	NA	NA	NA	NA	NA	NA
AT1G04410	16486.4	17080.1	20288.6	12771.3	9968.16	43910.2	15173.7	17399.6	16257.3	24898	39507.6	34522.9	45409.9	42756.5	41735.2	10223.1	12282.9	7950.87	20703.2	21362.8	22347.1	32949.7	38642.6	37889.9	35868	32497.3	34952.3
AT1G04413	NA	NA	NA	NA	NA	NA	NA	NA	NA	NA	NA	NA	NA	NA	NA	NA	NA	NA	NA	NA	NA	NA	NA	NA	NA	NA	NA
AT1G04417	NA	NA	NA	NA	NA	NA	NA	NA	NA	NA	NA	NA	NA	NA	NA	NA	NA	NA	NA	NA	NA	NA	NA	NA	NA	NA	NA
AT1G04420	2329.31	2413.2	2866.51	2289.98	1787.36	7873.4	1955.63	2242.52	2095.29	849.908	1348.62	1178.46	1623.28	1528.43	1491.92	2040.05	2451.1	1586.62	2393.43	2469.69	2583.48	1018.47	1194.44	1171.18	1195.09	1082.79	1164.58
AT1G04423	NA	NA	NA	NA	NA	NA	NA	NA	NA	NA	NA	NA	NA	NA	NA	NA	NA	NA	NA	NA	NA	NA	NA	NA	NA	NA	NA
AT1G04425	6.00099	6.21711	7.38498	1.57567	1.22984	5.41748	4.67017	5.35528	5.00369	2.58516	4.10208	3.58452	16.7613	15.7819	15.4049	2.20955	2.65475	1.71845	1.60711	1.65832	1.73473	10.8713	12.7496	12.5013	42.3062	38.3306	41.2262
AT1G04427	0.817868	0.847323	1.00649	0.132365	0.103313	0.455098	0.334502	0.383574	0.358391	0.14144	0.224434	0.196117	1.06971	1.00721	0.983149	5.00168	6.00946	3.88999	0.177449	0.183103	0.19154	0.166488	0.195253	0.19145	0.191738	0.17372	0.186843
AT1G04430	3833.2	3971.24	4717.23	2757.68	2152.4	9481.44	3284.89	3766.79	3519.48	2564.48	4069.26	3555.84	3008.73	2832.92	2765.25	3121.11	3749.98	2427.4	3847.49	3970.08	4153.01	3445.51	4040.81	3962.11	3000.92	2718.91	2924.3
AT1G04433	NA	NA	NA	NA	NA	NA	NA	NA	NA	NA	NA	NA	NA	NA	NA	NA	NA	NA	NA	NA	NA	NA	NA	NA	NA	NA	NA
AT1G04437	NA	NA	NA	NA	NA	NA	NA	NA	NA	NA	NA	NA	NA	NA	NA	NA	NA	NA	NA	NA	NA	NA	NA	NA	NA	NA	NA
AT1G04440	773.924	801.796	952.411	600.68	468.839	2065.26	717.158	822.366	768.374	716.656	1137.17	993.696	1937.02	1823.83	1780.27	888.925	1068.03	691.349	829.657	856.09	895.537	1200.8	1408.27	1380.84	1557.92	1411.52	1518.15
AT1G04443	NA	NA	NA	NA	NA	NA	NA	NA	NA	NA	NA	NA	NA	NA	NA	NA	NA	NA	NA	NA	NA	NA	NA	NA	NA	NA	NA
AT1G04445	1.11016	1.15014	1.36619	0.132365	0.103313	0.455098	0.901877	1.03418	0.966285	0.456172	0.723844	0.632516	7.6556	7.20826	7.03608	0.802111	0.963727	0.623831	0.345624	0.356636	0.373069	0.166488	0.195253	0.19145	0.681437	0.6174	0.66404
AT1G04447	NA	NA	NA	NA	NA	NA	NA	NA	NA	NA	NA	NA	NA	NA	NA	NA	NA	NA	NA	NA	NA	NA	NA	NA	NA	NA	NA
AT1G04450	NA	NA	NA	NA	NA	NA	NA	NA	NA	NA	NA	NA	NA	NA	NA	NA	NA	NA	NA	NA	NA	NA	NA	NA	NA	NA	NA
AT1G04453	NA	NA	NA	NA	NA	NA	NA	NA	NA	NA	NA	NA	NA	NA	NA	NA	NA	NA	NA	NA	NA	NA	NA	NA	NA	NA	NA
AT1G04455	NA	NA	NA	NA	NA	NA	NA	NA	NA	NA	NA	NA	NA	NA	NA	NA	NA	NA	NA	NA	NA	NA	NA	NA	NA	NA	NA
AT1G04463	NA	NA	NA	NA	NA	NA	NA	NA	NA	NA	NA	NA	NA	NA	NA	NA	NA	NA	NA	NA	NA	NA	NA	NA	NA	NA	NA
AT1G04467	NA	NA	NA	NA	NA	NA	NA	NA	NA	NA	NA	NA	NA	NA	NA	NA	NA	NA	NA	NA	NA	NA	NA	NA	NA	NA	NA
AT1G04470	0.169635	0.175745	0.208758	0.132367	0.103315	0.455105	0.171743	0.196938	0.184008	0.275438	0.437059	0.381915	0.193026	0.181747	0.177406	0.366455	0.440292	0.285006	0.345624	0.356636	0.373069	0.324274	0.380301	0.372893	0.373455	0.33836	0.363921
AT1G04473	NA	NA	NA	NA	NA	NA	NA	NA	NA	NA	NA	NA	NA	NA	NA	NA	NA	NA	NA	NA	NA	NA	NA	NA	NA	NA	NA
AT1G04477	NA	NA	NA	NA	NA	NA	NA	NA	NA	NA	NA	NA	NA	NA	NA	NA	NA	NA	NA	NA	NA	NA	NA	NA	NA	NA	NA
AT1G04480	2466.04	2554.85	3034.77	5815.56	4539.12	19995	6003.96	6884.74	6432.73	4248.87	6742.02	5891.37	4143.93	3901.79	3808.59	4537	5451.15	3528.59	4019.37	4147.43	4338.53	3198.06	3750.61	3677.56	4277.87	3875.87	4168.66
AT1G04483	NA	NA	NA	NA	NA	NA	NA	NA	NA	NA	NA	NA	NA	NA	NA	NA	NA	NA	NA	NA	NA	NA	NA	NA	NA	NA	NA
AT1G04487	NA	NA	NA	NA	NA	NA	NA	NA	NA	NA	NA	NA	NA	NA	NA	NA	NA	NA	NA	NA	NA	NA	NA	NA	NA	NA	NA
AT1G04490	15.628	16.1908	19.2322	19.4272	15.1632	66.7946	13.3194	15.2734	14.2706	36.0966	57.2774	50.0506	68.8713	64.8469	63.298	8.68782	10.4383	6.75683	11.2382	11.5962	12.1305	48.8148	57.2488	56.1338	31.9412	28.9396	31.1258
AT1G04493	NA	NA	NA	NA	NA	NA	NA	NA	NA	NA	NA	NA	NA	NA	NA	NA	NA	NA	NA	NA	NA	NA	NA	NA	NA	NA	NA
AT1G04497	NA	NA	NA	NA	NA	NA	NA	NA	NA	NA	NA	NA	NA	NA	NA	NA	NA	NA	NA	NA	NA	NA	NA	NA	NA	NA	NA
AT1G04500	0.169634	0.175744	0.208756	0.132365	0.103313	0.455098	0.171742	0.196936	0.184006	3.75886	5.96448	5.21193	17.4696	16.4488	16.0559	1.00059	1.20219	0.778192	0.345625	0.356637	0.37307	19.4141	22.7684	22.3249	65.6376	59.4695	63.9619
AT1G04503	NA	NA	NA	NA	NA	NA	NA	NA	NA	NA	NA	NA	NA	NA	NA	NA	NA	NA	NA	NA	NA	NA	NA	NA	NA	NA	NA
AT1G04507	NA	NA	NA	NA	NA	NA	NA	NA	NA	NA	NA	NA	NA	NA	NA	NA	NA	NA	NA	NA	NA	NA	NA	NA	NA	NA	NA
AT1G04510	1015.46	1052.03	1249.65	2221.33	1733.78	7637.39	2030.64	2328.53	2175.65	1059.17	1680.67	1468.62	1524.42	1435.34	1401.06	1728.33	2076.56	1344.18	1287.16	1328.17	1389.36	1157.13	1357.05	1330.62	1324.17	1199.73	1290.36
AT1G04513	NA	NA	NA	NA	NA	NA	NA	NA	NA	NA	NA	NA	NA	NA	NA	NA	NA	NA	NA	NA	NA	NA	NA	NA	NA	NA	NA
AT1G04517	NA	NA	NA	NA	NA	NA	NA	NA	NA	NA	NA	NA	NA	NA	NA	NA	NA	NA	NA	NA	NA	NA	NA	NA	NA	NA	NA
AT1G04520	328.533	340.364	404.301	316.594	247.106	1088.51	357.948	410.459	383.511	136.245	216.191	188.914	271.24	255.39	249.29	134.085	161.102	104.283	120.678	124.523	130.26	120.648	141.492	138.737	212.096	192.165	206.681
AT1G04523	NA	NA	NA	NA	NA	NA	NA	NA	NA	NA	NA	NA	NA	NA	NA	NA	NA	NA	NA	NA	NA	NA	NA	NA	NA	NA	NA
AT1G04527	NA	NA	NA	NA	NA	NA	NA	NA	NA	NA	NA	NA	NA	NA	NA	NA	NA	NA	NA	NA	NA	NA	NA	NA	NA	NA	NA
AT1G04530	442.074	457.995	544.028	192.699	150.404	662.538	293.402	336.444	314.355	341.415	541.751	473.398	522.59	492.053	480.3	195.899	235.37	152.358	329.943	340.455	356.142	377.507	442.732	434.108	359.035	325.295	349.869
AT1G04533	NA	NA	NA	NA	NA	NA	NA	NA	NA	NA	NA	NA	NA	NA	NA	NA	NA	NA	NA	NA	NA	NA	NA	NA	NA	NA	NA
AT1G04537	NA	NA	NA	NA	NA	NA	NA	NA	NA	NA	NA	NA	NA	NA	NA	NA	NA	NA	NA	NA	NA	NA	NA	NA	NA	NA	NA
AT1G04540	48.2542	49.9921	59.3829	18.6483	14.5553	64.1167	24.309	27.8752	26.045	72.5016	115.044	100.529	146.167	137.626	134.339	15.0343	18.0636	11.6928	11.5691	11.9377	12.4877	63.2569	74.1862	72.7412	76.4619	69.2765	74.5098
AT1G04543	0.169633	0.175742	0.208755	0.132366	0.103313	0.455099	0.171741	0.196936	0.184006	0.141438	0.224431	0.196115	2.1491	2.02352	1.97519	0.188144	0.226053	0.146327	0.17745	0.183103	0.19154	1.13883	1.3356	1.30958	0.37345	0.338355	0.363916
AT1G04547	NA	NA	NA	NA	NA	NA	NA	NA	NA	NA	NA	NA	NA	NA	NA	NA	NA	NA	NA	NA	NA	NA	NA	NA	NA	NA	NA
AT1G04550	466.856	483.67	574.526	329.332	257.048	1132.31	377.047	432.36	403.974	244.479	387.935	338.989	446.334	420.253	410.215	344.511	413.925	267.938	299.691	309.24	323.489	385.908	452.583	443.768	516.786	468.222	503.593
AT1G04555	52.4289	54.317	64.5203	73.9536	57.7218	254.267	98.4192	112.857	105.448	94.7563	150.357	131.387	188.577	177.558	173.317	132.221	158.862	102.833	137.191	141.562	148.084	215.234	252.422	247.505	256.022	231.963	249.486
AT1G04557	NA	NA	NA	NA	NA	NA	NA	NA	NA	NA	NA	NA	NA	NA	NA	NA	NA	NA	NA	NA	NA	NA	NA	NA	NA	NA	NA
AT1G04560	0.169633	0.175743	0.208755	0.304519	0.237681	1.047	0.171741	0.196935	0.184006	0.141432	0.224421	0.196106	15.5843	14.6736	14.3231	0.188145	0.226053	0.146327	9.30085	9.59718	10.0394	5.98802	7.0226	6.88582	2.37552	2.15229	2.31488
AT1G04563	NA	NA	NA	NA	NA	NA	NA	NA	NA	NA	NA	NA	NA	NA	NA	NA	NA	NA	NA	NA	NA	NA	NA	NA	NA	NA	NA
AT1G04567	NA	NA	NA	NA	NA	NA	NA	NA	NA	NA	NA	NA	NA	NA	NA	NA	NA	NA	NA	NA	NA	NA	NA	NA	NA	NA	NA
AT1G04570	3.7018	3.83512	4.55554	957.962	747.703	3293.66	461.393	529.08	494.344	15.8821	25.2014	22.0218	50.2687	47.3314	46.2008	440.148	528.832	342.319	125.424	129.42	135.383	302.254	354.476	347.572	84.9892	77.0025	82.8194
AT1G04573	NA	NA	NA	NA	NA	NA	NA	NA	NA	NA	NA	NA	NA	NA	NA	NA	NA	NA	NA	NA	NA	NA	NA	NA	NA	NA	NA
AT1G04577	NA	NA	NA	NA	NA	NA	NA	NA	NA	NA	NA	NA	NA	NA	NA	NA	NA	NA	NA	NA	NA	NA	NA	NA	NA	NA	NA
AT1G04580	0.922118	0.955327	1.13478	0.964692	0.752956	3.3168	0.933492	1.07044	1.00016	6.88609	10.9267	9.54807	9.73602	9.16711	8.94815	2.17357	2.61152	1.69046	1.92037	1.98155	2.07286	1.51316	1.77459	1.74003	1.3771	1.24769	1.34195
AT1G04583	NA	NA	NA	NA	NA	NA	NA	NA	NA	NA	NA	NA	NA	NA	NA	NA	NA	NA	NA	NA	NA	NA	NA	NA	NA	NA	NA
AT1G04587	NA	NA	NA	NA	NA	NA	NA	NA	NA	NA	NA	NA	NA	NA	NA	NA	NA	NA	NA	NA	NA	NA	NA	NA	NA	NA	NA
AT1G04590	336.018	348.12	413.513	926.603	723.227	3185.85	733.972	841.646	786.389	372.66	591.329	516.721	644.143	606.503	592.017	614.505	738.32	477.923	392.467	404.971	423.631	447.407	524.708	514.488	699.627	633.881	681.766
AT1G04593	0.169633	0.175742	0.208755	0.132366	0.103313	0.455099	0.171741	0.196936	0.184006	0.141426	0.224412	0.196098	0.193023	0.181744	0.177403	0.188144	0.226053	0.146327	0.34562	0.356631	0.373064	0.166488	0.195253	0.19145	0.191738	0.17372	0.186843
AT1G04597	NA	NA	NA	NA	NA	NA	NA	NA	NA	NA	NA	NA	NA	NA	NA	NA	NA	NA	NA	NA	NA	NA	NA	NA	NA	NA	NA
AT1G04600	3.02974	3.13886	3.72848	4.00448	3.12555	13.7682	1.22517	1.40491	1.31267	1.7192	2.72799	2.3838	16.9425	15.9524	15.5714	4.8201	5.79129	3.74876	3.13781	3.23778	3.38697	6.50588	7.62994	7.48133	9.39485	8.51199	9.15501
AT1G04603	0.169633	0.175742	0.208755	0.132366	0.103313	0.455099	0.334502	0.383573	0.35839	0.141426	0.224412	0.196098	0.193023	0.181744	0.177403	0.188144	0.226053	0.146327	0.17745	0.183103	0.19154	0.166488	0.195253	0.19145	0.191738	0.17372	0.186843
AT1G04607	NA	NA	NA	NA	NA	NA	NA	NA	NA	NA	NA	NA	NA	NA	NA	NA	NA	NA	NA	NA	NA	NA	NA	NA	NA	NA	NA
AT1G04610	25.8683	26.7999	31.8342	0.132366	0.103313	0.455099	0.171741	0.196936	0.184006	0.141451	0.224452	0.196132	0.193023	0.181744	0.177403	4.70519	5.65323	3.65939	0.17745	0.183103	0.19154	0.166488	0.195253	0.19145	0.684715	0.620371	0.667235
AT1G04613	0.888262	0.920252	1.09312	0.132365	0.103313	0.455098	0.171742	0.196936	0.184006	0.751518	1.19249	1.04204	1.43756	1.35355	1.32122	0.609527	0.732339	0.474051	0.345625	0.356636	0.373069	4.70164	5.51396	5.40657	3.46425	3.1387	3.37581
AT1G04620	852.14	882.829	1048.67	303.326	236.75	1042.9	519.394	595.589	556.486	143.171	227.181	198.517	371.642	349.926	341.568	363.48	436.716	282.691	470.124	485.102	507.455	438.725	514.526	504.505	612.909	555.312	597.262
AT1G04623	NA	NA	NA	NA	NA	NA	NA	NA	NA	NA	NA	NA	NA	NA	NA	NA	NA	NA	NA	NA	NA	NA	NA	NA	NA	NA	NA
AT1G04625	NA	NA	NA	NA	NA	NA	NA	NA	NA	NA	NA	NA	NA	NA	NA	NA	NA	NA	NA	NA	NA	NA	NA	NA	NA	NA	NA
AT1G04630	541.857	561.372	666.824	633.085	494.132	2176.67	634.114	727.138	679.399	617.713	980.174	856.504	963.868	907.546	885.869	522.847	628.195	406.637	774.78	799.465	836.302	755.914	886.517	869.25	877.848	795.354	855.437
AT1G04635	46.047	47.7053	56.6666	327.762	255.823	1126.91	196.353	225.158	210.376	126.883	201.335	175.932	155.898	146.788	143.282	151.245	181.719	117.629	97.5114	100.618	105.254	113.419	133.015	130.424	145.945	132.23	142.219
AT1G04640	558.528	578.643	687.339	224.47	175.202	771.774	316.469	362.895	339.069	200.789	318.608	278.409	449.116	422.873	412.772	282.169	339.023	219.453	406.39	419.337	438.66	366.227	429.502	421.137	368.3	333.69	358.897
AT1G04643	NA	NA	NA	NA	NA	NA	NA	NA	NA	NA	NA	NA	NA	NA	NA	NA	NA	NA	NA	NA	NA	NA	NA	NA	NA	NA	NA
AT1G04645	0.169637	0.175747	0.20876	0.132369	0.103316	0.455111	0.171745	0.19694	0.184011	0.486811	0.772462	0.675	1.44091	1.35671	1.32431	0.188149	0.226059	0.14633	0.177454	0.183108	0.191545	0.324278	0.380305	0.372898	0.191743	0.173724	0.186848
AT1G04647	NA	NA	NA	NA	NA	NA	NA	NA	NA	NA	NA	NA	NA	NA	NA	NA	NA	NA	NA	NA	NA	NA	NA	NA	NA	NA	NA
AT1G04650	61.2086	63.4129	75.3248	45.2141	35.2903	155.455	31.7096	36.3614	33.9741	45.1788	71.6887	62.6437	161.633	152.189	148.554	17.5352	21.0684	13.6378	23.759	24.516	25.6456	60.843	71.3551	69.9653	100.152	90.7401	97.5948
AT1G04653	NA	NA	NA	NA	NA	NA	NA	NA	NA	NA	NA	NA	NA	NA	NA	NA	NA	NA	NA	NA	NA	NA	NA	NA	NA	NA	NA
AT1G04657	NA	NA	NA	NA	NA	NA	NA	NA	NA	NA	NA	NA	NA	NA	NA	NA	NA	NA	NA	NA	NA	NA	NA	NA	NA	NA	NA
AT1G04660	477.165	494.35	587.212	14.6164	11.4083	50.2541	0.618234	0.708929	0.662385	0.14143	0.224418	0.196103	0.193023	0.181744	0.177403	25.9147	31.1363	20.1548	27.0751	27.9377	29.225	2.12607	2.4934	2.44484	0.191737	0.173719	0.186842
AT1G04667	NA	NA	NA	NA	NA	NA	NA	NA	NA	NA	NA	NA	NA	NA	NA	NA	NA	NA	NA	NA	NA	NA	NA	NA	NA	NA	NA
AT1G04670	NA	NA	NA	NA	NA	NA	NA	NA	NA	NA	NA	NA	NA	NA	NA	NA	NA	NA	NA	NA	NA	NA	NA	NA	NA	NA	NA
AT1G04673	0.169633	0.175742	0.208755	0.132366	0.103313	0.455099	0.171741	0.196936	0.184006	0.141426	0.224412	0.196098	0.193023	0.181744	0.177403	0.188144	0.226053	0.146327	0.34562	0.356631	0.373064	0.166488	0.195253	0.19145	0.191738	0.17372	0.186843
AT1G04677	0.169633	0.175742	0.208755	0.132366	0.103313	0.455099	0.583565	0.669175	0.625241	0.141428	0.224414	0.1961	0.193023	0.181744	0.177403	0.188144	0.226053	0.146327	0.17745	0.183103	0.19154	0.166488	0.195253	0.19145	0.191738	0.17372	0.186843
AT1G04680	2606.69	2700.57	3207.86	2452.86	1914.49	8433.43	1679.36	1925.73	1799.29	988.305	1568.22	1370.36	1098.99	1034.77	1010.05	7536.45	9054.95	5861.37	5618.29	5797.29	6064.42	3470.81	4070.48	3991.2	4792.83	4342.43	4670.47
AT1G04683	NA	NA	NA	NA	NA	NA	NA	NA	NA	NA	NA	NA	NA	NA	NA	NA	NA	NA	NA	NA	NA	NA	NA	NA	NA	NA	NA
AT1G04687	NA	NA	NA	NA	NA	NA	NA	NA	NA	NA	NA	NA	NA	NA	NA	NA	NA	NA	NA	NA	NA	NA	NA	NA	NA	NA	NA
AT1G04690	2000.66	2072.71	2462.06	4032.55	3147.47	13864.7	3821.99	4382.68	4094.94	2636.62	4183.73	3655.86	3478.2	3274.95	3196.73	4980.25	5983.71	3873.32	5168.69	5333.36	5579.11	3949.94	4632.4	4542.17	4635.69	4200.06	4517.34
AT1G04693	NA	NA	NA	NA	NA	NA	NA	NA	NA	NA	NA	NA	NA	NA	NA	NA	NA	NA	NA	NA	NA	NA	NA	NA	NA	NA	NA
AT1G04697	NA	NA	NA	NA	NA	NA	NA	NA	NA	NA	NA	NA	NA	NA	NA	NA	NA	NA	NA	NA	NA	NA	NA	NA	NA	NA	NA
AT1G04700	16.5208	17.1158	20.3309	11.4871	8.96586	39.495	35.4584	40.6602	37.9907	16.6523	26.4236	23.0897	20.6817	19.4732	19.008	15.4508	18.564	12.0167	28.0592	28.9532	30.2873	21.6683	25.412	24.917	13.2097	11.9683	12.8724
AT1G04703	NA	NA	NA	NA	NA	NA	NA	NA	NA	NA	NA	NA	NA	NA	NA	NA	NA	NA	NA	NA	NA	NA	NA	NA	NA	NA	NA
AT1G04707	NA	NA	NA	NA	NA	NA	NA	NA	NA	NA	NA	NA	NA	NA	NA	NA	NA	NA	NA	NA	NA	NA	NA	NA	NA	NA	NA
AT1G04710	277.44	287.432	341.425	257.036	200.621	883.743	507.564	582.023	543.811	604.306	958.899	837.914	871.894	820.947	801.338	271.25	325.903	210.961	564.554	582.54	609.383	1048.09	1229.17	1205.23	1419.56	1286.16	1383.31
AT1G04713	NA	NA	NA	NA	NA	NA	NA	NA	NA	NA	NA	NA	NA	NA	NA	NA	NA	NA	NA	NA	NA	NA	NA	NA	NA	NA	NA
AT1G04717	NA	NA	NA	NA	NA	NA	NA	NA	NA	NA	NA	NA	NA	NA	NA	NA	NA	NA	NA	NA	NA	NA	NA	NA	NA	NA	NA
AT1G04720	NA	NA	NA	NA	NA	NA	NA	NA	NA	NA	NA	NA	NA	NA	NA	NA	NA	NA	NA	NA	NA	NA	NA	NA	NA	NA	NA
AT1G04723	NA	NA	NA	NA	NA	NA	NA	NA	NA	NA	NA	NA	NA	NA	NA	NA	NA	NA	NA	NA	NA	NA	NA	NA	NA	NA	NA
AT1G04730	85.6634	88.7485	105.42	51.0869	39.8741	175.647	124.594	142.872	133.492	123.46	195.903	171.186	213.154	200.698	195.905	22.3832	26.8931	17.4082	59.9585	61.8688	64.7196	87.7231	102.88	100.876	100.605	91.151	98.0368
AT1G04733	NA	NA	NA	NA	NA	NA	NA	NA	NA	NA	NA	NA	NA	NA	NA	NA	NA	NA	NA	NA	NA	NA	NA	NA	NA	NA	NA
AT1G04737	NA	NA	NA	NA	NA	NA	NA	NA	NA	NA	NA	NA	NA	NA	NA	NA	NA	NA	NA	NA	NA	NA	NA	NA	NA	NA	NA
AT1G04743	NA	NA	NA	NA	NA	NA	NA	NA	NA	NA	NA	NA	NA	NA	NA	NA	NA	NA	NA	NA	NA	NA	NA	NA	NA	NA	NA
AT1G04747	NA	NA	NA	NA	NA	NA	NA	NA	NA	NA	NA	NA	NA	NA	NA	NA	NA	NA	NA	NA	NA	NA	NA	NA	NA	NA	NA
AT1G04750	1789.02	1853.45	2201.62	3052.61	2382.6	10495.5	2670.92	3062.74	2861.66	1859.46	2950.55	2578.28	2648.71	2493.94	2434.37	2680.84	3221	2084.98	3942.95	4068.58	4256.05	2604.91	3054.98	2995.48	3131.15	2836.91	3051.21
AT1G04753	0.169633	0.175742	0.208755	0.717067	0.559681	2.46542	1.45629	1.66993	1.56029	0.14144	0.224434	0.196117	0.375954	0.353986	0.34553	0.188144	0.226053	0.146327	1.29195	1.33311	1.39454	0.166488	0.195253	0.19145	0.37345	0.338356	0.363916
AT1G04760	23.5293	24.3767	28.9558	7.05468	5.50628	24.2554	13.103	15.0252	14.0388	10.0824	15.9985	13.9799	65.6213	61.7868	60.311	5.34808	6.42566	4.1594	20.8384	21.5023	22.4931	66.431	77.9086	76.3912	104.326	94.5222	101.663
AT1G04763	1.35836	1.40728	1.67163	0.132366	0.103313	0.455099	0.171741	0.196936	0.184006	0.14143	0.224418	0.196103	0.193023	0.181744	0.177403	0.188144	0.226053	0.146327	0.17745	0.183103	0.19154	0.166488	0.195253	0.19145	0.191738	0.17372	0.186843
AT1G04767	NA	NA	NA	NA	NA	NA	NA	NA	NA	NA	NA	NA	NA	NA	NA	NA	NA	NA	NA	NA	NA	NA	NA	NA	NA	NA	NA
AT1G04770	36.2954	37.6025	44.6661	735.559	574.115	2529	647.6	742.603	693.849	124.053	196.844	172.008	753.637	709.599	692.65	333.13	400.252	259.088	317.154	327.258	342.338	857.874	1006.09	986.498	1120.16	1014.89	1091.56
AT1G04773	NA	NA	NA	NA	NA	NA	NA	NA	NA	NA	NA	NA	NA	NA	NA	NA	NA	NA	NA	NA	NA	NA	NA	NA	NA	NA	NA
AT1G04778	16.5909	17.1884	20.4172	7.28669	5.68737	25.0531	7.2481	8.3114	7.76573	11.0053	17.463	15.2597	14.7209	13.8607	13.5296	14.8442	17.8352	11.5449	10.4954	10.8298	11.3288	16.3571	19.1832	18.8096	7.64187	6.92374	7.44678
AT1G04780	853.617	884.359	1050.48	1384.99	1081	4761.86	1396.95	1601.89	1496.72	1109.46	1760.47	1538.35	1595.34	1502.12	1466.24	1625.09	1952.53	1263.89	1125.12	1160.96	1214.46	1561.31	1831.07	1795.4	1992.47	1805.23	1941.6
AT1G04783	0.330412	0.342312	0.406614	0.132372	0.103318	0.455122	0.17175	0.196945	0.184015	1.68438	2.67273	2.33551	0.193033	0.181753	0.177412	0.188154	0.226065	0.146334	0.177458	0.183112	0.19155	0.166496	0.195263	0.191459	0.191748	0.173728	0.186852
AT1G04787	NA	NA	NA	NA	NA	NA	NA	NA	NA	NA	NA	NA	NA	NA	NA	NA	NA	NA	NA	NA	NA	NA	NA	NA	NA	NA	NA
AT1G04790	317.224	328.648	390.384	409.416	319.555	1407.65	453.897	520.483	486.312	310.329	492.424	430.294	572.051	538.624	525.759	368.527	442.781	286.617	347.531	358.603	375.127	420.65	493.328	483.72	649.709	588.654	633.123
AT1G04793	0.169635	0.175745	0.208758	0.336346	0.262523	1.15642	0.171743	0.196938	0.184008	0.275442	0.437065	0.38192	0.375958	0.35399	0.345535	0.188147	0.226056	0.146329	0.968965	0.999836	1.04591	0.16649	0.195255	0.191452	0.191741	0.173722	0.186846
AT1G04797	NA	NA	NA	NA	NA	NA	NA	NA	NA	NA	NA	NA	NA	NA	NA	NA	NA	NA	NA	NA	NA	NA	NA	NA	NA	NA	NA
AT1G04800	436.667	452.394	537.374	237.243	185.172	815.689	231.563	265.534	248.101	164.992	261.805	228.773	42.784	40.284	39.3217	261.44	314.118	203.332	213.443	220.244	230.392	41.0454	48.1371	47.1995	19.7872	17.9277	19.282
AT1G04803	NA	NA	NA	NA	NA	NA	NA	NA	NA	NA	NA	NA	NA	NA	NA	NA	NA	NA	NA	NA	NA	NA	NA	NA	NA	NA	NA
AT1G04807	NA	NA	NA	NA	NA	NA	NA	NA	NA	NA	NA	NA	NA	NA	NA	NA	NA	NA	NA	NA	NA	NA	NA	NA	NA	NA	NA
AT1G04810	1303.58	1350.53	1604.22	3853.8	3007.95	13250.1	3154.49	3617.26	3379.77	1298.05	2059.71	1799.84	1761.56	1658.62	1619.01	2904.95	3490.27	2259.29	2331.78	2406.07	2516.93	1348.17	1581.1	1550.3	1462.57	1325.13	1425.23
AT1G04813	0.169633	0.175742	0.208755	0.132366	0.103313	0.455099	0.171741	0.196936	0.184006	0.141426	0.224412	0.196098	0.193023	0.181744	0.177403	0.188144	0.226053	0.146327	0.17745	0.183103	0.19154	0.32427	0.380295	0.372888	0.191738	0.17372	0.186843
AT1G04817	NA	NA	NA	NA	NA	NA	NA	NA	NA	NA	NA	NA	NA	NA	NA	NA	NA	NA	NA	NA	NA	NA	NA	NA	NA	NA	NA
AT1G04820	15821.8	16391.6	19470.8	19488.4	15211	67005.1	9893.25	11344.6	10599.8	5973.22	9478.18	8282.31	8654.38	8148.67	7954.04	12052.4	14480.9	9373.61	9777.47	10089	10553.9	8361.48	9806.14	9615.14	10497.3	9510.82	10229.3
AT1G04823	NA	NA	NA	NA	NA	NA	NA	NA	NA	NA	NA	NA	NA	NA	NA	NA	NA	NA	NA	NA	NA	NA	NA	NA	NA	NA	NA
AT1G04827	NA	NA	NA	NA	NA	NA	NA	NA	NA	NA	NA	NA	NA	NA	NA	NA	NA	NA	NA	NA	NA	NA	NA	NA	NA	NA	NA
AT1G04830	257	266.256	316.271	269.405	210.274	926.268	300.216	344.258	321.656	148.284	235.295	205.607	332.387	312.965	305.489	409.09	491.517	318.164	387.506	399.852	418.276	322.791	378.561	371.188	370.755	335.914	361.29
AT1G04833	NA	NA	NA	NA	NA	NA	NA	NA	NA	NA	NA	NA	NA	NA	NA	NA	NA	NA	NA	NA	NA	NA	NA	NA	NA	NA	NA
AT1G04837	NA	NA	NA	NA	NA	NA	NA	NA	NA	NA	NA	NA	NA	NA	NA	NA	NA	NA	NA	NA	NA	NA	NA	NA	NA	NA	NA
AT1G04840	50.113	51.9178	61.6704	73.5277	57.3894	252.803	79.6498	91.3345	85.338	60.8318	96.5265	84.3477	114.264	107.587	105.018	75.8465	91.1287	58.9886	60.419	62.344	65.2166	76.9659	90.2637	88.5056	106.249	96.2644	103.536
AT1G04847	NA	NA	NA	NA	NA	NA	NA	NA	NA	NA	NA	NA	NA	NA	NA	NA	NA	NA	NA	NA	NA	NA	NA	NA	NA	NA	NA
AT1G04850	978.023	1013.25	1203.58	1411.51	1101.7	4853.04	2048.3	2348.79	2194.58	2165.24	3435.75	3002.26	4104.06	3864.25	3771.95	1729.72	2078.23	1345.26	1736.89	1792.23	1874.81	2934.88	3441.95	3374.91	3741.95	3390.3	3646.42
AT1G04853	NA	NA	NA	NA	NA	NA	NA	NA	NA	NA	NA	NA	NA	NA	NA	NA	NA	NA	NA	NA	NA	NA	NA	NA	NA	NA	NA
AT1G04857	NA	NA	NA	NA	NA	NA	NA	NA	NA	NA	NA	NA	NA	NA	NA	NA	NA	NA	NA	NA	NA	NA	NA	NA	NA	NA	NA
AT1G04860	842.162	872.492	1036.39	1590.94	1241.75	5469.97	1249.05	1432.28	1338.25	839.789	1332.56	1164.43	1182.28	1113.19	1086.6	1047.51	1258.57	814.684	663.196	684.326	715.858	997.822	1170.22	1147.43	1074.55	973.57	1047.12
AT1G04863	NA	NA	NA	NA	NA	NA	NA	NA	NA	NA	NA	NA	NA	NA	NA	NA	NA	NA	NA	NA	NA	NA	NA	NA	NA	NA	NA
AT1G04867	NA	NA	NA	NA	NA	NA	NA	NA	NA	NA	NA	NA	NA	NA	NA	NA	NA	NA	NA	NA	NA	NA	NA	NA	NA	NA	NA
AT1G04870	603.95	625.7	743.236	3824.4	2985	13149.1	2736.73	3138.2	2932.17	1233.74	1957.67	1710.67	1269.95	1195.74	1167.18	2016.81	2423.18	1568.55	1282.48	1323.35	1384.32	1146.03	1344.03	1317.86	1410.18	1277.66	1374.18
AT1G04873	NA	NA	NA	NA	NA	NA	NA	NA	NA	NA	NA	NA	NA	NA	NA	NA	NA	NA	NA	NA	NA	NA	NA	NA	NA	NA	NA
AT1G04877	7.63869	7.91379	9.40037	0.132365	0.103313	0.455097	3.00697	3.44809	3.22171	0.275464	0.4371	0.381951	2.1232	1.99913	1.95138	1.17769	1.41499	0.915936	1.29065	1.33177	1.39314	0.877646	1.02928	1.00923	0.718218	0.650725	0.699882
AT1G04880	5.56644	5.76691	6.85021	14.0078	10.9333	48.1618	13.1676	15.0993	14.108	7.99981	12.6939	11.0923	11.0471	10.4016	10.1531	6.13411	7.37006	4.77072	10.3574	10.6874	11.1799	10.2561	12.0281	11.7938	15.2726	13.8374	14.8827
AT1G04883	NA	NA	NA	NA	NA	NA	NA	NA	NA	NA	NA	NA	NA	NA	NA	NA	NA	NA	NA	NA	NA	NA	NA	NA	NA	NA	NA
AT1G04887	NA	NA	NA	NA	NA	NA	NA	NA	NA	NA	NA	NA	NA	NA	NA	NA	NA	NA	NA	NA	NA	NA	NA	NA	NA	NA	NA
AT1G04890	NA	NA	NA	NA	NA	NA	NA	NA	NA	NA	NA	NA	NA	NA	NA	NA	NA	NA	NA	NA	NA	NA	NA	NA	NA	NA	NA
AT1G04893	NA	NA	NA	NA	NA	NA	NA	NA	NA	NA	NA	NA	NA	NA	NA	NA	NA	NA	NA	NA	NA	NA	NA	NA	NA	NA	NA
AT1G04895	NA	NA	NA	NA	NA	NA	NA	NA	NA	NA	NA	NA	NA	NA	NA	NA	NA	NA	NA	NA	NA	NA	NA	NA	NA	NA	NA
AT1G04897	NA	NA	NA	NA	NA	NA	NA	NA	NA	NA	NA	NA	NA	NA	NA	NA	NA	NA	NA	NA	NA	NA	NA	NA	NA	NA	NA
AT1G04900	136.997	141.931	168.592	225.494	176.001	775.293	373.75	428.579	400.441	263.176	417.602	364.913	369.411	347.825	339.517	167.541	201.298	130.303	198.826	205.161	214.614	228.682	268.192	262.969	353.1	319.918	344.086
AT1G04903	0.169633	0.175742	0.208755	0.132366	0.103313	0.455099	0.171741	0.196936	0.184006	0.141426	0.224412	0.196098	0.193023	0.181744	0.177403	0.188144	0.226053	0.146327	0.17745	0.183103	0.19154	0.166488	0.195253	0.19145	0.37345	0.338355	0.363916
AT1G04907	NA	NA	NA	NA	NA	NA	NA	NA	NA	NA	NA	NA	NA	NA	NA	NA	NA	NA	NA	NA	NA	NA	NA	NA	NA	NA	NA
AT1G04910	411.617	426.441	506.547	503.555	393.032	1731.32	539.676	618.847	578.217	462.267	733.515	640.967	846.094	796.654	777.626	587.9	706.355	457.231	638.411	658.751	689.104	784.537	920.086	902.166	940.025	851.688	916.027
AT1G04913	NA	NA	NA	NA	NA	NA	NA	NA	NA	NA	NA	NA	NA	NA	NA	NA	NA	NA	NA	NA	NA	NA	NA	NA	NA	NA	NA
AT1G04917	NA	NA	NA	NA	NA	NA	NA	NA	NA	NA	NA	NA	NA	NA	NA	NA	NA	NA	NA	NA	NA	NA	NA	NA	NA	NA	NA
AT1G04920	43.8619	45.4415	53.9775	50.0732	39.0828	172.162	55.595	63.7508	59.5653	10.9785	17.4205	15.2225	5.25895	4.95165	4.83338	70.0038	84.1088	54.4445	53.5924	55.2999	57.848	40.101	47.0295	46.1135	60.9563	55.228	59.4001
AT1G04923	NA	NA	NA	NA	NA	NA	NA	NA	NA	NA	NA	NA	NA	NA	NA	NA	NA	NA	NA	NA	NA	NA	NA	NA	NA	NA	NA
AT1G04927	NA	NA	NA	NA	NA	NA	NA	NA	NA	NA	NA	NA	NA	NA	NA	NA	NA	NA	NA	NA	NA	NA	NA	NA	NA	NA	NA
AT1G04930	86.6407	89.761	106.622	248.37	193.856	853.945	174.479	200.075	186.939	94.6379	150.169	131.222	137.849	129.794	126.693	85.3257	102.518	66.3609	70.8881	73.1466	76.517	104.989	123.129	120.73	106.892	96.8468	104.163
AT1G04933	NA	NA	NA	NA	NA	NA	NA	NA	NA	NA	NA	NA	NA	NA	NA	NA	NA	NA	NA	NA	NA	NA	NA	NA	NA	NA	NA
AT1G04937	NA	NA	NA	NA	NA	NA	NA	NA	NA	NA	NA	NA	NA	NA	NA	NA	NA	NA	NA	NA	NA	NA	NA	NA	NA	NA	NA
AT1G04940	NA	NA	NA	NA	NA	NA	NA	NA	NA	NA	NA	NA	NA	NA	NA	NA	NA	NA	NA	NA	NA	NA	NA	NA	NA	NA	NA
AT1G04943	0.169633	0.175742	0.208755	0.132366	0.103313	0.455099	0.171741	0.196936	0.184006	0.141429	0.224416	0.196101	0.193023	0.181744	0.177403	0.188144	0.226053	0.146327	0.17745	0.183103	0.19154	0.870935	1.02141	1.00152	0.191738	0.17372	0.186843
AT1G04945	174.992	181.295	215.35	1316.84	1027.81	4527.55	791.305	907.39	847.816	363.002	576.005	503.33	453.889	427.366	417.158	659.465	792.339	512.89	347.722	358.801	375.333	469.568	550.698	539.972	451.088	408.697	439.571
AT1G04947	NA	NA	NA	NA	NA	NA	NA	NA	NA	NA	NA	NA	NA	NA	NA	NA	NA	NA	NA	NA	NA	NA	NA	NA	NA	NA	NA
AT1G04950	375.058	388.565	461.556	322.866	252.002	1110.08	395.359	453.358	423.594	232.259	368.544	322.044	522.757	492.21	480.454	367.821	441.933	286.068	383.445	395.662	413.893	398.673	467.554	458.447	563.585	510.623	549.196
AT1G04953	NA	NA	NA	NA	NA	NA	NA	NA	NA	NA	NA	NA	NA	NA	NA	NA	NA	NA	NA	NA	NA	NA	NA	NA	NA	NA	NA
AT1G04957	0.169633	0.175742	0.208755	0.132366	0.103313	0.455099	0.171741	0.196936	0.184006	0.141428	0.224414	0.1961	0.668402	0.629345	0.614313	0.188144	0.226053	0.146327	0.17745	0.183103	0.19154	0.166488	0.195253	0.19145	0.191738	0.17372	0.186843
AT1G04960	294.079	304.67	361.902	551.472	430.431	1896.07	442.804	507.764	474.427	285.984	453.793	396.538	597.383	562.476	549.041	458.672	551.089	356.726	539.906	557.108	582.778	468.715	549.697	538.991	553.219	501.231	539.096
AT1G04963	NA	NA	NA	NA	NA	NA	NA	NA	NA	NA	NA	NA	NA	NA	NA	NA	NA	NA	NA	NA	NA	NA	NA	NA	NA	NA	NA
AT1G04967	NA	NA	NA	NA	NA	NA	NA	NA	NA	NA	NA	NA	NA	NA	NA	NA	NA	NA	NA	NA	NA	NA	NA	NA	NA	NA	NA
AT1G04970	403.272	417.796	496.277	490.442	382.797	1686.24	457.245	524.322	489.899	377.929	599.69	524.027	907.326	854.308	833.902	717.415	861.965	557.959	925.181	954.657	998.645	772.553	906.032	888.384	993.682	900.302	968.313
AT1G04973	NA	NA	NA	NA	NA	NA	NA	NA	NA	NA	NA	NA	NA	NA	NA	NA	NA	NA	NA	NA	NA	NA	NA	NA	NA	NA	NA
AT1G04977	NA	NA	NA	NA	NA	NA	NA	NA	NA	NA	NA	NA	NA	NA	NA	NA	NA	NA	NA	NA	NA	NA	NA	NA	NA	NA	NA
AT1G04980	312.469	323.722	384.532	2822.84	2203.27	9705.49	1074.18	1231.76	1150.89	832.868	1321.58	1154.83	726.303	683.863	667.528	2723.45	3272.19	2118.12	1734.79	1790.06	1872.54	495.886	581.563	570.235	571.081	517.415	556.502
AT1G04983	0.169635	0.175745	0.208758	0.132367	0.103315	0.455105	0.171743	0.196938	0.184008	0.275433	0.437051	0.381908	0.193026	0.181747	0.177406	0.188147	0.226056	0.146329	0.177452	0.183106	0.191543	0.16649	0.195255	0.191452	1.02679	0.930302	1.00058
AT1G04985	357.947	370.838	440.499	642.003	501.092	2207.33	635.373	728.583	680.748	315.84	501.169	437.936	479.069	451.076	440.301	507.922	610.262	395.029	481.685	497.031	519.933	487.012	571.156	560.032	635.781	576.035	619.55
AT1G04987	NA	NA	NA	NA	NA	NA	NA	NA	NA	NA	NA	NA	NA	NA	NA	NA	NA	NA	NA	NA	NA	NA	NA	NA	NA	NA	NA
AT1G04990	508.307	526.613	625.536	598.308	466.988	2057.1	925.158	1060.88	991.229	759.048	1204.44	1052.48	1640.21	1544.36	1507.48	966.42	1161.14	751.62	1422.35	1467.67	1535.3	1508.38	1768.99	1734.54	1863.2	1688.11	1815.63
AT1G04993	0.169633	0.175742	0.208755	0.132366	0.103313	0.455099	0.171741	0.196936	0.184006	0.141426	0.224412	0.196098	0.193023	0.181744	0.177403	0.188144	0.226053	0.146327	0.17745	0.183103	0.19154	0.32427	0.380295	0.372888	0.191738	0.17372	0.186843
AT1G04997	0.169633	0.175742	0.208755	0.132366	0.103313	0.455099	0.171741	0.196936	0.184006	0.141428	0.224416	0.196101	0.193023	0.181744	0.177403	0.848382	1.01932	0.659818	0.17745	0.183103	0.19154	0.166488	0.195253	0.19145	0.191738	0.17372	0.186843
AT1G05000	45.654	47.2982	56.183	351.363	274.244	1208.06	199.037	228.236	213.251	232.648	369.161	322.584	604.913	569.566	555.962	172.636	207.42	134.265	122.862	126.776	132.618	253.773	297.619	291.822	553.682	501.651	539.547
AT1G05003	NA	NA	NA	NA	NA	NA	NA	NA	NA	NA	NA	NA	NA	NA	NA	NA	NA	NA	NA	NA	NA	NA	NA	NA	NA	NA	NA
AT1G05005	NA	NA	NA	NA	NA	NA	NA	NA	NA	NA	NA	NA	NA	NA	NA	NA	NA	NA	NA	NA	NA	NA	NA	NA	NA	NA	NA
AT1G05007	0.330396	0.342295	0.406594	0.132366	0.103313	0.455099	0.171741	0.196936	0.184006	0.141428	0.224415	0.1961	0.193023	0.181744	0.177403	0.188144	0.226053	0.146327	0.17745	0.183103	0.19154	0.166488	0.195253	0.19145	0.37345	0.338355	0.363916
AT1G05010	6465.3	6698.14	7956.37	17403.5	13583.7	59836.8	13113.4	15037.2	14049.9	11367.1	18037.1	15761.4	7729.3	7277.65	7103.82	8620.77	10357.8	6704.69	10305.7	10634	11124	9038.41	10600	10393.6	12370.3	11207.8	12054.5
AT1G05013	0.169635	0.175745	0.208758	0.132367	0.103315	0.455105	0.171743	0.196938	0.184008	0.275438	0.437059	0.381915	0.696158	0.655479	0.639822	0.188147	0.226056	0.146329	0.665435	0.686636	0.718274	0.16649	0.195255	0.191452	0.191741	0.173722	0.186846
AT1G05017	NA	NA	NA	NA	NA	NA	NA	NA	NA	NA	NA	NA	NA	NA	NA	NA	NA	NA	NA	NA	NA	NA	NA	NA	NA	NA	NA
AT1G05020	40.3118	41.7636	49.6087	15.3638	11.9916	52.8237	15.0002	17.2007	16.0714	23.221	36.8466	32.1976	15.0504	14.171	13.8325	4.02972	4.84165	3.13406	10.3048	10.6331	11.123	15.2111	17.8392	17.4918	12.2121	11.0645	11.9003
AT1G05023	NA	NA	NA	NA	NA	NA	NA	NA	NA	NA	NA	NA	NA	NA	NA	NA	NA	NA	NA	NA	NA	NA	NA	NA	NA	NA	NA
AT1G05027	0.169633	0.175742	0.208755	0.132366	0.103313	0.455099	0.171741	0.196936	0.184006	0.141437	0.22443	0.196113	0.193023	0.181744	0.177403	0.188144	0.226053	0.146327	1.89609	1.9565	2.04665	1.57252	1.84421	1.80829	0.191738	0.17372	0.186843
AT1G05030	205.839	213.253	253.311	136.294	106.38	468.606	310.314	355.837	332.475	101.624	161.255	140.909	242.374	228.211	222.76	137.323	164.992	106.801	218.722	225.69	236.089	240.728	282.32	276.821	258.567	234.269	251.966
AT1G05033	NA	NA	NA	NA	NA	NA	NA	NA	NA	NA	NA	NA	NA	NA	NA	NA	NA	NA	NA	NA	NA	NA	NA	NA	NA	NA	NA
AT1G05035	2.04047	2.11396	2.51106	0.274406	0.214178	0.943463	12.3206	14.128	13.2004	1.57015	2.49148	2.17713	2.74685	2.58634	2.52457	0.188145	0.226055	0.146328	2.87317	2.96471	3.10132	1.2215	1.43254	1.40464	0.70075	0.634898	0.68286
AT1G05037	NA	NA	NA	NA	NA	NA	NA	NA	NA	NA	NA	NA	NA	NA	NA	NA	NA	NA	NA	NA	NA	NA	NA	NA	NA	NA	NA
AT1G05040	0.169633	0.175743	0.208755	0.132365	0.103313	0.455097	1.57865	1.81024	1.69139	0.141431	0.224419	0.196104	0.375956	0.353987	0.345532	0.188145	0.226053	0.146327	1.65193	1.70456	1.78311	4.00283	4.69442	4.60299	0.373452	0.338357	0.363918
AT1G05043	NA	NA	NA	NA	NA	NA	NA	NA	NA	NA	NA	NA	NA	NA	NA	NA	NA	NA	NA	NA	NA	NA	NA	NA	NA	NA	NA
AT1G05047	NA	NA	NA	NA	NA	NA	NA	NA	NA	NA	NA	NA	NA	NA	NA	NA	NA	NA	NA	NA	NA	NA	NA	NA	NA	NA	NA
AT1G05053	NA	NA	NA	NA	NA	NA	NA	NA	NA	NA	NA	NA	NA	NA	NA	NA	NA	NA	NA	NA	NA	NA	NA	NA	NA	NA	NA
AT1G05055	260.145	269.513	320.141	523.288	408.434	1799.17	456.853	523.874	489.479	286.684	454.904	397.508	530.166	499.187	487.264	379.496	455.96	295.148	376.152	388.136	406.021	414.212	485.778	476.316	428.405	388.147	417.468
AT1G05057	NA	NA	NA	NA	NA	NA	NA	NA	NA	NA	NA	NA	NA	NA	NA	NA	NA	NA	NA	NA	NA	NA	NA	NA	NA	NA	NA
AT1G05060	241.495	250.193	297.191	300.021	234.171	1031.53	263.732	302.422	282.566	241.228	382.775	334.48	607.427	571.933	558.272	352.342	423.335	274.029	428.351	441.999	462.365	661.971	776.343	761.222	951.721	862.285	927.424
AT1G05063	NA	NA	NA	NA	NA	NA	NA	NA	NA	NA	NA	NA	NA	NA	NA	NA	NA	NA	NA	NA	NA	NA	NA	NA	NA	NA	NA
AT1G05065	35.7989	37.0882	44.0551	33.9095	26.4669	116.588	43.6609	50.066	46.779	27.4481	43.5541	38.0589	78.2016	73.632	71.8733	59.1993	71.1273	46.0415	85.8567	88.5921	92.6743	77.6621	91.0802	89.3062	86.8732	78.7095	84.6554
AT1G05067	NA	NA	NA	NA	NA	NA	NA	NA	NA	NA	NA	NA	NA	NA	NA	NA	NA	NA	NA	NA	NA	NA	NA	NA	NA	NA	NA
AT1G05070	371.255	384.626	456.876	390.86	305.072	1343.86	469.069	537.881	502.567	217.795	345.592	301.988	358.422	337.479	329.418	364.47	437.906	283.461	528.284	545.115	570.233	400.456	469.645	460.497	486.512	440.793	474.092
AT1G05073	NA	NA	NA	NA	NA	NA	NA	NA	NA	NA	NA	NA	NA	NA	NA	NA	NA	NA	NA	NA	NA	NA	NA	NA	NA	NA	NA
AT1G05077	NA	NA	NA	NA	NA	NA	NA	NA	NA	NA	NA	NA	NA	NA	NA	NA	NA	NA	NA	NA	NA	NA	NA	NA	NA	NA	NA
AT1G05080	0.169635	0.175744	0.208757	0.66032	0.515389	2.27031	0.603077	0.691548	0.646146	0.275453	0.437083	0.381936	2.08818	1.96616	1.91919	0.188147	0.226056	0.146328	0.177451	0.183105	0.191542	0.16649	0.195255	0.191452	0.19174	0.173722	0.186845
AT1G05083	NA	NA	NA	NA	NA	NA	NA	NA	NA	NA	NA	NA	NA	NA	NA	NA	NA	NA	NA	NA	NA	NA	NA	NA	NA	NA	NA
AT1G05085	NA	NA	NA	NA	NA	NA	NA	NA	NA	NA	NA	NA	NA	NA	NA	NA	NA	NA	NA	NA	NA	NA	NA	NA	NA	NA	NA
AT1G05087	37.8171	39.1791	46.5387	19.5337	15.2463	67.1608	37.8092	43.3558	40.5094	23.2167	36.8397	32.1916	45.0474	42.4152	41.4021	26.8479	32.2574	20.8806	21.2601	21.9374	22.9483	51.4392	60.3266	59.1516	41.6992	37.7806	40.6347
AT1G05090	28.2658	29.2838	34.7846	17.0666	13.3207	58.6782	23.0806	26.4665	24.7289	22.3191	35.4155	30.9471	39.2382	36.9454	36.0629	20.9446	25.1647	16.2894	18.286	18.8686	19.738	38.0343	44.6058	43.737	48.049	43.5337	46.8223
AT1G05093	NA	NA	NA	NA	NA	NA	NA	NA	NA	NA	NA	NA	NA	NA	NA	NA	NA	NA	NA	NA	NA	NA	NA	NA	NA	NA	NA
AT1G05097	NA	NA	NA	NA	NA	NA	NA	NA	NA	NA	NA	NA	NA	NA	NA	NA	NA	NA	NA	NA	NA	NA	NA	NA	NA	NA	NA
AT1G05100	29.4261	30.4858	36.2125	218.215	170.32	750.268	54.5465	62.5485	58.4419	10.5764	16.7825	14.665	14.4142	13.5719	13.2477	671.524	806.828	522.268	245.352	253.169	264.834	22.0277	25.8335	25.3303	30.8653	27.9648	30.0774
AT1G05103	0.169633	0.175742	0.208755	0.132366	0.103313	0.455099	0.334502	0.383573	0.35839	0.141433	0.224422	0.196107	0.193023	0.181744	0.177403	0.188144	0.226053	0.146327	0.17745	0.183103	0.19154	0.32427	0.380295	0.372888	1.02678	0.93029	1.00057
AT1G05107	NA	NA	NA	NA	NA	NA	NA	NA	NA	NA	NA	NA	NA	NA	NA	NA	NA	NA	NA	NA	NA	NA	NA	NA	NA	NA	NA
AT1G05113	NA	NA	NA	NA	NA	NA	NA	NA	NA	NA	NA	NA	NA	NA	NA	NA	NA	NA	NA	NA	NA	NA	NA	NA	NA	NA	NA
AT1G05117	NA	NA	NA	NA	NA	NA	NA	NA	NA	NA	NA	NA	NA	NA	NA	NA	NA	NA	NA	NA	NA	NA	NA	NA	NA	NA	NA
AT1G05120	381.853	395.605	469.919	647.912	505.705	2227.65	518.062	594.062	555.06	355.303	563.787	492.653	684.155	644.177	628.791	676.821	813.193	526.388	465.963	480.808	502.963	589.54	691.398	677.932	685.463	621.048	667.963
AT1G05123	NA	NA	NA	NA	NA	NA	NA	NA	NA	NA	NA	NA	NA	NA	NA	NA	NA	NA	NA	NA	NA	NA	NA	NA	NA	NA	NA
AT1G05127	NA	NA	NA	NA	NA	NA	NA	NA	NA	NA	NA	NA	NA	NA	NA	NA	NA	NA	NA	NA	NA	NA	NA	NA	NA	NA	NA
AT1G05133	0.932685	0.966275	1.14779	0.132365	0.103313	0.455097	0.171741	0.196936	0.184006	0.275462	0.437098	0.381949	0.193023	0.181744	0.177403	1.68398	2.02328	1.30969	3.24793	3.35141	3.50583	5.5905	6.5564	6.4287	2.01944	1.82966	1.96788
AT1G05136	13.7459	14.2409	16.9161	25.2004	19.6693	86.6439	12.0391	13.8052	12.8989	4.7379	7.51799	6.56944	4.15169	3.90909	3.81572	13.5036	16.2244	10.5022	8.80149	9.0819	9.50038	4.39866	5.15864	5.05816	1.73634	1.57317	1.69201
AT1G05137	NA	NA	NA	NA	NA	NA	NA	NA	NA	NA	NA	NA	NA	NA	NA	NA	NA	NA	NA	NA	NA	NA	NA	NA	NA	NA	NA
AT1G05140	1648.2	1707.56	2028.32	649.769	507.154	2234.04	636.546	729.927	682.005	433.288	687.532	600.786	1031.4	971.129	947.933	857.415	1030.17	666.843	1459.1	1505.59	1574.96	1142.9	1340.37	1314.26	1227.5	1112.15	1196.17
AT1G05143	NA	NA	NA	NA	NA	NA	NA	NA	NA	NA	NA	NA	NA	NA	NA	NA	NA	NA	NA	NA	NA	NA	NA	NA	NA	NA	NA
AT1G05147	NA	NA	NA	NA	NA	NA	NA	NA	NA	NA	NA	NA	NA	NA	NA	NA	NA	NA	NA	NA	NA	NA	NA	NA	NA	NA	NA
AT1G05150	1342.48	1390.83	1652.09	770.397	601.306	2648.78	749.422	859.362	802.942	520.63	826.125	721.892	869.15	818.363	798.816	814.983	979.192	633.841	984.675	1016.05	1062.86	932.864	1094.04	1072.73	966.631	875.793	941.953
AT1G05153	0.169635	0.175744	0.208757	1.75038	1.3662	6.01816	0.334508	0.38358	0.358397	3.31116	5.25408	4.59117	1.41223	1.32971	1.29795	1.39176	1.67218	1.08242	0.982458	1.01376	1.06047	0.324275	0.380301	0.372894	2.787	2.52509	2.71585
AT1G05157	0.169634	0.175744	0.208757	0.640899	0.500231	2.20354	0.933619	1.07058	1.00029	1.02039	1.61914	1.41485	2.463	2.31907	2.26368	0.188146	0.226055	0.146328	0.17745	0.183104	0.191541	2.9322	3.43881	3.37183	2.11354	1.91492	2.05958
AT1G05160	176.889	183.259	217.684	46.8343	36.5548	161.026	130.886	150.087	140.233	63.1566	100.215	87.5712	193.324	182.028	177.68	93.4828	112.319	72.705	101.729	104.971	109.807	145.59	170.744	167.419	162.721	147.43	158.567
AT1G05163	0.169635	0.175745	0.208758	0.132367	0.103315	0.455105	0.171743	0.196938	0.184008	0.275423	0.437036	0.381895	0.193026	0.181747	0.177406	0.188147	0.226056	0.146329	0.177452	0.183106	0.191543	0.16649	0.195255	0.191452	0.191741	0.173722	0.186846
AT1G05167	NA	NA	NA	NA	NA	NA	NA	NA	NA	NA	NA	NA	NA	NA	NA	NA	NA	NA	NA	NA	NA	NA	NA	NA	NA	NA	NA
AT1G05170	252.097	261.176	310.237	511.019	398.857	1756.99	377.12	432.444	404.052	124.942	198.255	173.241	268.527	252.836	246.797	429.713	516.295	334.204	300.711	310.292	324.59	336.638	394.8	387.111	248.899	225.509	242.545
AT1G05173	NA	NA	NA	NA	NA	NA	NA	NA	NA	NA	NA	NA	NA	NA	NA	NA	NA	NA	NA	NA	NA	NA	NA	NA	NA	NA	NA
AT1G05177	NA	NA	NA	NA	NA	NA	NA	NA	NA	NA	NA	NA	NA	NA	NA	NA	NA	NA	NA	NA	NA	NA	NA	NA	NA	NA	NA
AT1G05180	519.2	537.898	638.941	1107.68	864.556	3808.41	1348.12	1545.89	1444.39	944.379	1498.52	1309.45	1679.89	1581.73	1543.95	858.731	1031.75	667.866	963.451	994.147	1039.95	1093.21	1282.09	1257.11	1314.77	1191.22	1281.21
AT1G05183	NA	NA	NA	NA	NA	NA	NA	NA	NA	NA	NA	NA	NA	NA	NA	NA	NA	NA	NA	NA	NA	NA	NA	NA	NA	NA	NA
AT1G05187	NA	NA	NA	NA	NA	NA	NA	NA	NA	NA	NA	NA	NA	NA	NA	NA	NA	NA	NA	NA	NA	NA	NA	NA	NA	NA	NA
AT1G05190	7976.53	8263.8	9816.13	4162.8	3249.13	14312.5	3761.77	4313.62	4030.41	1868.57	2965.01	2590.92	3709.01	3492.28	3408.87	3856.33	4633.33	2999.21	6288.63	6488.99	6787.99	2978.46	3493.07	3425.03	2895.03	2622.98	2821.13
AT1G05193	NA	NA	NA	NA	NA	NA	NA	NA	NA	NA	NA	NA	NA	NA	NA	NA	NA	NA	NA	NA	NA	NA	NA	NA	NA	NA	NA
AT1G05197	0.169633	0.175742	0.208755	0.132366	0.103313	0.455099	0.171741	0.196936	0.184006	0.141426	0.224412	0.196098	0.193023	0.181744	0.177403	0.188144	0.226053	0.146327	0.17745	0.183103	0.19154	0.166488	0.195253	0.19145	0.37345	0.338355	0.363916
AT1G05200	406.396	421.032	500.122	713.026	556.527	2451.53	884.946	1014.77	948.144	313.527	497.498	434.728	792.017	745.737	727.925	575.03	690.891	447.221	402.591	415.417	434.559	600.526	704.283	690.565	564.183	511.165	549.78
AT1G05203	NA	NA	NA	NA	NA	NA	NA	NA	NA	NA	NA	NA	NA	NA	NA	NA	NA	NA	NA	NA	NA	NA	NA	NA	NA	NA	NA
AT1G05205	39.5706	40.9957	48.6966	39.9819	31.2064	137.466	43.8952	50.3347	47.03	71.3959	113.29	98.9957	109.291	102.904	100.446	30.1524	36.2278	23.4506	42.3036	43.6514	45.6627	91.4208	107.216	105.128	131.685	119.311	128.324
AT1G05207	NA	NA	NA	NA	NA	NA	NA	NA	NA	NA	NA	NA	NA	NA	NA	NA	NA	NA	NA	NA	NA	NA	NA	NA	NA	NA	NA
AT1G05210	106.138	109.96	130.616	89.7695	70.0663	308.645	100.84	115.633	108.042	105.117	166.797	145.752	124.505	117.23	114.43	56.6668	68.0844	44.0718	100.508	103.71	108.489	111.617	130.902	128.353	117.888	106.81	114.879
AT1G05213	NA	NA	NA	NA	NA	NA	NA	NA	NA	NA	NA	NA	NA	NA	NA	NA	NA	NA	NA	NA	NA	NA	NA	NA	NA	NA	NA
AT1G05217	0.169635	0.175745	0.208758	0.132367	0.103315	0.455105	0.171743	0.196938	0.184008	0.275437	0.437057	0.381913	0.193026	0.181747	0.177406	0.188147	0.226056	0.146329	1.99867	2.06235	2.15738	0.16649	0.195255	0.191452	0.191741	0.173722	0.186846
AT1G05220	0.582459	0.603436	0.716789	0.870936	0.679778	2.99445	1.54255	1.76885	1.65272	1.5337	2.43364	2.12658	14.8763	14.007	13.6724	0.366457	0.440294	0.285007	2.94838	3.04232	3.1825	4.24146	4.97428	4.87739	1.04243	0.944468	1.01582
AT1G05223	0.330396	0.342295	0.406594	0.132366	0.103313	0.455099	0.171741	0.196936	0.184006	0.141426	0.224412	0.196098	0.193023	0.181744	0.177403	0.188144	0.226053	0.146327	0.17745	0.183103	0.19154	0.166488	0.195253	0.19145	0.191738	0.17372	0.186843
AT1G05227	NA	NA	NA	NA	NA	NA	NA	NA	NA	NA	NA	NA	NA	NA	NA	NA	NA	NA	NA	NA	NA	NA	NA	NA	NA	NA	NA
AT1G05230	281.647	291.79	346.602	134.803	105.216	463.481	179.325	205.632	192.131	69.4205	110.155	96.2567	140.909	132.675	129.506	216.085	259.623	168.057	144.771	149.384	156.267	116.951	137.157	134.485	140.176	127.003	136.597
AT1G05233	NA	NA	NA	NA	NA	NA	NA	NA	NA	NA	NA	NA	NA	NA	NA	NA	NA	NA	NA	NA	NA	NA	NA	NA	NA	NA	NA
AT1G05237	0.169633	0.175742	0.208755	0.132366	0.103313	0.455099	0.171741	0.196936	0.184006	0.14143	0.224419	0.196103	0.193023	0.181744	0.177403	0.848382	1.01932	0.659818	0.34562	0.356631	0.373064	0.166488	0.195253	0.19145	0.191738	0.17372	0.186843
AT1G05240	0.330402	0.342301	0.406601	0.746177	0.582401	2.5655	0.334506	0.383578	0.358395	0.662317	1.05095	0.918351	1.75358	1.65111	1.61167	0.366457	0.440293	0.285007	2.197	2.267	2.37145	0.612522	0.718351	0.70436	4.02814	3.6496	3.9253
AT1G05243	NA	NA	NA	NA	NA	NA	NA	NA	NA	NA	NA	NA	NA	NA	NA	NA	NA	NA	NA	NA	NA	NA	NA	NA	NA	NA	NA
AT1G05247	NA	NA	NA	NA	NA	NA	NA	NA	NA	NA	NA	NA	NA	NA	NA	NA	NA	NA	NA	NA	NA	NA	NA	NA	NA	NA	NA
AT1G05250	0.169633	0.175742	0.208755	0.132366	0.103313	0.455099	0.171741	0.196936	0.184006	0.141426	0.224412	0.196098	0.193023	0.181744	0.177403	0.366451	0.440286	0.285002	0.17745	0.183103	0.19154	0.166488	0.195253	0.19145	0.191738	0.17372	0.186843
AT1G05253	NA	NA	NA	NA	NA	NA	NA	NA	NA	NA	NA	NA	NA	NA	NA	NA	NA	NA	NA	NA	NA	NA	NA	NA	NA	NA	NA
AT1G05257	NA	NA	NA	NA	NA	NA	NA	NA	NA	NA	NA	NA	NA	NA	NA	NA	NA	NA	NA	NA	NA	NA	NA	NA	NA	NA	NA
AT1G05260	2.48559	2.5751	3.05883	13.1361	10.2529	45.1644	1.5367	1.76214	1.64645	0.745166	1.18241	1.03323	27.999	26.3629	25.7332	54.3242	65.2698	42.2499	12.529	12.9281	13.5238	1.77573	2.08253	2.04197	32.2432	29.2132	31.42
AT1G05263	NA	NA	NA	NA	NA	NA	NA	NA	NA	NA	NA	NA	NA	NA	NA	NA	NA	NA	NA	NA	NA	NA	NA	NA	NA	NA	NA
AT1G05267	NA	NA	NA	NA	NA	NA	NA	NA	NA	NA	NA	NA	NA	NA	NA	NA	NA	NA	NA	NA	NA	NA	NA	NA	NA	NA	NA
AT1G05270	377.399	390.99	464.437	776.598	606.146	2670.1	772.955	886.348	828.156	526.071	834.758	729.436	927.642	873.437	852.574	586.929	705.189	456.476	676.937	698.505	730.69	680.818	798.447	782.895	821.355	744.17	800.386
AT1G05273	NA	NA	NA	NA	NA	NA	NA	NA	NA	NA	NA	NA	NA	NA	NA	NA	NA	NA	NA	NA	NA	NA	NA	NA	NA	NA	NA
AT1G05277	NA	NA	NA	NA	NA	NA	NA	NA	NA	NA	NA	NA	NA	NA	NA	NA	NA	NA	NA	NA	NA	NA	NA	NA	NA	NA	NA
AT1G05280	0.169633	0.175742	0.208755	0.132366	0.103313	0.455099	0.171741	0.196936	0.184006	0.141432	0.224422	0.196106	0.375953	0.353985	0.34553	1.70535	2.04896	1.32631	0.17745	0.183103	0.19154	0.166488	0.195253	0.19145	0.191738	0.17372	0.186843
AT1G05283	NA	NA	NA	NA	NA	NA	NA	NA	NA	NA	NA	NA	NA	NA	NA	NA	NA	NA	NA	NA	NA	NA	NA	NA	NA	NA	NA
AT1G05287	NA	NA	NA	NA	NA	NA	NA	NA	NA	NA	NA	NA	NA	NA	NA	NA	NA	NA	NA	NA	NA	NA	NA	NA	NA	NA	NA
AT1G05290	NA	NA	NA	NA	NA	NA	NA	NA	NA	NA	NA	NA	NA	NA	NA	NA	NA	NA	NA	NA	NA	NA	NA	NA	NA	NA	NA
AT1G05291	NA	NA	NA	NA	NA	NA	NA	NA	NA	NA	NA	NA	NA	NA	NA	NA	NA	NA	NA	NA	NA	NA	NA	NA	NA	NA	NA
AT1G05293	NA	NA	NA	NA	NA	NA	NA	NA	NA	NA	NA	NA	NA	NA	NA	NA	NA	NA	NA	NA	NA	NA	NA	NA	NA	NA	NA
AT1G05297	NA	NA	NA	NA	NA	NA	NA	NA	NA	NA	NA	NA	NA	NA	NA	NA	NA	NA	NA	NA	NA	NA	NA	NA	NA	NA	NA
AT1G05300	6.44167	6.67366	7.92728	1272.4	993.13	4374.78	1217.89	1396.56	1304.87	801.588	1271.94	1111.46	2013.35	1895.71	1850.43	156.348	187.851	121.598	399.848	412.587	431.599	569.848	668.304	655.287	789.426	715.241	769.273
AT1G05303	NA	NA	NA	NA	NA	NA	NA	NA	NA	NA	NA	NA	NA	NA	NA	NA	NA	NA	NA	NA	NA	NA	NA	NA	NA	NA	NA
AT1G05307	NA	NA	NA	NA	NA	NA	NA	NA	NA	NA	NA	NA	NA	NA	NA	NA	NA	NA	NA	NA	NA	NA	NA	NA	NA	NA	NA
AT1G05310	100.331	103.944	123.47	33.1006	25.8355	113.806	41.5839	47.6843	44.5536	71.4952	113.447	99.1333	15.8814	14.9534	14.5962	49.6684	59.676	38.6289	102.45	105.714	110.585	92.0439	107.947	105.844	14.6433	13.2672	14.2695
AT1G05313	NA	NA	NA	NA	NA	NA	NA	NA	NA	NA	NA	NA	NA	NA	NA	NA	NA	NA	NA	NA	NA	NA	NA	NA	NA	NA	NA
AT1G05317	NA	NA	NA	NA	NA	NA	NA	NA	NA	NA	NA	NA	NA	NA	NA	NA	NA	NA	NA	NA	NA	NA	NA	NA	NA	NA	NA
AT1G05320	270.094	279.822	332.385	148.414	115.839	510.277	340.833	390.833	365.174	335.838	532.901	465.664	1356.82	1277.54	1247.02	370.488	445.137	288.142	330.069	340.585	356.279	653.434	766.332	751.406	749.34	678.922	730.21
AT1G05323	NA	NA	NA	NA	NA	NA	NA	NA	NA	NA	NA	NA	NA	NA	NA	NA	NA	NA	NA	NA	NA	NA	NA	NA	NA	NA	NA
AT1G05327	NA	NA	NA	NA	NA	NA	NA	NA	NA	NA	NA	NA	NA	NA	NA	NA	NA	NA	NA	NA	NA	NA	NA	NA	NA	NA	NA
AT1G05330	0.564546	0.584878	0.694745	0.742289	0.579367	2.55214	0.171742	0.196937	0.184007	1.12176	1.77999	1.5554	2.47929	2.33442	2.27866	0.366457	0.440294	0.285007	1.28445	1.32538	1.38645	0.869551	1.01979	0.999926	1.03013	0.933329	1.00384
AT1G05333	NA	NA	NA	NA	NA	NA	NA	NA	NA	NA	NA	NA	NA	NA	NA	NA	NA	NA	NA	NA	NA	NA	NA	NA	NA	NA	NA
AT1G05337	NA	NA	NA	NA	NA	NA	NA	NA	NA	NA	NA	NA	NA	NA	NA	NA	NA	NA	NA	NA	NA	NA	NA	NA	NA	NA	NA
AT1G05340	34.1915	35.4229	42.077	267.827	209.043	920.844	57.7471	66.2187	61.8712	51.3852	81.537	71.2494	30.0765	28.3191	27.6426	280.444	336.95	218.111	257.406	265.607	277.845	234.348	274.838	269.485	116.887	105.903	113.903
AT1G05343	NA	NA	NA	NA	NA	NA	NA	NA	NA	NA	NA	NA	NA	NA	NA	NA	NA	NA	NA	NA	NA	NA	NA	NA	NA	NA	NA
AT1G05347	NA	NA	NA	NA	NA	NA	NA	NA	NA	NA	NA	NA	NA	NA	NA	NA	NA	NA	NA	NA	NA	NA	NA	NA	NA	NA	NA
AT1G05350	632.581	655.362	778.47	933.571	728.665	3209.8	647.276	742.232	693.502	543.663	862.672	753.828	866.289	815.669	796.186	720.404	865.557	560.284	663.539	684.679	716.228	608.61	713.762	699.86	693.028	627.902	675.335
AT1G05353	NA	NA	NA	NA	NA	NA	NA	NA	NA	NA	NA	NA	NA	NA	NA	NA	NA	NA	NA	NA	NA	NA	NA	NA	NA	NA	NA
AT1G05357	NA	NA	NA	NA	NA	NA	NA	NA	NA	NA	NA	NA	NA	NA	NA	NA	NA	NA	NA	NA	NA	NA	NA	NA	NA	NA	NA
AT1G05360	151.356	156.807	186.263	190.089	148.367	653.562	268.692	308.109	287.881	133.139	211.262	184.607	336.882	317.197	309.621	225.67	271.14	175.512	218.904	225.878	236.286	232.055	272.149	266.848	333.942	302.561	325.417
AT1G05363	NA	NA	NA	NA	NA	NA	NA	NA	NA	NA	NA	NA	NA	NA	NA	NA	NA	NA	NA	NA	NA	NA	NA	NA	NA	NA	NA
AT1G05367	NA	NA	NA	NA	NA	NA	NA	NA	NA	NA	NA	NA	NA	NA	NA	NA	NA	NA	NA	NA	NA	NA	NA	NA	NA	NA	NA
AT1G05370	41.3792	42.8694	50.9223	51.4368	40.1472	176.85	31.9911	36.6842	34.2757	40.8831	64.8724	56.6874	153.589	144.614	141.16	32.3536	38.8724	25.1625	53.1206	54.813	57.3387	91.3418	107.123	105.037	189.847	172.007	185.001
AT1G05373	NA	NA	NA	NA	NA	NA	NA	NA	NA	NA	NA	NA	NA	NA	NA	NA	NA	NA	NA	NA	NA	NA	NA	NA	NA	NA	NA
AT1G05377	NA	NA	NA	NA	NA	NA	NA	NA	NA	NA	NA	NA	NA	NA	NA	NA	NA	NA	NA	NA	NA	NA	NA	NA	NA	NA	NA
AT1G05380	1111.86	1151.9	1368.28	1633.51	1274.98	5616.35	1458.22	1672.14	1562.36	780.017	1237.71	1081.55	1303.8	1227.62	1198.3	1251.11	1503.19	973.034	997.698	1029.49	1076.92	1148.76	1347.23	1320.99	1251.29	1133.7	1219.34
AT1G05383	NA	NA	NA	NA	NA	NA	NA	NA	NA	NA	NA	NA	NA	NA	NA	NA	NA	NA	NA	NA	NA	NA	NA	NA	NA	NA	NA
AT1G05385	236.215	244.722	290.692	109.252	85.2724	375.629	149.059	170.926	159.704	97.8904	155.33	135.732	155.325	146.249	142.755	156.884	188.495	122.015	180.259	186.002	194.572	167.226	196.118	192.299	137.945	124.982	134.423
AT1G05387	0.169635	0.175745	0.208758	0.132367	0.103315	0.455105	0.171743	0.196938	0.184008	0.275423	0.437036	0.381895	0.193026	0.181747	0.177406	0.188147	0.226056	0.146329	0.177452	0.183106	0.191543	0.16649	0.195255	0.191452	0.191741	0.173722	0.186846
AT1G05390	NA	NA	NA	NA	NA	NA	NA	NA	NA	NA	NA	NA	NA	NA	NA	NA	NA	NA	NA	NA	NA	NA	NA	NA	NA	NA	NA
AT1G05397	2.60742	2.70133	3.20876	2.59572	2.026	8.92461	0.171742	0.196937	0.184007	1.94147	3.08069	2.692	2.75643	2.59536	2.53337	1.62448	1.9518	1.26342	1.64594	1.69838	1.77664	1.56356	1.83371	1.79799	2.37823	2.15474	2.31751
AT1G05400	6.10915	6.32917	7.51808	19.1228	14.9256	65.748	10.9172	12.5187	11.6968	7.41349	11.7636	10.2794	38.3339	36.0939	35.2318	6.11911	7.35203	4.75905	7.36552	7.60019	7.95039	22.8616	26.8115	26.2893	42.3864	38.4032	41.3043
AT1G05407	NA	NA	NA	NA	NA	NA	NA	NA	NA	NA	NA	NA	NA	NA	NA	NA	NA	NA	NA	NA	NA	NA	NA	NA	NA	NA	NA
AT1G05410	343.651	356.027	422.906	660.761	515.733	2271.83	537.347	616.176	575.722	397.179	630.235	550.718	595.963	561.139	547.736	459.296	551.838	357.211	339.945	350.775	366.938	483.06	566.521	555.487	595.212	539.278	580.017
AT1G05413	NA	NA	NA	NA	NA	NA	NA	NA	NA	NA	NA	NA	NA	NA	NA	NA	NA	NA	NA	NA	NA	NA	NA	NA	NA	NA	NA
AT1G05417	NA	NA	NA	NA	NA	NA	NA	NA	NA	NA	NA	NA	NA	NA	NA	NA	NA	NA	NA	NA	NA	NA	NA	NA	NA	NA	NA
AT1G05420	158.305	164.006	194.814	108.808	84.9262	374.104	63.8063	73.1667	68.3631	42.384	67.2541	58.7686	62.7502	59.0835	57.6722	288.709	346.88	224.539	210.786	217.502	227.524	274.696	322.157	315.883	199.046	180.341	193.964
AT1G05423	NA	NA	NA	NA	NA	NA	NA	NA	NA	NA	NA	NA	NA	NA	NA	NA	NA	NA	NA	NA	NA	NA	NA	NA	NA	NA	NA
AT1G05427	NA	NA	NA	NA	NA	NA	NA	NA	NA	NA	NA	NA	NA	NA	NA	NA	NA	NA	NA	NA	NA	NA	NA	NA	NA	NA	NA
AT1G05430	498.714	516.675	613.73	487.563	380.55	1676.34	546.1	626.213	585.1	358.164	568.327	496.621	611.999	576.237	562.474	452.12	543.217	351.63	597.676	616.718	645.135	573.423	672.496	659.398	619.07	560.894	603.265
AT1G05433	NA	NA	NA	NA	NA	NA	NA	NA	NA	NA	NA	NA	NA	NA	NA	NA	NA	NA	NA	NA	NA	NA	NA	NA	NA	NA	NA
AT1G05440	10.5321	10.9114	12.9611	3.43043	2.6775	11.7945	8.48459	9.72928	9.09052	8.21359	13.0332	11.3888	35.9949	33.8916	33.0821	0.689097	0.827942	0.535936	18.7678	19.3657	20.2581	40.1203	47.0521	46.1357	80.4876	72.9239	78.4328
AT1G05443	2.69459	2.79164	3.31604	3.68334	2.8749	12.664	0.171741	0.196935	0.184006	0.275464	0.4371	0.381951	1.40953	1.32716	1.29546	0.366456	0.440292	0.285006	2.25995	2.33195	2.4394	0.166487	0.195252	0.191449	5.90026	5.3458	5.74963
AT1G05447	NA	NA	NA	NA	NA	NA	NA	NA	NA	NA	NA	NA	NA	NA	NA	NA	NA	NA	NA	NA	NA	NA	NA	NA	NA	NA	NA
AT1G05450	0.169634	0.175743	0.208756	0.456142	0.356026	1.56831	0.334506	0.383578	0.358395	0.95963	1.52272	1.3306	60.7605	57.21	55.8435	0.188145	0.226054	0.146327	2.25572	2.32758	2.43483	17.9275	21.025	20.6155	52.5361	47.5991	51.1949
AT1G05453	NA	NA	NA	NA	NA	NA	NA	NA	NA	NA	NA	NA	NA	NA	NA	NA	NA	NA	NA	NA	NA	NA	NA	NA	NA	NA	NA
AT1G05460	319.14	330.633	392.742	233.388	182.163	802.435	302.716	347.125	324.335	173.592	275.452	240.698	454.504	427.945	417.724	261.416	314.088	203.313	384.233	396.475	414.743	402.372	471.892	462.701	549.232	497.619	535.211
AT1G05463	NA	NA	NA	NA	NA	NA	NA	NA	NA	NA	NA	NA	NA	NA	NA	NA	NA	NA	NA	NA	NA	NA	NA	NA	NA	NA	NA
AT1G05467	NA	NA	NA	NA	NA	NA	NA	NA	NA	NA	NA	NA	NA	NA	NA	NA	NA	NA	NA	NA	NA	NA	NA	NA	NA	NA	NA
AT1G05470	228.97	237.216	281.776	171.038	133.497	588.062	192.198	220.393	205.924	59.372	94.2102	82.3237	320.256	301.543	294.34	208.331	250.307	162.027	146.637	151.309	158.281	192.825	226.141	221.736	396.079	358.858	385.967
AT1G05473	NA	NA	NA	NA	NA	NA	NA	NA	NA	NA	NA	NA	NA	NA	NA	NA	NA	NA	NA	NA	NA	NA	NA	NA	NA	NA	NA
AT1G05477	NA	NA	NA	NA	NA	NA	NA	NA	NA	NA	NA	NA	NA	NA	NA	NA	NA	NA	NA	NA	NA	NA	NA	NA	NA	NA	NA
AT1G05483	NA	NA	NA	NA	NA	NA	NA	NA	NA	NA	NA	NA	NA	NA	NA	NA	NA	NA	NA	NA	NA	NA	NA	NA	NA	NA	NA
AT1G05487	NA	NA	NA	NA	NA	NA	NA	NA	NA	NA	NA	NA	NA	NA	NA	NA	NA	NA	NA	NA	NA	NA	NA	NA	NA	NA	NA
AT1G05490	7.311	7.5743	8.99711	21.8757	17.0743	75.2131	11.9893	13.7481	12.8455	8.55797	13.5796	11.8663	25.4626	23.9748	23.4021	39.2131	47.114	30.4974	8.64031	8.91559	9.3264	17.1665	20.1325	19.7404	22.0247	19.9549	21.4624
AT1G05493	0.169633	0.175742	0.208755	0.132366	0.103313	0.455099	0.171741	0.196936	0.184006	0.141428	0.224415	0.1961	0.707601	0.666253	0.65034	0.188144	0.226053	0.146327	0.17745	0.183103	0.19154	0.166488	0.195253	0.19145	0.191738	0.17372	0.186843
AT1G05497	0.169633	0.175742	0.208755	0.132366	0.103313	0.455099	0.171741	0.196936	0.184006	0.141426	0.224412	0.196098	0.193023	0.181744	0.177403	0.188144	0.226053	0.146327	0.34562	0.356631	0.373064	0.166488	0.195253	0.19145	0.191738	0.17372	0.186843
AT1G05500	853.39	884.124	1050.2	1642.81	1282.24	5648.31	1440.92	1652.31	1543.83	895.973	1421.71	1242.33	1501.09	1413.38	1379.62	1558.77	1872.84	1212.31	1537.78	1586.77	1659.89	1262.8	1480.98	1452.14	1451.53	1315.13	1414.48
AT1G05503	41.8371	43.3439	51.4859	57.0637	44.539	196.197	46.048	52.8033	49.3365	41.4992	65.8501	57.5418	50.6763	47.7151	46.5754	46.4913	55.8587	36.1579	83.6255	86.2899	90.2659	103.99	121.957	119.582	164.528	149.067	160.328
AT1G05507	NA	NA	NA	NA	NA	NA	NA	NA	NA	NA	NA	NA	NA	NA	NA	NA	NA	NA	NA	NA	NA	NA	NA	NA	NA	NA	NA
AT1G05510	0.169633	0.175742	0.208755	0.132366	0.103313	0.455099	0.171741	0.196936	0.184006	0.14143	0.224418	0.196103	0.724012	0.681705	0.665422	0.188144	0.226053	0.146327	0.17745	0.183103	0.19154	0.166488	0.195253	0.19145	0.37345	0.338355	0.363916
AT1G05517	0.609794	0.631755	0.750429	5.1864	4.04806	17.8319	2.49105	2.85648	2.66894	8.81155	13.982	12.2179	5.61071	5.28285	5.15667	0.678317	0.814989	0.527551	2.58057	2.66279	2.78548	4.12476	4.83742	4.7432	3.08518	2.79526	3.00642
AT1G05520	964.697	999.44	1187.18	1827.87	1426.68	6284.59	1255.05	1439.17	1344.68	1035.68	1643.39	1436.04	1518.08	1429.37	1395.23	1581.98	1900.73	1230.37	1354.74	1397.9	1462.32	1286.01	1508.21	1478.83	1285.6	1164.79	1252.78
AT1G05523	NA	NA	NA	NA	NA	NA	NA	NA	NA	NA	NA	NA	NA	NA	NA	NA	NA	NA	NA	NA	NA	NA	NA	NA	NA	NA	NA
AT1G05527	NA	NA	NA	NA	NA	NA	NA	NA	NA	NA	NA	NA	NA	NA	NA	NA	NA	NA	NA	NA	NA	NA	NA	NA	NA	NA	NA
AT1G05530	1.25679	1.30205	1.54664	4.40696	3.43969	15.152	1.55679	1.78517	1.66796	0.772468	1.22574	1.07108	0.713207	0.671532	0.655492	13.9375	16.7457	10.8397	4.73057	4.88129	5.1062	1.46088	1.71328	1.67991	1.08084	0.979268	1.05324
AT1G05533	0.169634	0.175744	0.208756	0.132366	0.103313	0.4551	0.171742	0.196936	0.184007	0.275456	0.437087	0.381939	0.375957	0.353989	0.345534	0.188146	0.226055	0.146328	0.345624	0.356636	0.373069	1.23306	1.4461	1.41793	2.14429	1.94279	2.08955
AT1G05537	NA	NA	NA	NA	NA	NA	NA	NA	NA	NA	NA	NA	NA	NA	NA	NA	NA	NA	NA	NA	NA	NA	NA	NA	NA	NA	NA
AT1G05540	100.919	104.554	124.194	59.2125	46.2162	203.585	65.15	74.7076	69.8027	39.2302	62.2497	54.3956	59.7732	56.2804	54.9361	88.3645	106.169	68.7243	74.3482	76.7169	80.2519	62.9992	73.8839	72.4448	75.842	68.7149	73.9058
AT1G05543	NA	NA	NA	NA	NA	NA	NA	NA	NA	NA	NA	NA	NA	NA	NA	NA	NA	NA	NA	NA	NA	NA	NA	NA	NA	NA	NA
AT1G05547	NA	NA	NA	NA	NA	NA	NA	NA	NA	NA	NA	NA	NA	NA	NA	NA	NA	NA	NA	NA	NA	NA	NA	NA	NA	NA	NA
AT1G05550	5.02688	5.20791	6.18621	4.51133	3.52116	15.5109	1.24493	1.42757	1.33384	5.4188	8.59843	7.51356	9.03181	8.50405	8.30093	1.8888	2.26937	1.46899	0.947113	0.977289	1.02232	3.54686	4.15967	4.07865	1.75117	1.58661	1.70647
AT1G05553	0.169633	0.175742	0.208755	0.132366	0.103313	0.455099	0.171741	0.196936	0.184006	0.141428	0.224414	0.1961	0.668402	0.629345	0.614313	0.188144	0.226053	0.146327	0.17745	0.183103	0.19154	0.166488	0.195253	0.19145	0.191738	0.17372	0.186843
AT1G05557	NA	NA	NA	NA	NA	NA	NA	NA	NA	NA	NA	NA	NA	NA	NA	NA	NA	NA	NA	NA	NA	NA	NA	NA	NA	NA	NA
AT1G05560	NA	NA	NA	NA	NA	NA	NA	NA	NA	NA	NA	NA	NA	NA	NA	NA	NA	NA	NA	NA	NA	NA	NA	NA	NA	NA	NA
AT1G05562	NA	NA	NA	NA	NA	NA	NA	NA	NA	NA	NA	NA	NA	NA	NA	NA	NA	NA	NA	NA	NA	NA	NA	NA	NA	NA	NA
AT1G05563	NA	NA	NA	NA	NA	NA	NA	NA	NA	NA	NA	NA	NA	NA	NA	NA	NA	NA	NA	NA	NA	NA	NA	NA	NA	NA	NA
AT1G05567	NA	NA	NA	NA	NA	NA	NA	NA	NA	NA	NA	NA	NA	NA	NA	NA	NA	NA	NA	NA	NA	NA	NA	NA	NA	NA	NA
AT1G05570	746.269	773.146	918.379	474.407	370.281	1631.11	472.834	542.198	506.601	356.629	565.891	494.492	1486.26	1399.41	1365.98	432.335	519.446	336.243	420.859	434.267	454.277	885.174	1038.11	1017.89	1208.18	1094.64	1177.34
AT1G05575	16.7078	17.3095	20.5611	102.034	79.6387	350.812	16.7976	19.2618	17.9972	30.404	48.2445	42.1574	25.6254	24.128	23.5517	22.6301	27.1898	17.6003	11.9397	12.3201	12.8878	26.9061	31.5548	30.9402	43.7893	39.6743	42.6714
AT1G05577	0.636628	0.659556	0.783451	0.820996	0.640799	2.82275	0.171741	0.196935	0.184006	0.141429	0.224416	0.196102	29.3177	27.6045	26.9452	6.05692	7.27732	4.71069	0.177449	0.183103	0.19154	0.592862	0.695294	0.681752	8.61717	7.80739	8.39718
AT1G05580	0.169633	0.175742	0.208755	0.132366	0.103313	0.455099	0.171741	0.196936	0.184006	0.141428	0.224415	0.1961	0.193023	0.181744	0.177403	0.188144	0.226053	0.146327	0.17745	0.183103	0.19154	0.32427	0.380295	0.372888	0.37345	0.338355	0.363916
AT1G05583	NA	NA	NA	NA	NA	NA	NA	NA	NA	NA	NA	NA	NA	NA	NA	NA	NA	NA	NA	NA	NA	NA	NA	NA	NA	NA	NA
AT1G05587	NA	NA	NA	NA	NA	NA	NA	NA	NA	NA	NA	NA	NA	NA	NA	NA	NA	NA	NA	NA	NA	NA	NA	NA	NA	NA	NA
AT1G05590	435.291	450.968	535.681	302.877	236.399	1041.35	346.884	397.772	371.657	240.671	381.892	333.709	326.243	307.179	299.842	448.336	538.67	348.687	531.987	548.936	574.23	562.328	659.485	646.64	528.623	478.947	515.127
AT1G05593	NA	NA	NA	NA	NA	NA	NA	NA	NA	NA	NA	NA	NA	NA	NA	NA	NA	NA	NA	NA	NA	NA	NA	NA	NA	NA	NA
AT1G05597	NA	NA	NA	NA	NA	NA	NA	NA	NA	NA	NA	NA	NA	NA	NA	NA	NA	NA	NA	NA	NA	NA	NA	NA	NA	NA	NA
AT1G05600	124.8	129.295	153.582	90.1637	70.374	310.001	91.0782	104.439	97.5826	68.755	109.099	95.3338	145.815	137.294	134.015	91.4893	109.923	71.1546	144.461	149.063	155.932	170.835	200.351	196.449	181.553	164.492	176.918
AT1G05603	NA	NA	NA	NA	NA	NA	NA	NA	NA	NA	NA	NA	NA	NA	NA	NA	NA	NA	NA	NA	NA	NA	NA	NA	NA	NA	NA
AT1G05607	NA	NA	NA	NA	NA	NA	NA	NA	NA	NA	NA	NA	NA	NA	NA	NA	NA	NA	NA	NA	NA	NA	NA	NA	NA	NA	NA
AT1G05610	4.78434	4.95664	5.88774	6.89704	5.38324	23.7134	5.59163	6.41192	5.99096	1.24968	1.98297	1.73278	7.2791	6.85376	6.69005	9.56981	11.498	7.44279	9.26472	9.5599	10.0004	5.86603	6.87953	6.74554	13.3694	12.113	13.028
AT1G05613	NA	NA	NA	NA	NA	NA	NA	NA	NA	NA	NA	NA	NA	NA	NA	NA	NA	NA	NA	NA	NA	NA	NA	NA	NA	NA	NA
AT1G05615	0.936785	0.970522	1.15283	0.132366	0.103313	0.455099	0.171741	0.196936	0.184006	0.141436	0.224428	0.196112	0.375953	0.353985	0.34553	0.188144	0.226053	0.146327	0.34562	0.356631	0.373064	0.32427	0.380295	0.372888	0.37345	0.338355	0.363916
AT1G05617	NA	NA	NA	NA	NA	NA	NA	NA	NA	NA	NA	NA	NA	NA	NA	NA	NA	NA	NA	NA	NA	NA	NA	NA	NA	NA	NA
AT1G05620	458.239	474.742	563.921	356.713	278.419	1226.45	350.603	402.036	375.641	409.882	650.392	568.331	936.993	882.242	861.169	359.036	431.378	279.236	379.258	391.341	409.373	490.827	575.63	564.419	617.125	559.131	601.37
AT1G05623	NA	NA	NA	NA	NA	NA	NA	NA	NA	NA	NA	NA	NA	NA	NA	NA	NA	NA	NA	NA	NA	NA	NA	NA	NA	NA	NA
AT1G05627	NA	NA	NA	NA	NA	NA	NA	NA	NA	NA	NA	NA	NA	NA	NA	NA	NA	NA	NA	NA	NA	NA	NA	NA	NA	NA	NA
AT1G05630	453.377	469.705	557.938	195.757	152.791	673.052	294.269	337.438	315.284	149.797	237.694	207.704	198.973	187.346	182.872	130.378	156.647	101.399	188.883	194.901	203.881	350.03	410.507	402.511	308.264	279.295	300.394
AT1G05633	NA	NA	NA	NA	NA	NA	NA	NA	NA	NA	NA	NA	NA	NA	NA	NA	NA	NA	NA	NA	NA	NA	NA	NA	NA	NA	NA
AT1G05637	NA	NA	NA	NA	NA	NA	NA	NA	NA	NA	NA	NA	NA	NA	NA	NA	NA	NA	NA	NA	NA	NA	NA	NA	NA	NA	NA
AT1G05640	91.8913	95.2007	113.084	57.3243	44.7424	197.092	42.2786	48.4808	45.2979	40.5444	64.335	56.2178	87.0838	81.9952	80.0367	79.9152	96.0171	62.1529	78.7103	81.218	84.9604	127.066	149.019	146.117	109.299	99.0283	106.509
AT1G05643	0.169633	0.175742	0.208755	0.33634	0.262518	1.1564	0.171741	0.196936	0.184006	0.141429	0.224416	0.196101	0.193023	0.181744	0.177403	0.188144	0.226053	0.146327	0.17745	0.183103	0.19154	0.166488	0.195253	0.19145	0.37345	0.338355	0.363916
AT1G05647	0.169633	0.175742	0.208755	0.132366	0.103313	0.455099	0.171741	0.196936	0.184006	0.141431	0.22442	0.196105	0.193023	0.181744	0.177403	1.27684	1.53411	0.993045	0.34562	0.356631	0.373064	0.166488	0.195253	0.19145	0.191738	0.17372	0.186843
AT1G05650	NA	NA	NA	NA	NA	NA	NA	NA	NA	NA	NA	NA	NA	NA	NA	NA	NA	NA	NA	NA	NA	NA	NA	NA	NA	NA	NA
AT1G05653	NA	NA	NA	NA	NA	NA	NA	NA	NA	NA	NA	NA	NA	NA	NA	NA	NA	NA	NA	NA	NA	NA	NA	NA	NA	NA	NA
AT1G05657	NA	NA	NA	NA	NA	NA	NA	NA	NA	NA	NA	NA	NA	NA	NA	NA	NA	NA	NA	NA	NA	NA	NA	NA	NA	NA	NA
AT1G05660	0.169633	0.175742	0.208755	0.132366	0.103313	0.455099	0.171741	0.196936	0.184006	0.141431	0.22442	0.196105	0.193023	0.181744	0.177403	2.1339	2.56385	1.65961	0.17745	0.183103	0.19154	0.166488	0.195253	0.19145	0.191738	0.17372	0.186843
AT1G05663	NA	NA	NA	NA	NA	NA	NA	NA	NA	NA	NA	NA	NA	NA	NA	NA	NA	NA	NA	NA	NA	NA	NA	NA	NA	NA	NA
AT1G05667	NA	NA	NA	NA	NA	NA	NA	NA	NA	NA	NA	NA	NA	NA	NA	NA	NA	NA	NA	NA	NA	NA	NA	NA	NA	NA	NA
AT1G05670	107.217	111.079	131.944	156.217	121.93	537.107	189.513	217.314	203.047	88.4982	140.427	122.709	205.928	193.895	189.264	65.458	78.647	50.9091	80.9576	83.5369	87.3861	113.097	132.638	130.054	150.712	136.549	146.865
AT1G05673	NA	NA	NA	NA	NA	NA	NA	NA	NA	NA	NA	NA	NA	NA	NA	NA	NA	NA	NA	NA	NA	NA	NA	NA	NA	NA	NA
AT1G05675	65.1689	67.5159	80.1985	401.96	313.735	1382.02	239.667	274.826	256.783	115.178	182.762	159.703	43.7724	41.2146	40.2302	37.985	45.6385	29.5423	26.1589	26.9923	28.2361	41.9704	49.2219	48.2631	46.4573	42.0915	45.2712
AT1G05680	58.4598	60.5652	71.9422	8271.76	6456.23	28440	8970.55	10286.5	9611.19	378.422	600.471	524.709	71.3065	67.1398	65.5361	2398.71	2882.02	1865.56	1775.54	1832.11	1916.53	246.573	289.175	283.542	140.378	127.186	136.794
AT1G05683	0.169633	0.175742	0.208755	0.132366	0.103313	0.455099	0.171741	0.196936	0.184006	0.14143	0.224418	0.196103	0.193023	0.181744	0.177403	0.188144	0.226053	0.146327	0.665426	0.686627	0.718265	0.32427	0.380295	0.372888	0.191738	0.17372	0.186843
AT1G05687	NA	NA	NA	NA	NA	NA	NA	NA	NA	NA	NA	NA	NA	NA	NA	NA	NA	NA	NA	NA	NA	NA	NA	NA	NA	NA	NA
AT1G05690	40.3887	41.8433	49.7034	61.0679	47.6644	209.964	37.3723	42.8549	40.0413	29.6231	47.0053	41.0746	125.581	118.243	115.419	88.7206	106.597	69.0012	48.6544	50.2045	52.5178	47.7911	56.0483	54.9566	103.264	93.5602	100.628
AT1G05693	NA	NA	NA	NA	NA	NA	NA	NA	NA	NA	NA	NA	NA	NA	NA	NA	NA	NA	NA	NA	NA	NA	NA	NA	NA	NA	NA
AT1G05697	NA	NA	NA	NA	NA	NA	NA	NA	NA	NA	NA	NA	NA	NA	NA	NA	NA	NA	NA	NA	NA	NA	NA	NA	NA	NA	NA
AT1G05700	0.330402	0.342301	0.406601	0.247281	0.193006	0.850202	2.1728	2.49155	2.32797	2.78397	4.41755	3.86018	1332.84	1254.96	1224.99	1.00429	1.20664	0.781072	0.17745	0.183103	0.19154	2.39312	2.80659	2.75193	48.2401	43.7068	47.0085
AT1G05703	NA	NA	NA	NA	NA	NA	NA	NA	NA	NA	NA	NA	NA	NA	NA	NA	NA	NA	NA	NA	NA	NA	NA	NA	NA	NA	NA
AT1G05707	NA	NA	NA	NA	NA	NA	NA	NA	NA	NA	NA	NA	NA	NA	NA	NA	NA	NA	NA	NA	NA	NA	NA	NA	NA	NA	NA
AT1G05710	45.2703	46.9007	55.7109	277.226	216.379	953.159	208.103	238.631	222.964	235.195	373.202	326.115	878.553	827.216	807.458	258.55	310.645	201.084	199.103	205.446	214.913	384.199	450.579	441.803	1256.39	1138.32	1224.31
AT1G05713	NA	NA	NA	NA	NA	NA	NA	NA	NA	NA	NA	NA	NA	NA	NA	NA	NA	NA	NA	NA	NA	NA	NA	NA	NA	NA	NA
AT1G05717	NA	NA	NA	NA	NA	NA	NA	NA	NA	NA	NA	NA	NA	NA	NA	NA	NA	NA	NA	NA	NA	NA	NA	NA	NA	NA	NA
AT1G05720	37.2024	38.5422	45.7823	48.083	37.5295	165.319	32.2582	36.9905	34.5619	48.2293	76.5292	66.8734	66.3855	62.5064	61.0134	69.0931	83.0145	53.7362	61.4154	63.3721	66.2921	73.9486	86.7251	85.0359	73.3202	66.4301	71.4484
AT1G05723	NA	NA	NA	NA	NA	NA	NA	NA	NA	NA	NA	NA	NA	NA	NA	NA	NA	NA	NA	NA	NA	NA	NA	NA	NA	NA	NA
AT1G05727	NA	NA	NA	NA	NA	NA	NA	NA	NA	NA	NA	NA	NA	NA	NA	NA	NA	NA	NA	NA	NA	NA	NA	NA	NA	NA	NA
AT1G05730	13.789	14.2856	16.9691	178.857	139.6	614.946	162.48	186.316	174.084	93.8568	148.93	130.139	102.51	96.5204	94.215	96.346	115.759	74.9318	97.4501	100.555	105.188	81.2109	95.2421	93.3871	128.932	116.816	125.641
AT1G05733	NA	NA	NA	NA	NA	NA	NA	NA	NA	NA	NA	NA	NA	NA	NA	NA	NA	NA	NA	NA	NA	NA	NA	NA	NA	NA	NA
AT1G05737	NA	NA	NA	NA	NA	NA	NA	NA	NA	NA	NA	NA	NA	NA	NA	NA	NA	NA	NA	NA	NA	NA	NA	NA	NA	NA	NA
AT1G05740	0.169635	0.175744	0.208757	0.62696	0.489351	2.15561	1.2288	1.40907	1.31656	1.20098	1.9057	1.66525	1.69625	1.59713	1.55898	0.366458	0.440294	0.285007	1.32512	1.36734	1.43034	0.324274	0.380301	0.372894	1.35772	1.23013	1.32306
AT1G05747	0.545651	0.565302	0.671493	0.132366	0.103313	0.455099	0.171741	0.196936	0.184006	0.141429	0.224417	0.196102	0.193023	0.181744	0.177403	0.366451	0.440286	0.285002	0.17745	0.183103	0.19154	0.166488	0.195253	0.19145	0.191738	0.17372	0.186843
AT1G05750	112.948	117.016	138.997	200.523	156.511	689.438	216.824	248.632	232.309	108.215	171.713	150.048	190.294	179.175	174.895	109.822	131.95	85.4129	150.429	155.222	162.374	193.231	226.617	222.203	243.12	220.273	236.913
AT1G05753	NA	NA	NA	NA	NA	NA	NA	NA	NA	NA	NA	NA	NA	NA	NA	NA	NA	NA	NA	NA	NA	NA	NA	NA	NA	NA	NA
AT1G05757	NA	NA	NA	NA	NA	NA	NA	NA	NA	NA	NA	NA	NA	NA	NA	NA	NA	NA	NA	NA	NA	NA	NA	NA	NA	NA	NA
AT1G05760	NA	NA	NA	NA	NA	NA	NA	NA	NA	NA	NA	NA	NA	NA	NA	NA	NA	NA	NA	NA	NA	NA	NA	NA	NA	NA	NA
AT1G05763	NA	NA	NA	NA	NA	NA	NA	NA	NA	NA	NA	NA	NA	NA	NA	NA	NA	NA	NA	NA	NA	NA	NA	NA	NA	NA	NA
AT1G05767	NA	NA	NA	NA	NA	NA	NA	NA	NA	NA	NA	NA	NA	NA	NA	NA	NA	NA	NA	NA	NA	NA	NA	NA	NA	NA	NA
AT1G05770	38.4366	39.8209	47.3011	26.1127	20.3814	89.7808	20.0859	23.0325	21.5203	18.7096	29.6879	25.9422	13.6028	12.8079	12.502	43.352	52.0869	33.7164	24.9469	25.7418	26.9279	50.3523	59.052	57.9018	62.9676	57.0503	61.3601
AT1G05773	NA	NA	NA	NA	NA	NA	NA	NA	NA	NA	NA	NA	NA	NA	NA	NA	NA	NA	NA	NA	NA	NA	NA	NA	NA	NA	NA
AT1G05777	NA	NA	NA	NA	NA	NA	NA	NA	NA	NA	NA	NA	NA	NA	NA	NA	NA	NA	NA	NA	NA	NA	NA	NA	NA	NA	NA
AT1G05780	94.2954	97.6914	116.042	66.3332	51.774	228.067	99.9971	114.667	107.138	129.556	205.576	179.639	233.735	220.077	214.82	91.7209	110.202	71.3347	128.823	132.927	139.052	193.812	227.298	222.87	256.598	232.484	250.047
AT1G05783	0.880974	0.912701	1.08415	0.132365	0.103312	0.455096	1.24635	1.42919	1.33536	0.141429	0.224417	0.196102	2.74618	2.58571	2.52395	0.366455	0.440291	0.285005	1.30278	1.34429	1.40623	0.869333	1.01953	0.999675	5.42343	4.91377	5.28497
AT1G05785	113.683	117.777	139.902	168.762	131.721	580.236	95.9539	110.03	102.806	105.522	167.439	146.313	188.245	177.245	173.012	155.289	186.578	120.774	119.74	123.555	129.248	159.682	187.271	183.623	192.192	174.132	187.286
AT1G05787	NA	NA	NA	NA	NA	NA	NA	NA	NA	NA	NA	NA	NA	NA	NA	NA	NA	NA	NA	NA	NA	NA	NA	NA	NA	NA	NA
AT1G05790	356.639	369.483	438.89	334.769	261.292	1151	430.967	494.19	461.745	215.906	342.595	299.37	578.468	544.666	531.657	417.741	501.911	324.892	415.771	429.017	448.785	515.568	604.646	592.869	615.794	557.926	600.073
AT1G05793	NA	NA	NA	NA	NA	NA	NA	NA	NA	NA	NA	NA	NA	NA	NA	NA	NA	NA	NA	NA	NA	NA	NA	NA	NA	NA	NA
AT1G05797	NA	NA	NA	NA	NA	NA	NA	NA	NA	NA	NA	NA	NA	NA	NA	NA	NA	NA	NA	NA	NA	NA	NA	NA	NA	NA	NA
AT1G05800	0.169634	0.175743	0.208756	23.8648	18.6268	82.0518	4.90902	5.62917	5.2596	0.275461	0.437095	0.381947	0.193023	0.181744	0.177403	6.61087	7.94288	5.14151	0.177449	0.183103	0.19154	0.166487	0.195252	0.191449	0.191737	0.173719	0.186842
AT1G05803	NA	NA	NA	NA	NA	NA	NA	NA	NA	NA	NA	NA	NA	NA	NA	NA	NA	NA	NA	NA	NA	NA	NA	NA	NA	NA	NA
AT1G05805	442.894	458.844	545.037	152.23	118.818	523.399	378.38	433.888	405.402	332.743	527.989	461.372	874.199	823.117	803.456	205.449	246.845	159.785	362.863	374.424	391.676	581.779	682.296	669.007	620.388	562.088	604.549
AT1G05807	NA	NA	NA	NA	NA	NA	NA	NA	NA	NA	NA	NA	NA	NA	NA	NA	NA	NA	NA	NA	NA	NA	NA	NA	NA	NA	NA
AT1G05810	408.273	422.977	502.432	111.756	87.2271	384.239	88.474	101.453	94.7924	84.0793	133.415	116.582	152.901	143.967	140.528	99.8766	120.001	77.6776	80.3076	82.8662	86.6845	87.6683	102.815	100.813	111.861	101.349	109.006
AT1G05813	NA	NA	NA	NA	NA	NA	NA	NA	NA	NA	NA	NA	NA	NA	NA	NA	NA	NA	NA	NA	NA	NA	NA	NA	NA	NA	NA
AT1G05817	NA	NA	NA	NA	NA	NA	NA	NA	NA	NA	NA	NA	NA	NA	NA	NA	NA	NA	NA	NA	NA	NA	NA	NA	NA	NA	NA
AT1G05820	36.9661	38.2974	45.4915	35.3777	27.6128	121.636	27.2492	31.2466	29.1952	13.7504	21.8189	19.066	40.202	37.8528	36.9487	28.0861	33.7451	21.8436	17.9741	18.5468	19.4014	28.472	33.3913	32.7409	36.3743	32.9561	35.4456
AT1G05823	NA	NA	NA	NA	NA	NA	NA	NA	NA	NA	NA	NA	NA	NA	NA	NA	NA	NA	NA	NA	NA	NA	NA	NA	NA	NA	NA
AT1G05827	NA	NA	NA	NA	NA	NA	NA	NA	NA	NA	NA	NA	NA	NA	NA	NA	NA	NA	NA	NA	NA	NA	NA	NA	NA	NA	NA
AT1G05830	406.222	420.852	499.908	250.959	195.877	862.847	509.495	584.238	545.88	195.184	309.714	270.637	453.872	427.351	417.143	198.127	238.047	154.091	242.606	250.336	261.871	277.7	325.68	319.336	342.129	309.978	333.395
AT1G05833	NA	NA	NA	NA	NA	NA	NA	NA	NA	NA	NA	NA	NA	NA	NA	NA	NA	NA	NA	NA	NA	NA	NA	NA	NA	NA	NA
AT1G05835	0.169635	0.175745	0.208758	0.132367	0.103315	0.455105	0.874297	1.00256	0.936735	0.27545	0.437079	0.381932	0.375958	0.35399	0.345535	0.188147	0.226056	0.146329	0.177452	0.183106	0.191543	2.28144	2.67562	2.62351	0.191741	0.173722	0.186846
AT1G05837	NA	NA	NA	NA	NA	NA	NA	NA	NA	NA	NA	NA	NA	NA	NA	NA	NA	NA	NA	NA	NA	NA	NA	NA	NA	NA	NA
AT1G05840	244.596	253.405	301.007	189.429	147.852	651.294	252.685	289.754	270.73	148.333	235.372	205.675	270.94	255.108	249.015	157.536	189.277	122.521	234.398	241.866	253.01	262.249	307.559	301.569	383.695	347.638	373.899
AT1G05843	NA	NA	NA	NA	NA	NA	NA	NA	NA	NA	NA	NA	NA	NA	NA	NA	NA	NA	NA	NA	NA	NA	NA	NA	NA	NA	NA
AT1G05847	NA	NA	NA	NA	NA	NA	NA	NA	NA	NA	NA	NA	NA	NA	NA	NA	NA	NA	NA	NA	NA	NA	NA	NA	NA	NA	NA
AT1G05850	18625.9	19296.7	22921.5	13041.7	10179.2	44840	10959.2	12566.9	11741.9	8223.34	13048.6	11402.3	11277.7	10618.7	10365.1	11643.8	13989.9	9055.83	17772.6	18338.8	19183.8	13504.8	15838.1	15529.6	11802.6	10693.5	11501.3
AT1G05853	0.169637	0.175746	0.208759	0.132368	0.103315	0.455107	0.584753	0.670536	0.626513	0.666979	1.05835	0.924816	0.696247	0.655563	0.639905	0.188148	0.226058	0.14633	0.177453	0.183107	0.191544	0.571374	0.670094	0.657042	0.732538	0.663699	0.713837
AT1G05857	NA	NA	NA	NA	NA	NA	NA	NA	NA	NA	NA	NA	NA	NA	NA	NA	NA	NA	NA	NA	NA	NA	NA	NA	NA	NA	NA
AT1G05860	184.207	190.841	226.689	238.844	186.421	821.195	214.965	246.5	230.316	147.402	233.895	204.384	274.903	258.84	252.657	179.583	215.767	139.668	142.076	146.602	153.357	218.535	256.293	251.301	301.715	273.362	294.013
AT1G05863	NA	NA	NA	NA	NA	NA	NA	NA	NA	NA	NA	NA	NA	NA	NA	NA	NA	NA	NA	NA	NA	NA	NA	NA	NA	NA	NA
AT1G05867	NA	NA	NA	NA	NA	NA	NA	NA	NA	NA	NA	NA	NA	NA	NA	NA	NA	NA	NA	NA	NA	NA	NA	NA	NA	NA	NA
AT1G05870	506.742	524.992	623.61	174.387	136.112	599.578	402.33	461.352	431.063	311.325	494.003	431.674	836.026	787.174	768.372	344.313	413.689	267.785	375.79	387.762	405.629	648.963	761.087	746.264	895.042	810.932	872.192
AT1G05873	NA	NA	NA	NA	NA	NA	NA	NA	NA	NA	NA	NA	NA	NA	NA	NA	NA	NA	NA	NA	NA	NA	NA	NA	NA	NA	NA
AT1G05880	0.169637	0.175746	0.20876	0.132369	0.103316	0.45511	0.171745	0.19694	0.18401	0.441894	0.701189	0.612719	0.193028	0.181749	0.177407	0.188149	0.226059	0.14633	0.177454	0.183107	0.191544	2.2014	2.58175	2.53147	0.700853	0.634992	0.682961
AT1G05887	NA	NA	NA	NA	NA	NA	NA	NA	NA	NA	NA	NA	NA	NA	NA	NA	NA	NA	NA	NA	NA	NA	NA	NA	NA	NA	NA
AT1G05890	1122.33	1162.75	1381.17	876.393	684.037	3013.22	1098.86	1260.06	1177.34	659.364	1046.26	914.257	1447.94	1363.33	1330.77	787.945	946.707	612.814	791.401	816.615	854.242	1063.02	1246.69	1222.41	1460.29	1323.07	1423.01
AT1G05893	NA	NA	NA	NA	NA	NA	NA	NA	NA	NA	NA	NA	NA	NA	NA	NA	NA	NA	NA	NA	NA	NA	NA	NA	NA	NA	NA
AT1G05894	9.15023	9.47976	11.2605	4.2552	3.32124	14.6302	5.18713	5.94808	5.55757	4.17707	6.62808	5.79181	7.30013	6.87356	6.70938	6.20895	7.45997	4.82892	2.90883	3.0015	3.13981	2.40079	2.81559	2.76075	5.21299	4.72311	5.07991
AT1G05897	0.330404	0.342303	0.406603	0.132369	0.103316	0.45511	0.171745	0.19694	0.18401	0.464417	0.736927	0.643949	0.193028	0.181749	0.177408	0.366459	0.440296	0.285009	0.665441	0.686643	0.718281	0.166492	0.195257	0.191454	0.191743	0.173724	0.186848
AT1G05900	101.189	104.834	124.526	121.406	94.7592	417.419	208.5	239.087	223.39	75.5595	119.896	104.769	192.228	180.995	176.672	183.128	220.026	142.425	164.78	170.03	177.864	198.406	232.685	228.153	167.201	151.489	162.932
AT1G05903	NA	NA	NA	NA	NA	NA	NA	NA	NA	NA	NA	NA	NA	NA	NA	NA	NA	NA	NA	NA	NA	NA	NA	NA	NA	NA	NA
AT1G05907	NA	NA	NA	NA	NA	NA	NA	NA	NA	NA	NA	NA	NA	NA	NA	NA	NA	NA	NA	NA	NA	NA	NA	NA	NA	NA	NA
AT1G05910	595.333	616.773	732.632	1037.04	809.422	3565.54	1184.87	1358.69	1269.48	673.674	1068.97	934.098	995.284	937.126	914.742	834.215	1002.3	648.799	498.902	514.797	538.517	753.269	883.415	866.209	790.144	715.892	769.972
AT1G05913	NA	NA	NA	NA	NA	NA	NA	NA	NA	NA	NA	NA	NA	NA	NA	NA	NA	NA	NA	NA	NA	NA	NA	NA	NA	NA	NA
AT1G05917	NA	NA	NA	NA	NA	NA	NA	NA	NA	NA	NA	NA	NA	NA	NA	NA	NA	NA	NA	NA	NA	NA	NA	NA	NA	NA	NA
AT1G05920	NA	NA	NA	NA	NA	NA	NA	NA	NA	NA	NA	NA	NA	NA	NA	NA	NA	NA	NA	NA	NA	NA	NA	NA	NA	NA	NA
AT1G05927	NA	NA	NA	NA	NA	NA	NA	NA	NA	NA	NA	NA	NA	NA	NA	NA	NA	NA	NA	NA	NA	NA	NA	NA	NA	NA	NA
AT1G05930	0.169633	0.175742	0.208755	0.132366	0.103313	0.455099	0.583565	0.669175	0.625241	0.141432	0.224422	0.196106	0.193023	0.181744	0.177403	0.188144	0.226053	0.146327	0.17745	0.183103	0.19154	0.870934	1.02141	1.00152	0.191738	0.17372	0.186843
AT1G05933	NA	NA	NA	NA	NA	NA	NA	NA	NA	NA	NA	NA	NA	NA	NA	NA	NA	NA	NA	NA	NA	NA	NA	NA	NA	NA	NA
AT1G05937	2.21152	2.29117	2.72156	0.132365	0.103313	0.455098	0.171741	0.196935	0.184006	0.141436	0.224428	0.196112	0.723505	0.681228	0.664957	0.188144	0.226053	0.146327	0.345621	0.356632	0.373065	0.662134	0.776535	0.76141	0.191738	0.17372	0.186843
AT1G05940	557.835	577.925	686.486	832.63	649.88	2862.75	823.184	943.945	881.972	582.639	924.52	807.873	1170.79	1102.38	1076.05	634.767	762.665	493.681	1170.72	1208.02	1263.69	1131.87	1327.43	1301.57	1256.06	1138.02	1223.99
AT1G05943	NA	NA	NA	NA	NA	NA	NA	NA	NA	NA	NA	NA	NA	NA	NA	NA	NA	NA	NA	NA	NA	NA	NA	NA	NA	NA	NA
AT1G05947	0.169633	0.175742	0.208755	0.132366	0.103313	0.455099	0.171741	0.196936	0.184006	0.14143	0.224418	0.196103	0.193023	0.181744	0.177403	0.188144	0.226053	0.146327	0.17745	0.183103	0.19154	1.16081	1.36137	1.33485	0.191738	0.17372	0.186843
AT1G05950	77.3026	80.0866	95.1306	106.708	83.2874	366.885	132.5	151.937	141.962	105.618	167.593	146.448	209.748	197.492	192.775	48.0891	57.7784	37.4006	61.4364	63.3938	66.3148	108.28	126.989	124.515	143.741	130.233	140.071
AT1G05953	NA	NA	NA	NA	NA	NA	NA	NA	NA	NA	NA	NA	NA	NA	NA	NA	NA	NA	NA	NA	NA	NA	NA	NA	NA	NA	NA
AT1G05957	0.169633	0.175742	0.208755	0.132366	0.103313	0.455099	0.171741	0.196936	0.184006	0.141434	0.224424	0.196109	1.66842	1.57092	1.5334	0.188144	0.226053	0.146327	0.645928	0.666507	0.697218	0.166488	0.195253	0.19145	0.191738	0.17372	0.186843
AT1G05960	2212.6	2292.29	2722.89	1855.75	1448.44	6380.43	1523.17	1746.62	1631.95	666.545	1057.66	924.213	1184.89	1115.65	1089	1634.17	1963.44	1270.95	1223.38	1262.36	1320.52	1176.2	1379.42	1352.56	1434.22	1299.44	1397.6
AT1G05963	0.60089	0.62253	0.739471	1.62206	1.26604	5.57695	0.598283	0.686052	0.64101	0.275462	0.437098	0.381949	1.06384	1.00168	0.977754	0.188145	0.226054	0.146327	1.61366	1.66507	1.7418	3.35148	3.93053	3.85397	1.76941	1.60313	1.72424
AT1G05967	NA	NA	NA	NA	NA	NA	NA	NA	NA	NA	NA	NA	NA	NA	NA	NA	NA	NA	NA	NA	NA	NA	NA	NA	NA	NA	NA
AT1G05970	114.099	118.208	140.413	71.4692	55.7828	245.726	72.609	83.2607	77.7944	45.8774	72.7973	63.6124	91.0928	85.7699	83.7212	68.3598	82.1335	53.1659	72.2371	74.5386	77.9731	87.8965	103.083	101.075	154.544	140.021	150.599
AT1G05973	NA	NA	NA	NA	NA	NA	NA	NA	NA	NA	NA	NA	NA	NA	NA	NA	NA	NA	NA	NA	NA	NA	NA	NA	NA	NA	NA
AT1G05977	NA	NA	NA	NA	NA	NA	NA	NA	NA	NA	NA	NA	NA	NA	NA	NA	NA	NA	NA	NA	NA	NA	NA	NA	NA	NA	NA
AT1G05980	NA	NA	NA	NA	NA	NA	NA	NA	NA	NA	NA	NA	NA	NA	NA	NA	NA	NA	NA	NA	NA	NA	NA	NA	NA	NA	NA
AT1G05983	NA	NA	NA	NA	NA	NA	NA	NA	NA	NA	NA	NA	NA	NA	NA	NA	NA	NA	NA	NA	NA	NA	NA	NA	NA	NA	NA
AT1G05987	NA	NA	NA	NA	NA	NA	NA	NA	NA	NA	NA	NA	NA	NA	NA	NA	NA	NA	NA	NA	NA	NA	NA	NA	NA	NA	NA
AT1G05990	0.330396	0.342295	0.406594	0.132366	0.103313	0.455099	0.171741	0.196936	0.184006	0.14143	0.224419	0.196103	0.193023	0.181744	0.177403	0.848382	1.01932	0.659818	0.17745	0.183103	0.19154	0.166488	0.195253	0.19145	0.191738	0.17372	0.186843
AT1G05993	0.169634	0.175743	0.208756	1.72113	1.34336	5.91758	1.2448	1.42741	1.33369	0.493943	0.783779	0.684889	2.12446	2.00032	1.95254	0.987136	1.18603	0.767731	0.345624	0.356636	0.373069	1.22791	1.44006	1.41202	1.06799	0.967629	1.04073
AT1G05997	0.169635	0.175745	0.208758	0.336346	0.262523	1.15642	0.334506	0.383578	0.358395	0.27544	0.437062	0.381917	0.193026	0.181747	0.177406	0.188147	0.226056	0.146329	0.345624	0.356636	0.373069	0.324274	0.380301	0.372893	0.191741	0.173722	0.186846
AT1G06000	NA	NA	NA	NA	NA	NA	NA	NA	NA	NA	NA	NA	NA	NA	NA	NA	NA	NA	NA	NA	NA	NA	NA	NA	NA	NA	NA
AT1G06002	NA	NA	NA	NA	NA	NA	NA	NA	NA	NA	NA	NA	NA	NA	NA	NA	NA	NA	NA	NA	NA	NA	NA	NA	NA	NA	NA
AT1G06003	NA	NA	NA	NA	NA	NA	NA	NA	NA	NA	NA	NA	NA	NA	NA	NA	NA	NA	NA	NA	NA	NA	NA	NA	NA	NA	NA
AT1G06007	NA	NA	NA	NA	NA	NA	NA	NA	NA	NA	NA	NA	NA	NA	NA	NA	NA	NA	NA	NA	NA	NA	NA	NA	NA	NA	NA
AT1G06010	164.599	170.527	202.56	179.658	140.226	617.7	219.237	251.399	234.894	183.124	290.577	253.914	262.587	247.243	241.337	236.603	284.275	184.014	264.555	272.983	285.562	230.035	269.78	264.525	294.038	266.406	286.531
AT1G06013	NA	NA	NA	NA	NA	NA	NA	NA	NA	NA	NA	NA	NA	NA	NA	NA	NA	NA	NA	NA	NA	NA	NA	NA	NA	NA	NA
AT1G06017	NA	NA	NA	NA	NA	NA	NA	NA	NA	NA	NA	NA	NA	NA	NA	NA	NA	NA	NA	NA	NA	NA	NA	NA	NA	NA	NA
AT1G06020	3.78949	3.92597	4.66345	4.97779	3.88524	17.1146	2.48979	2.85504	2.6676	3.70918	5.88565	5.14305	10.9594	10.319	10.0725	4.74555	5.70172	3.69078	8.11294	8.37142	8.75716	13.6104	15.9619	15.651	4.1317	3.74343	4.02622
AT1G06023	0.169633	0.175742	0.208755	1.32681	1.0356	4.56185	0.171741	0.196935	0.184006	0.141439	0.224432	0.196115	0.193023	0.181744	0.177403	0.703174	0.844855	0.546884	1.25064	1.29049	1.34995	0.32427	0.380296	0.372889	0.191738	0.17372	0.186843
AT1G06027	0.330396	0.342295	0.406594	0.132366	0.103313	0.455099	0.171741	0.196936	0.184006	0.141436	0.224427	0.196111	0.193023	0.181744	0.177403	0.580066	0.696942	0.451138	0.34562	0.356631	0.373064	0.870935	1.02141	1.00152	0.191738	0.17372	0.186843
AT1G06030	0.169634	0.175743	0.208756	3.83603	2.99408	13.1891	1.88323	2.1595	2.01772	0.967453	1.53513	1.34144	4.87092	4.58629	4.47675	8.59605	10.3281	6.68546	1.93574	1.99741	2.08945	0.590165	0.692131	0.67865	3.40322	3.08341	3.31633
AT1G06033	NA	NA	NA	NA	NA	NA	NA	NA	NA	NA	NA	NA	NA	NA	NA	NA	NA	NA	NA	NA	NA	NA	NA	NA	NA	NA	NA
AT1G06037	0.169633	0.175742	0.208755	0.132366	0.103313	0.455099	0.171741	0.196936	0.184006	0.141429	0.224416	0.196101	0.193023	0.181744	0.177403	0.188144	0.226053	0.146327	0.17745	0.183103	0.19154	0.870935	1.02141	1.00152	0.191738	0.17372	0.186843
AT1G06040	439.474	455.301	540.828	842.034	657.219	2895.08	1139.64	1306.82	1221.02	920.476	1460.59	1276.31	2077.7	1956.3	1909.57	1027.3	1234.29	798.967	1000.4	1032.27	1079.84	1493.57	1751.63	1717.51	1651.08	1495.92	1608.93
AT1G06043	NA	NA	NA	NA	NA	NA	NA	NA	NA	NA	NA	NA	NA	NA	NA	NA	NA	NA	NA	NA	NA	NA	NA	NA	NA	NA	NA
AT1G06045	NA	NA	NA	NA	NA	NA	NA	NA	NA	NA	NA	NA	NA	NA	NA	NA	NA	NA	NA	NA	NA	NA	NA	NA	NA	NA	NA
AT1G06047	NA	NA	NA	NA	NA	NA	NA	NA	NA	NA	NA	NA	NA	NA	NA	NA	NA	NA	NA	NA	NA	NA	NA	NA	NA	NA	NA
AT1G06050	38.1961	39.5717	47.0051	73.323	57.2297	252.099	82.2906	94.3627	88.1674	60.762	96.4158	84.251	118.912	111.963	109.289	44.3739	53.3147	34.5112	53.0594	54.7499	57.2726	81.125	95.1415	93.2884	118.205	107.097	115.188
AT1G06053	0.169633	0.175742	0.208755	0.132366	0.103313	0.455099	0.171741	0.196936	0.184006	0.141426	0.224412	0.196098	0.193023	0.181744	0.177403	0.188144	0.226053	0.146327	0.17745	0.183103	0.19154	0.32427	0.380295	0.372888	0.191738	0.17372	0.186843
AT1G06057	NA	NA	NA	NA	NA	NA	NA	NA	NA	NA	NA	NA	NA	NA	NA	NA	NA	NA	NA	NA	NA	NA	NA	NA	NA	NA	NA
AT1G06060	303.317	314.241	373.27	251.169	196.041	863.569	318.403	365.113	341.142	208.143	330.277	288.606	409.545	385.614	376.403	269.379	323.656	209.506	360.109	371.582	388.704	313.068	367.158	360.007	393.183	356.235	383.146
AT1G06063	NA	NA	NA	NA	NA	NA	NA	NA	NA	NA	NA	NA	NA	NA	NA	NA	NA	NA	NA	NA	NA	NA	NA	NA	NA	NA	NA
AT1G06067	NA	NA	NA	NA	NA	NA	NA	NA	NA	NA	NA	NA	NA	NA	NA	NA	NA	NA	NA	NA	NA	NA	NA	NA	NA	NA	NA
AT1G06070	341.76	354.068	420.578	518.045	404.342	1781.14	447.678	513.352	479.649	353.11	560.307	489.613	526.735	495.956	484.11	453.531	544.912	352.727	301.807	311.422	325.772	452.258	530.397	520.066	502.133	454.946	489.314
AT1G06073	1.148	1.18934	1.41276	0.132366	0.103313	0.455099	0.171741	0.196936	0.184006	0.141431	0.22442	0.196105	0.193023	0.181744	0.177403	0.188144	0.226053	0.146327	0.34562	0.356631	0.373064	0.166488	0.195253	0.19145	0.191738	0.17372	0.186843
AT1G06080	6.01542	6.23206	7.40273	0.132365	0.103312	0.455096	11.8541	13.5931	12.7007	0.14143	0.224418	0.196103	10.6898	10.0652	9.82477	0.366455	0.440291	0.285005	1.31379	1.35565	1.41811	0.166487	0.195252	0.191449	0.191737	0.173719	0.186842
AT1G06083	NA	NA	NA	NA	NA	NA	NA	NA	NA	NA	NA	NA	NA	NA	NA	NA	NA	NA	NA	NA	NA	NA	NA	NA	NA	NA	NA
AT1G06087	NA	NA	NA	NA	NA	NA	NA	NA	NA	NA	NA	NA	NA	NA	NA	NA	NA	NA	NA	NA	NA	NA	NA	NA	NA	NA	NA
AT1G06090	3.33801	3.45823	4.10784	5.43655	4.24331	18.692	4.69277	5.3812	5.0279	5.64719	8.96085	7.83025	5.95222	5.60442	5.47055	8.92141	10.719	6.9385	28.4915	29.3992	30.7539	133.858	156.986	153.928	46.8108	42.4118	45.6157
AT1G06093	NA	NA	NA	NA	NA	NA	NA	NA	NA	NA	NA	NA	NA	NA	NA	NA	NA	NA	NA	NA	NA	NA	NA	NA	NA	NA	NA
AT1G06097	NA	NA	NA	NA	NA	NA	NA	NA	NA	NA	NA	NA	NA	NA	NA	NA	NA	NA	NA	NA	NA	NA	NA	NA	NA	NA	NA
AT1G06100	0.330396	0.342295	0.406594	0.132366	0.103313	0.455099	0.893952	1.02509	0.957793	0.141436	0.224428	0.196112	1.43245	1.34875	1.31653	0.188144	0.226053	0.146327	0.17745	0.183103	0.19154	0.166488	0.195253	0.19145	0.191738	0.17372	0.186843
AT1G06103	NA	NA	NA	NA	NA	NA	NA	NA	NA	NA	NA	NA	NA	NA	NA	NA	NA	NA	NA	NA	NA	NA	NA	NA	NA	NA	NA
AT1G06110	694.621	719.637	854.818	485.477	378.922	1669.17	571.037	654.808	611.818	397.589	630.886	551.287	860.17	809.908	790.563	508.23	610.632	395.269	901.48	930.202	973.063	1018.66	1194.66	1171.39	1461.87	1324.49	1424.55
AT1G06113	0.997334	1.03325	1.22735	0.13237	0.103316	0.455113	0.171746	0.196942	0.184012	0.658816	1.0454	0.913497	0.193029	0.18175	0.177409	0.848408	1.01935	0.659838	0.177455	0.183109	0.191546	0.166493	0.195259	0.191456	0.191744	0.173725	0.186849
AT1G06117	NA	NA	NA	NA	NA	NA	NA	NA	NA	NA	NA	NA	NA	NA	NA	NA	NA	NA	NA	NA	NA	NA	NA	NA	NA	NA	NA
AT1G06120	NA	NA	NA	NA	NA	NA	NA	NA	NA	NA	NA	NA	NA	NA	NA	NA	NA	NA	NA	NA	NA	NA	NA	NA	NA	NA	NA
AT1G06123	NA	NA	NA	NA	NA	NA	NA	NA	NA	NA	NA	NA	NA	NA	NA	NA	NA	NA	NA	NA	NA	NA	NA	NA	NA	NA	NA
AT1G06127	0.169634	0.175743	0.208756	3.44951	2.69239	11.8601	1.59696	1.83124	1.71101	0.275461	0.437096	0.381947	0.193024	0.181745	0.177404	2.24366	2.69574	1.74498	0.17745	0.183104	0.191541	0.324273	0.380299	0.372892	0.191738	0.17372	0.186843
AT1G06130	437.313	453.063	538.169	475.399	371.056	1634.52	587.618	673.821	629.583	442.547	702.225	613.625	730.806	688.103	671.667	442.059	531.128	343.805	603.893	623.133	651.845	761.116	892.618	875.232	855.349	774.969	833.512
AT1G06133	0.169633	0.175742	0.208755	0.132366	0.103313	0.455099	0.171741	0.196936	0.184006	0.141426	0.224412	0.196098	0.193023	0.181744	0.177403	0.188144	0.226053	0.146327	0.34562	0.356631	0.373064	0.166488	0.195253	0.19145	0.191738	0.17372	0.186843
AT1G06135	0.169635	0.175744	0.208758	6.94542	5.421	23.8797	0.171743	0.196937	0.184008	0.445021	0.706149	0.617054	0.193025	0.181746	0.177405	0.847566	1.01834	0.659182	0.664098	0.685256	0.716831	0.166489	0.195254	0.191451	0.19174	0.173721	0.186845
AT1G06137	0.169636	0.175746	0.208759	0.132368	0.103315	0.455107	0.171744	0.196939	0.184009	0.442624	0.702347	0.613731	0.193027	0.181748	0.177406	0.846136	1.01662	0.65807	0.177453	0.183106	0.191543	0.58139	0.68184	0.668559	2.0865	1.89042	2.03323
AT1G06140	40.2411	41.6904	49.5218	65.913	51.4461	226.622	84.0318	96.3593	90.0329	58.6988	93.142	81.3902	93.5021	88.0385	85.9356	92.6189	111.28	72.033	78.3638	80.8605	84.5864	77.5877	90.993	89.2207	109.752	99.4385	106.95
AT1G06143	89.8439	93.0795	110.564	148.493	115.901	510.549	111.74	128.132	119.719	62.8712	99.7627	87.1756	94.8117	89.2715	87.1392	151.268	181.747	117.647	150.597	155.396	162.556	135.971	159.464	156.358	142.418	129.034	138.782
AT1G06147	NA	NA	NA	NA	NA	NA	NA	NA	NA	NA	NA	NA	NA	NA	NA	NA	NA	NA	NA	NA	NA	NA	NA	NA	NA	NA	NA
AT1G06148	1.3932	1.44337	1.7145	1.03012	0.804022	3.54175	0.609987	0.699473	0.65355	0.14143	0.224419	0.196104	1.36532	1.28554	1.25483	3.23893	3.89154	2.51903	0.627864	0.647867	0.67772	0.610982	0.716545	0.702588	3.38114	3.0634	3.29482
AT1G06150	524.083	542.957	644.95	530.378	413.968	1823.55	833.87	956.199	893.421	396.063	628.464	549.17	600.586	565.492	551.985	477.617	573.851	371.46	415.858	429.108	448.88	599.454	703.025	689.332	594.756	538.865	579.573
AT1G06153	NA	NA	NA	NA	NA	NA	NA	NA	NA	NA	NA	NA	NA	NA	NA	NA	NA	NA	NA	NA	NA	NA	NA	NA	NA	NA	NA
AT1G06157	NA	NA	NA	NA	NA	NA	NA	NA	NA	NA	NA	NA	NA	NA	NA	NA	NA	NA	NA	NA	NA	NA	NA	NA	NA	NA	NA
AT1G06160	23.3554	24.1966	28.7418	168.663	131.644	579.898	359.096	411.775	384.741	106.098	168.354	147.113	115.728	108.966	106.363	61.1183	73.4329	47.5339	140.053	144.515	151.174	96.6001	113.29	111.084	141.448	128.156	137.837
AT1G06163	0.169633	0.175742	0.208755	0.132366	0.103313	0.455099	0.171741	0.196936	0.184006	0.141426	0.224412	0.196098	0.193023	0.181744	0.177403	0.366451	0.440286	0.285002	0.17745	0.183103	0.19154	0.166488	0.195253	0.19145	0.191738	0.17372	0.186843
AT1G06170	13.5649	14.0535	16.6934	2.12506	1.65864	7.3064	5.91586	6.78371	6.33834	3.01469	4.78364	4.18009	5.25075	4.94393	4.82584	8.4253	10.1229	6.55266	12.7415	13.1475	13.7533	5.45918	6.4024	6.2777	14.3595	13.0101	13.9929
AT1G06173	2.1159	2.1921	2.60389	0.132365	0.103313	0.455096	3.93529	4.5126	4.21633	0.141429	0.224417	0.196102	0.193023	0.181744	0.177403	0.690273	0.829355	0.53685	0.642327	0.662792	0.693332	0.941129	1.10373	1.08224	2.01426	1.82497	1.96283
AT1G06177	NA	NA	NA	NA	NA	NA	NA	NA	NA	NA	NA	NA	NA	NA	NA	NA	NA	NA	NA	NA	NA	NA	NA	NA	NA	NA	NA
AT1G06180	39.1796	40.5906	48.2155	451.296	352.243	1551.65	579.565	664.587	620.955	440.233	698.553	610.416	329.48	310.228	302.818	359.026	431.365	279.227	494.046	509.787	533.276	352.145	412.987	404.943	565.415	512.281	550.98
AT1G06187	NA	NA	NA	NA	NA	NA	NA	NA	NA	NA	NA	NA	NA	NA	NA	NA	NA	NA	NA	NA	NA	NA	NA	NA	NA	NA	NA
AT1G06190	1219.84	1263.77	1501.16	1560.03	1217.62	5363.69	2345.41	2689.49	2512.91	1203.14	1909.12	1668.24	1524.5	1435.41	1401.13	1458.46	1752.32	1134.3	2133.33	2201.3	2302.73	1471.5	1725.74	1692.13	1506.73	1365.14	1468.27
AT1G06197	NA	NA	NA	NA	NA	NA	NA	NA	NA	NA	NA	NA	NA	NA	NA	NA	NA	NA	NA	NA	NA	NA	NA	NA	NA	NA	NA
AT1G06200	752.176	779.265	925.647	1484.8	1158.9	5105.02	1581.91	1813.97	1694.88	1091.46	1731.91	1513.39	1586.42	1493.72	1458.04	1187.34	1426.58	923.44	1824.74	1882.88	1969.64	1644.74	1928.91	1891.34	1936.88	1754.86	1887.43
AT1G06203	NA	NA	NA	NA	NA	NA	NA	NA	NA	NA	NA	NA	NA	NA	NA	NA	NA	NA	NA	NA	NA	NA	NA	NA	NA	NA	NA
AT1G06207	NA	NA	NA	NA	NA	NA	NA	NA	NA	NA	NA	NA	NA	NA	NA	NA	NA	NA	NA	NA	NA	NA	NA	NA	NA	NA	NA
AT1G06210	371.257	384.627	456.878	1006.56	785.633	3460.75	799.251	916.501	856.33	533.287	846.209	739.442	961.894	905.687	884.054	1352.28	1624.75	1051.72	1134.51	1170.65	1224.59	820.25	961.969	943.233	1216.75	1102.41	1185.69
AT1G06213	NA	NA	NA	NA	NA	NA	NA	NA	NA	NA	NA	NA	NA	NA	NA	NA	NA	NA	NA	NA	NA	NA	NA	NA	NA	NA	NA
AT1G06217	NA	NA	NA	NA	NA	NA	NA	NA	NA	NA	NA	NA	NA	NA	NA	NA	NA	NA	NA	NA	NA	NA	NA	NA	NA	NA	NA
AT1G06220	1796.83	1861.54	2211.22	4816.98	3759.72	16561.7	3883.79	4453.55	4161.15	1830.76	2905.01	2538.48	2591.21	2439.79	2381.52	3331.99	4003.34	2591.41	2066.1	2131.93	2230.16	1797.85	2108.47	2067.4	2177.05	1972.46	2121.47
AT1G06225	0.169638	0.175748	0.208761	0.13237	0.103316	0.455113	0.171746	0.196942	0.184012	0.658851	1.04545	0.913546	13.928	13.1141	12.8009	0.18815	0.22606	0.146331	0.177455	0.183109	0.191546	0.166493	0.195259	0.191456	1.02681	0.930317	1.0006
AT1G06227	NA	NA	NA	NA	NA	NA	NA	NA	NA	NA	NA	NA	NA	NA	NA	NA	NA	NA	NA	NA	NA	NA	NA	NA	NA	NA	NA
AT1G06230	723.018	749.057	889.765	1028.78	802.977	3537.15	998.554	1145.04	1069.87	547.658	869.012	759.368	939.409	884.516	863.389	968.758	1163.95	753.438	684.909	706.73	739.295	961.8	1127.98	1106.01	1099.3	996	1071.24
AT1G06233	NA	NA	NA	NA	NA	NA	NA	NA	NA	NA	NA	NA	NA	NA	NA	NA	NA	NA	NA	NA	NA	NA	NA	NA	NA	NA	NA
AT1G06237	NA	NA	NA	NA	NA	NA	NA	NA	NA	NA	NA	NA	NA	NA	NA	NA	NA	NA	NA	NA	NA	NA	NA	NA	NA	NA	NA
AT1G06240	269.441	279.145	331.581	182.983	142.821	629.132	226.932	260.223	243.139	102.392	162.474	141.974	260.222	245.016	239.164	203.981	245.081	158.643	299.545	309.088	323.33	247.97	290.813	285.149	212.431	192.468	207.008
AT1G06243	NA	NA	NA	NA	NA	NA	NA	NA	NA	NA	NA	NA	NA	NA	NA	NA	NA	NA	NA	NA	NA	NA	NA	NA	NA	NA	NA
AT1G06247	NA	NA	NA	NA	NA	NA	NA	NA	NA	NA	NA	NA	NA	NA	NA	NA	NA	NA	NA	NA	NA	NA	NA	NA	NA	NA	NA
AT1G06250	39.7612	41.1932	48.9312	15.5025	12.0999	53.3008	22.8036	26.1489	24.4321	20.9893	33.3053	29.1031	37.1303	34.9607	34.1256	23.8433	28.6474	18.5438	14.7701	15.2407	15.9429	32.4917	38.1055	37.3633	29.2361	26.4887	28.4897
AT1G06253	NA	NA	NA	NA	NA	NA	NA	NA	NA	NA	NA	NA	NA	NA	NA	NA	NA	NA	NA	NA	NA	NA	NA	NA	NA	NA	NA
AT1G06257	NA	NA	NA	NA	NA	NA	NA	NA	NA	NA	NA	NA	NA	NA	NA	NA	NA	NA	NA	NA	NA	NA	NA	NA	NA	NA	NA
AT1G06260	NA	NA	NA	NA	NA	NA	NA	NA	NA	NA	NA	NA	NA	NA	NA	NA	NA	NA	NA	NA	NA	NA	NA	NA	NA	NA	NA
AT1G06263	NA	NA	NA	NA	NA	NA	NA	NA	NA	NA	NA	NA	NA	NA	NA	NA	NA	NA	NA	NA	NA	NA	NA	NA	NA	NA	NA
AT1G06265	15.1255	15.6702	18.6138	10.5901	8.26574	36.411	25.5178	29.2612	27.3401	10.3	16.3438	14.2817	30.8349	29.0331	28.3397	6.80253	8.17315	5.29057	6.09602	6.29024	6.58008	14.0721	16.5034	16.1819	27.9467	25.3205	27.2332
AT1G06267	NA	NA	NA	NA	NA	NA	NA	NA	NA	NA	NA	NA	NA	NA	NA	NA	NA	NA	NA	NA	NA	NA	NA	NA	NA	NA	NA
AT1G06270	92.6726	96.0101	114.045	318.075	248.262	1093.61	215.043	246.59	230.401	83.0003	131.703	115.086	170.393	160.436	156.604	216.76	260.434	168.582	186.767	192.717	201.597	180.857	212.104	207.973	196.124	177.693	191.117
AT1G06273	NA	NA	NA	NA	NA	NA	NA	NA	NA	NA	NA	NA	NA	NA	NA	NA	NA	NA	NA	NA	NA	NA	NA	NA	NA	NA	NA
AT1G06277	NA	NA	NA	NA	NA	NA	NA	NA	NA	NA	NA	NA	NA	NA	NA	NA	NA	NA	NA	NA	NA	NA	NA	NA	NA	NA	NA
AT1G06280	NA	NA	NA	NA	NA	NA	NA	NA	NA	NA	NA	NA	NA	NA	NA	NA	NA	NA	NA	NA	NA	NA	NA	NA	NA	NA	NA
AT1G06283	NA	NA	NA	NA	NA	NA	NA	NA	NA	NA	NA	NA	NA	NA	NA	NA	NA	NA	NA	NA	NA	NA	NA	NA	NA	NA	NA
AT1G06287	NA	NA	NA	NA	NA	NA	NA	NA	NA	NA	NA	NA	NA	NA	NA	NA	NA	NA	NA	NA	NA	NA	NA	NA	NA	NA	NA
AT1G06290	911.186	944.002	1121.33	757.855	591.517	2605.66	984.551	1128.98	1054.86	1679	2664.21	2328.06	2440.57	2297.96	2243.07	1043.78	1254.09	811.786	1365.67	1409.18	1474.11	1945.74	2281.91	2237.47	1886.29	1709.03	1838.14
AT1G06293	0.169635	0.175745	0.208758	0.132367	0.103315	0.455105	0.171743	0.196938	0.184008	0.275427	0.437042	0.3819	0.375958	0.35399	0.345535	0.188147	0.226056	0.146329	0.177452	0.183106	0.191543	0.16649	0.195255	0.191452	0.191741	0.173722	0.186846
AT1G06297	NA	NA	NA	NA	NA	NA	NA	NA	NA	NA	NA	NA	NA	NA	NA	NA	NA	NA	NA	NA	NA	NA	NA	NA	NA	NA	NA
AT1G06303	NA	NA	NA	NA	NA	NA	NA	NA	NA	NA	NA	NA	NA	NA	NA	NA	NA	NA	NA	NA	NA	NA	NA	NA	NA	NA	NA
AT1G06307	NA	NA	NA	NA	NA	NA	NA	NA	NA	NA	NA	NA	NA	NA	NA	NA	NA	NA	NA	NA	NA	NA	NA	NA	NA	NA	NA
AT1G06310	0.330399	0.342298	0.406598	0.132365	0.103313	0.455097	1.20711	1.3842	1.29332	0.141433	0.224423	0.196108	1.04222	0.981318	0.957879	1.2578	1.51123	0.978233	1.2917	1.33285	1.39426	0.578797	0.678799	0.665578	0.191737	0.173719	0.186842
AT1G06313	NA	NA	NA	NA	NA	NA	NA	NA	NA	NA	NA	NA	NA	NA	NA	NA	NA	NA	NA	NA	NA	NA	NA	NA	NA	NA	NA
AT1G06317	NA	NA	NA	NA	NA	NA	NA	NA	NA	NA	NA	NA	NA	NA	NA	NA	NA	NA	NA	NA	NA	NA	NA	NA	NA	NA	NA
AT1G06320	0.169635	0.175745	0.208758	0.132367	0.103315	0.455105	0.334506	0.383578	0.358395	0.275427	0.437042	0.3819	0.193026	0.181747	0.177406	0.188147	0.226056	0.146329	0.177452	0.183106	0.191543	0.16649	0.195255	0.191452	0.191741	0.173722	0.186846
AT1G06323	NA	NA	NA	NA	NA	NA	NA	NA	NA	NA	NA	NA	NA	NA	NA	NA	NA	NA	NA	NA	NA	NA	NA	NA	NA	NA	NA
AT1G06327	NA	NA	NA	NA	NA	NA	NA	NA	NA	NA	NA	NA	NA	NA	NA	NA	NA	NA	NA	NA	NA	NA	NA	NA	NA	NA	NA
AT1G06330	NA	NA	NA	NA	NA	NA	NA	NA	NA	NA	NA	NA	NA	NA	NA	NA	NA	NA	NA	NA	NA	NA	NA	NA	NA	NA	NA
AT1G06333	NA	NA	NA	NA	NA	NA	NA	NA	NA	NA	NA	NA	NA	NA	NA	NA	NA	NA	NA	NA	NA	NA	NA	NA	NA	NA	NA
AT1G06337	NA	NA	NA	NA	NA	NA	NA	NA	NA	NA	NA	NA	NA	NA	NA	NA	NA	NA	NA	NA	NA	NA	NA	NA	NA	NA	NA
AT1G06340	5.37064	5.56406	6.60925	0.286045	0.223262	0.98348	0.334506	0.383578	0.358395	0.68043	1.07969	0.943466	0.375958	0.353989	0.345534	1.18662	1.42571	0.922879	2.25275	2.32452	2.43163	2.13488	2.50374	2.45497	0.191738	0.17372	0.186843
AT1G06343	NA	NA	NA	NA	NA	NA	NA	NA	NA	NA	NA	NA	NA	NA	NA	NA	NA	NA	NA	NA	NA	NA	NA	NA	NA	NA	NA
AT1G06347	NA	NA	NA	NA	NA	NA	NA	NA	NA	NA	NA	NA	NA	NA	NA	NA	NA	NA	NA	NA	NA	NA	NA	NA	NA	NA	NA
AT1G06350	32.6833	33.8603	40.2209	0.551368	0.430351	1.89571	1.21041	1.38798	1.29686	3.04263	4.82798	4.21883	0.375958	0.35399	0.345535	20.3486	24.4486	15.8258	13.8702	14.3121	14.9716	30.7658	36.0814	35.3786	3.91519	3.54727	3.81524
AT1G06353	0.169633	0.175742	0.208755	0.132366	0.103313	0.455099	0.171741	0.196936	0.184006	0.141426	0.224412	0.196098	0.193023	0.181744	0.177403	0.188144	0.226053	0.146327	0.17745	0.183103	0.19154	0.166488	0.195253	0.19145	0.37345	0.338355	0.363916
AT1G06357	NA	NA	NA	NA	NA	NA	NA	NA	NA	NA	NA	NA	NA	NA	NA	NA	NA	NA	NA	NA	NA	NA	NA	NA	NA	NA	NA
AT1G06360	1619.32	1677.63	1992.77	6.94277	5.41893	23.8706	74.2057	85.0917	79.5051	6.82906	10.8362	9.46899	0.193024	0.181745	0.177404	8.56435	10.29	6.66081	90.5692	93.4548	97.761	50.5422	59.2747	58.1202	0.191739	0.17372	0.186844
AT1G06363	NA	NA	NA	NA	NA	NA	NA	NA	NA	NA	NA	NA	NA	NA	NA	NA	NA	NA	NA	NA	NA	NA	NA	NA	NA	NA	NA
AT1G06373	NA	NA	NA	NA	NA	NA	NA	NA	NA	NA	NA	NA	NA	NA	NA	NA	NA	NA	NA	NA	NA	NA	NA	NA	NA	NA	NA
AT1G06377	NA	NA	NA	NA	NA	NA	NA	NA	NA	NA	NA	NA	NA	NA	NA	NA	NA	NA	NA	NA	NA	NA	NA	NA	NA	NA	NA
AT1G06380	305.618	316.625	376.102	1099.75	858.367	3781.15	632.735	725.557	677.922	379.656	602.43	526.421	360.62	339.548	331.438	570.011	684.862	443.318	378.913	390.985	409.001	409.974	480.808	471.443	376.437	341.062	366.827
AT1G06383	NA	NA	NA	NA	NA	NA	NA	NA	NA	NA	NA	NA	NA	NA	NA	NA	NA	NA	NA	NA	NA	NA	NA	NA	NA	NA	NA
AT1G06387	NA	NA	NA	NA	NA	NA	NA	NA	NA	NA	NA	NA	NA	NA	NA	NA	NA	NA	NA	NA	NA	NA	NA	NA	NA	NA	NA
AT1G06390	1356.3	1405.14	1669.09	1516.91	1183.97	5215.45	1736.5	1991.25	1860.51	1078.53	1711.39	1495.46	1595.11	1501.9	1466.03	1054.59	1267.08	820.196	921.297	950.65	994.454	1118.87	1312.19	1286.63	1417.39	1284.2	1381.21
AT1G06393	NA	NA	NA	NA	NA	NA	NA	NA	NA	NA	NA	NA	NA	NA	NA	NA	NA	NA	NA	NA	NA	NA	NA	NA	NA	NA	NA
AT1G06397	NA	NA	NA	NA	NA	NA	NA	NA	NA	NA	NA	NA	NA	NA	NA	NA	NA	NA	NA	NA	NA	NA	NA	NA	NA	NA	NA
AT1G06400	595.012	616.441	732.237	618.677	482.886	2127.13	505.186	579.297	541.264	618.375	981.225	857.423	1252.4	1179.22	1151.05	766.978	921.515	596.507	753.113	777.107	812.914	1103.61	1294.29	1269.08	1479.44	1340.41	1441.67
AT1G06403	NA	NA	NA	NA	NA	NA	NA	NA	NA	NA	NA	NA	NA	NA	NA	NA	NA	NA	NA	NA	NA	NA	NA	NA	NA	NA	NA
AT1G06407	NA	NA	NA	NA	NA	NA	NA	NA	NA	NA	NA	NA	NA	NA	NA	NA	NA	NA	NA	NA	NA	NA	NA	NA	NA	NA	NA
AT1G06410	3108.92	3220.89	3825.92	1810.57	1413.18	6225.12	1838.45	2108.15	1969.74	1799.32	2855.12	2494.88	2763.81	2602.31	2540.15	2275.33	2733.78	1769.61	2171.16	2240.33	2343.56	2512.06	2946.08	2888.7	2469	2236.98	2405.97
AT1G06413	NA	NA	NA	NA	NA	NA	NA	NA	NA	NA	NA	NA	NA	NA	NA	NA	NA	NA	NA	NA	NA	NA	NA	NA	NA	NA	NA
AT1G06417	0.169633	0.175742	0.208755	0.132366	0.103313	0.455099	0.171741	0.196936	0.184006	0.141438	0.224431	0.196114	1.43245	1.34875	1.31653	0.188144	0.226053	0.146327	0.17745	0.183103	0.19154	1.53555	1.80085	1.76578	0.37345	0.338355	0.363916
AT1G06420	26.7836	27.7482	32.9606	4.10798	3.20634	14.1241	6.18772	7.09546	6.62962	4.77692	7.57992	6.62355	14.6477	13.7918	13.4624	12.0821	14.5165	9.39668	28.9666	29.8895	31.2667	18.7774	22.0216	21.5927	49.5208	44.8672	48.2566
AT1G06423	NA	NA	NA	NA	NA	NA	NA	NA	NA	NA	NA	NA	NA	NA	NA	NA	NA	NA	NA	NA	NA	NA	NA	NA	NA	NA	NA
AT1G06427	NA	NA	NA	NA	NA	NA	NA	NA	NA	NA	NA	NA	NA	NA	NA	NA	NA	NA	NA	NA	NA	NA	NA	NA	NA	NA	NA
AT1G06430	1211.61	1255.25	1491.04	2983.08	2328.34	10256.4	1601.36	1836.28	1715.72	747.954	1186.84	1037.09	1503.75	1415.88	1382.06	4459.31	5357.81	3468.17	3888.11	4011.99	4196.85	2777.32	3257.17	3193.73	1956.27	1772.43	1906.32
AT1G06433	NA	NA	NA	NA	NA	NA	NA	NA	NA	NA	NA	NA	NA	NA	NA	NA	NA	NA	NA	NA	NA	NA	NA	NA	NA	NA	NA
AT1G06437	NA	NA	NA	NA	NA	NA	NA	NA	NA	NA	NA	NA	NA	NA	NA	NA	NA	NA	NA	NA	NA	NA	NA	NA	NA	NA	NA
AT1G06440	54.3064	56.2622	66.8309	92.7572	72.3983	318.918	118.395	135.764	126.85	100.859	160.04	139.848	138.666	130.563	127.445	96.0583	115.413	74.708	83.1969	85.8476	89.8033	106.454	124.847	122.415	190.936	172.993	186.062
AT1G06443	NA	NA	NA	NA	NA	NA	NA	NA	NA	NA	NA	NA	NA	NA	NA	NA	NA	NA	NA	NA	NA	NA	NA	NA	NA	NA	NA
AT1G06447	0.169633	0.175742	0.208755	0.132366	0.103313	0.455099	0.171741	0.196936	0.184006	0.141428	0.224414	0.1961	0.193023	0.181744	0.177403	0.188144	0.226053	0.146327	0.17745	0.183103	0.19154	0.166488	0.195253	0.19145	0.684715	0.620371	0.667235
AT1G06450	2.12524	2.20178	2.61538	3.03052	2.36536	10.4195	6.034	6.91919	6.46492	3.75568	5.95943	5.20752	7.02118	6.61091	6.453	2.36578	2.84246	1.83995	3.5573	3.67063	3.83977	10.2214	11.9874	11.7539	11.8024	10.6933	11.5011
AT1G06453	NA	NA	NA	NA	NA	NA	NA	NA	NA	NA	NA	NA	NA	NA	NA	NA	NA	NA	NA	NA	NA	NA	NA	NA	NA	NA	NA
AT1G06457	NA	NA	NA	NA	NA	NA	NA	NA	NA	NA	NA	NA	NA	NA	NA	NA	NA	NA	NA	NA	NA	NA	NA	NA	NA	NA	NA
AT1G06460	1823.89	1889.57	2244.52	2090.47	1631.64	7187.44	2410.54	2764.16	2582.68	667.545	1059.25	925.6	3052.64	2874.26	2805.61	2061.64	2477.03	1603.41	5862.78	6049.57	6328.32	6084.58	7135.84	6996.86	6149.77	5571.86	5992.77
AT1G06463	NA	NA	NA	NA	NA	NA	NA	NA	NA	NA	NA	NA	NA	NA	NA	NA	NA	NA	NA	NA	NA	NA	NA	NA	NA	NA	NA
AT1G06467	NA	NA	NA	NA	NA	NA	NA	NA	NA	NA	NA	NA	NA	NA	NA	NA	NA	NA	NA	NA	NA	NA	NA	NA	NA	NA	NA
AT1G06470	381.686	395.432	469.712	504.268	393.588	1733.77	739.667	848.177	792.491	419.672	665.926	581.906	994.585	936.468	914.1	474.957	570.655	369.391	561.658	579.553	606.257	796.766	934.428	916.228	775.719	702.822	755.915
AT1G06473	37.7196	39.078	46.4187	17.8435	13.9271	61.3497	21.3274	24.4562	22.8505	8.57359	13.6044	11.8879	22.2438	20.944	20.4438	76.1941	91.5463	59.2589	105.12	108.469	113.467	33.8431	39.6904	38.9173	66.1599	59.9427	64.4709
AT1G06475	NA	NA	NA	NA	NA	NA	NA	NA	NA	NA	NA	NA	NA	NA	NA	NA	NA	NA	NA	NA	NA	NA	NA	NA	NA	NA	NA
AT1G06480	NA	NA	NA	NA	NA	NA	NA	NA	NA	NA	NA	NA	NA	NA	NA	NA	NA	NA	NA	NA	NA	NA	NA	NA	NA	NA	NA
AT1G06483	0.169633	0.175742	0.208755	0.33634	0.262518	1.1564	0.171741	0.196936	0.184006	0.141427	0.224413	0.196099	0.193023	0.181744	0.177403	0.188144	0.226053	0.146327	0.17745	0.183103	0.19154	0.166488	0.195253	0.19145	0.191738	0.17372	0.186843
AT1G06487	0.169633	0.175742	0.208755	0.132366	0.103313	0.455099	0.171741	0.196936	0.184006	0.141428	0.224414	0.1961	0.687972	0.647771	0.632299	0.188144	0.226053	0.146327	0.17745	0.183103	0.19154	0.166488	0.195253	0.19145	0.191738	0.17372	0.186843
AT1G06490	130.463	135.161	160.551	144.226	112.571	495.879	134.122	153.798	143.7	73.3073	116.323	101.646	223.27	210.224	205.202	191.457	230.034	148.903	148.952	153.698	160.78	139.288	163.353	160.171	373.139	338.074	363.613
AT1G06493	0.169633	0.175742	0.208755	0.132366	0.103313	0.455099	0.171741	0.196936	0.184006	0.141428	0.224414	0.1961	0.193023	0.181744	0.177403	0.188144	0.226053	0.146327	0.17745	0.183103	0.19154	0.166488	0.195253	0.19145	0.668167	0.605377	0.651109
AT1G06497	NA	NA	NA	NA	NA	NA	NA	NA	NA	NA	NA	NA	NA	NA	NA	NA	NA	NA	NA	NA	NA	NA	NA	NA	NA	NA	NA
AT1G06500	56.5804	58.6181	69.6294	46.4643	36.266	159.753	61.7773	70.84	66.1891	51.9229	82.3901	71.9949	113.259	106.641	104.093	39.8873	47.9241	31.0218	81.6973	84.3002	88.1845	102.47	120.175	117.834	141.55	128.248	137.936
AT1G06507	NA	NA	NA	NA	NA	NA	NA	NA	NA	NA	NA	NA	NA	NA	NA	NA	NA	NA	NA	NA	NA	NA	NA	NA	NA	NA	NA
AT1G06510	407.084	421.745	500.968	279.68	218.294	961.596	279.489	320.49	299.449	186.415	295.8	258.479	328.696	309.489	302.097	325.679	391.299	253.292	431.904	445.665	466.2	359.096	421.139	412.936	366.109	331.705	356.763
AT1G06513	NA	NA	NA	NA	NA	NA	NA	NA	NA	NA	NA	NA	NA	NA	NA	NA	NA	NA	NA	NA	NA	NA	NA	NA	NA	NA	NA
AT1G06515	27.6372	28.6325	34.011	14.1043	11.0086	48.4934	30.0675	34.4784	32.2148	18.8382	29.8921	26.1206	34.9771	32.9332	32.1466	18.1827	21.8462	14.1413	19.9527	20.5884	21.5371	31.4251	36.8546	36.1368	28.5819	25.8959	27.8522
AT1G06517	NA	NA	NA	NA	NA	NA	NA	NA	NA	NA	NA	NA	NA	NA	NA	NA	NA	NA	NA	NA	NA	NA	NA	NA	NA	NA	NA
AT1G06520	78.342	81.1634	96.4097	329.26	256.992	1132.06	54.4983	62.4932	58.3903	47.5909	75.5162	65.9883	154.057	145.055	141.59	70.6091	84.836	54.9152	45.4991	46.9488	49.112	52.5476	61.6266	60.4263	114.53	103.767	111.606
AT1G06523	NA	NA	NA	NA	NA	NA	NA	NA	NA	NA	NA	NA	NA	NA	NA	NA	NA	NA	NA	NA	NA	NA	NA	NA	NA	NA	NA
AT1G06527	NA	NA	NA	NA	NA	NA	NA	NA	NA	NA	NA	NA	NA	NA	NA	NA	NA	NA	NA	NA	NA	NA	NA	NA	NA	NA	NA
AT1G06530	NA	NA	NA	NA	NA	NA	NA	NA	NA	NA	NA	NA	NA	NA	NA	NA	NA	NA	NA	NA	NA	NA	NA	NA	NA	NA	NA
AT1G06533	0.169635	0.175745	0.208758	0.132367	0.103315	0.455105	0.171743	0.196938	0.184008	0.275423	0.437036	0.381895	0.193026	0.181747	0.177406	0.188147	0.226056	0.146329	0.177452	0.183106	0.191543	0.16649	0.195255	0.191452	0.191741	0.173722	0.186846
AT1G06537	0.933938	0.967572	1.14933	3.57036	2.78672	12.2756	2.80087	3.21175	3.00089	3.85207	6.11239	5.34118	11.2133	10.5581	10.3059	4.17581	5.01719	3.24768	2.25787	2.3298	2.43715	9.28541	10.8897	10.6776	21.3676	19.3596	20.8221
AT1G06540	0.169635	0.175744	0.208757	3.281	2.56087	11.2807	5.90289	6.76885	6.32445	6.151	9.76027	8.52881	19.5224	18.3816	17.9426	0.678266	0.814928	0.527512	1.90168	1.96226	2.05268	2.66452	3.12488	3.06402	10.9979	9.96436	10.7171
AT1G06543	NA	NA	NA	NA	NA	NA	NA	NA	NA	NA	NA	NA	NA	NA	NA	NA	NA	NA	NA	NA	NA	NA	NA	NA	NA	NA	NA
AT1G06547	8.66008	8.97196	10.6573	66.5525	51.9452	228.821	21.7083	24.8929	23.2586	21.4535	34.0419	29.7468	45.9516	43.2665	42.233	27.8061	33.4087	21.6258	13.5439	13.9754	14.6194	27.1113	31.7955	31.1762	30.0136	27.1931	29.2473
AT1G06550	300.592	311.418	369.916	1192.22	930.548	4099.1	1250.23	1433.64	1339.51	1178.35	1869.78	1633.87	2521.3	2373.98	2317.27	895.491	1075.92	696.455	921.249	950.6	994.401	2606.98	3057.4	2997.85	1843.58	1670.34	1796.52
AT1G06553	3.67633	3.80873	4.52418	55.5522	43.3593	191	44.3886	50.9004	47.5586	21.4618	34.0551	29.7584	30.3368	28.5641	27.8818	37.0148	44.4728	28.7877	19.8208	20.4523	21.3946	15.0312	17.6282	17.2848	19.2632	17.453	18.7714
AT1G06557	NA	NA	NA	NA	NA	NA	NA	NA	NA	NA	NA	NA	NA	NA	NA	NA	NA	NA	NA	NA	NA	NA	NA	NA	NA	NA	NA
AT1G06560	195.83	202.882	240.993	303.642	236.997	1043.98	423.559	485.695	453.808	157.733	250.287	218.708	276.029	259.9	253.692	198.63	238.652	154.482	197.258	203.543	212.922	149.121	174.885	171.479	254.302	230.404	247.809
AT1G06567	0.839739	0.869981	1.0334	0.735536	0.574097	2.52892	0.637012	0.730462	0.682504	1.63703	2.59761	2.26987	0.193024	0.181745	0.177404	6.18465	7.43078	4.81003	0.177451	0.183104	0.191541	0.166488	0.195253	0.19145	3.82203	3.46286	3.72446
AT1G06570	119.914	124.233	147.57	1402.34	1094.55	4821.54	975.169	1118.23	1044.81	583.243	925.477	808.709	595.534	560.735	547.341	1087.4	1306.5	845.713	773.282	797.919	834.685	1000.15	1172.95	1150.1	899.187	814.687	876.231
AT1G06573	NA	NA	NA	NA	NA	NA	NA	NA	NA	NA	NA	NA	NA	NA	NA	NA	NA	NA	NA	NA	NA	NA	NA	NA	NA	NA	NA
AT1G06577	0.550419	0.570241	0.67736	0.132366	0.103314	0.455102	0.334507	0.383579	0.358396	0.445434	0.706806	0.617627	1.69863	1.59938	1.56117	0.188146	0.226056	0.146328	0.177451	0.183105	0.191542	0.901813	1.05762	1.03702	0.373455	0.33836	0.363921
AT1G06580	43.14	44.6936	53.0892	33.3882	26.06	114.795	49.5335	56.8001	53.071	54.1015	85.8471	75.0157	103.966	97.8906	95.5525	43.0851	51.7662	33.5088	32.375	33.4065	34.9457	67.9552	79.6962	78.144	122.521	111.008	119.394
AT1G06583	NA	NA	NA	NA	NA	NA	NA	NA	NA	NA	NA	NA	NA	NA	NA	NA	NA	NA	NA	NA	NA	NA	NA	NA	NA	NA	NA
AT1G06587	NA	NA	NA	NA	NA	NA	NA	NA	NA	NA	NA	NA	NA	NA	NA	NA	NA	NA	NA	NA	NA	NA	NA	NA	NA	NA	NA
AT1G06590	131.379	136.11	161.678	191.882	149.766	659.727	272.444	312.411	291.9	128.636	204.117	178.363	246.967	232.536	226.982	99.5107	119.561	77.393	106.666	110.064	115.136	142.254	166.833	163.583	210.889	191.071	205.505
AT1G06593	0.169633	0.175742	0.208755	0.132366	0.103313	0.455099	0.622274	0.713562	0.666714	0.141432	0.224421	0.196105	0.193023	0.181744	0.177403	0.188144	0.226053	0.146327	0.665426	0.686627	0.718265	0.166488	0.195253	0.19145	0.191738	0.17372	0.186843
AT1G06597	NA	NA	NA	NA	NA	NA	NA	NA	NA	NA	NA	NA	NA	NA	NA	NA	NA	NA	NA	NA	NA	NA	NA	NA	NA	NA	NA
AT1G06603	NA	NA	NA	NA	NA	NA	NA	NA	NA	NA	NA	NA	NA	NA	NA	NA	NA	NA	NA	NA	NA	NA	NA	NA	NA	NA	NA
AT1G06607	0.169633	0.175742	0.208755	0.132366	0.103313	0.455099	0.171741	0.196936	0.184006	0.141426	0.224412	0.196098	0.193023	0.181744	0.177403	0.366451	0.440286	0.285002	0.17745	0.183103	0.19154	0.166488	0.195253	0.19145	0.191738	0.17372	0.186843
AT1G06610	NA	NA	NA	NA	NA	NA	NA	NA	NA	NA	NA	NA	NA	NA	NA	NA	NA	NA	NA	NA	NA	NA	NA	NA	NA	NA	NA
AT1G06613	NA	NA	NA	NA	NA	NA	NA	NA	NA	NA	NA	NA	NA	NA	NA	NA	NA	NA	NA	NA	NA	NA	NA	NA	NA	NA	NA
AT1G06617	NA	NA	NA	NA	NA	NA	NA	NA	NA	NA	NA	NA	NA	NA	NA	NA	NA	NA	NA	NA	NA	NA	NA	NA	NA	NA	NA
AT1G06620	100.1	103.705	123.186	830.085	647.893	2854	255.158	292.59	273.381	232.698	369.241	322.653	470.835	443.322	432.733	589.786	708.621	458.698	250.425	258.404	270.31	181.435	212.783	208.638	108.254	98.0815	105.491
AT1G06623	NA	NA	NA	NA	NA	NA	NA	NA	NA	NA	NA	NA	NA	NA	NA	NA	NA	NA	NA	NA	NA	NA	NA	NA	NA	NA	NA
AT1G06627	0.169637	0.175746	0.20876	0.132369	0.103316	0.45511	0.171745	0.19694	0.18401	0.441892	0.701185	0.612716	0.193028	0.181749	0.177407	0.188149	0.226059	0.14633	0.345628	0.35664	0.373073	0.324277	0.380304	0.372897	1.71092	1.55014	1.66725
AT1G06630	277.259	287.245	341.203	303.048	236.533	1041.94	326.75	374.684	350.085	202.468	321.272	280.737	498.468	469.341	458.13	208.744	250.804	162.348	248.441	256.357	268.169	352.231	413.088	405.042	538.211	487.633	524.47
AT1G06633	NA	NA	NA	NA	NA	NA	NA	NA	NA	NA	NA	NA	NA	NA	NA	NA	NA	NA	NA	NA	NA	NA	NA	NA	NA	NA	NA
AT1G06637	NA	NA	NA	NA	NA	NA	NA	NA	NA	NA	NA	NA	NA	NA	NA	NA	NA	NA	NA	NA	NA	NA	NA	NA	NA	NA	NA
AT1G06640	2936.85	3042.61	3614.16	4262.75	3327.13	14656.2	3063.88	3513.36	3282.69	1640.5	2603.12	2274.68	5318.1	5007.35	4887.74	3207.16	3853.36	2494.32	2935.88	3029.41	3169	3047.67	3574.23	3504.61	5640.51	5110.45	5496.51
AT1G06643	NA	NA	NA	NA	NA	NA	NA	NA	NA	NA	NA	NA	NA	NA	NA	NA	NA	NA	NA	NA	NA	NA	NA	NA	NA	NA	NA
AT1G06645	210.2	217.771	258.678	8.9806	7.00949	30.8771	38.4727	44.1167	41.2202	84.7983	134.556	117.579	177.27	166.912	162.925	20.3635	24.4665	15.8374	58.1683	60.0215	62.7872	104.015	121.987	119.611	150.382	136.25	146.542
AT1G06647	NA	NA	NA	NA	NA	NA	NA	NA	NA	NA	NA	NA	NA	NA	NA	NA	NA	NA	NA	NA	NA	NA	NA	NA	NA	NA	NA
AT1G06650	457.612	474.093	563.15	217.018	169.385	746.15	269.728	309.297	288.99	402.687	638.975	558.355	1068.91	1006.45	982.406	323.872	389.128	251.887	609.746	629.173	658.164	795.45	932.884	914.714	857.022	776.485	835.143
AT1G06653	NA	NA	NA	NA	NA	NA	NA	NA	NA	NA	NA	NA	NA	NA	NA	NA	NA	NA	NA	NA	NA	NA	NA	NA	NA	NA	NA
AT1G06657	NA	NA	NA	NA	NA	NA	NA	NA	NA	NA	NA	NA	NA	NA	NA	NA	NA	NA	NA	NA	NA	NA	NA	NA	NA	NA	NA
AT1G06660	22.1571	22.9551	27.2671	5.02532	3.92233	17.2781	8.99044	10.3093	9.63249	24.3724	38.6737	33.7942	131.317	123.643	120.69	3.49657	4.20108	2.71941	18.6174	19.2105	20.0957	136.024	159.526	156.419	295.343	267.589	287.803
AT1G06663	NA	NA	NA	NA	NA	NA	NA	NA	NA	NA	NA	NA	NA	NA	NA	NA	NA	NA	NA	NA	NA	NA	NA	NA	NA	NA	NA
AT1G06667	0.169635	0.175744	0.208758	0.322059	0.251371	1.1073	1.86688	2.14075	2.0002	0.72788	1.15498	1.00926	0.68931	0.649031	0.633528	0.366458	0.440295	0.285008	0.177451	0.183105	0.191542	0.324275	0.380301	0.372894	3.0472	2.76084	2.9694
AT1G06670	786.524	814.85	967.917	2510.74	1959.67	8632.44	2477.8	2841.29	2654.75	1180.25	1872.8	1636.5	1692.92	1594	1555.93	1470.16	1766.38	1143.4	662.378	683.482	714.975	1032.58	1210.99	1187.4	1332.19	1207	1298.18
AT1G06673	NA	NA	NA	NA	NA	NA	NA	NA	NA	NA	NA	NA	NA	NA	NA	NA	NA	NA	NA	NA	NA	NA	NA	NA	NA	NA	NA
AT1G06677	NA	NA	NA	NA	NA	NA	NA	NA	NA	NA	NA	NA	NA	NA	NA	NA	NA	NA	NA	NA	NA	NA	NA	NA	NA	NA	NA
AT1G06680	53678.8	55612	66058.5	22327.2	17426.7	76765.3	34637.3	39718.6	37111	28162.3	44687.4	39049.1	49165.4	46292.5	45186.8	15131.4	18180.2	11768.2	40195.5	41476.1	43387.2	40288.3	47249.1	46328.8	24677.6	22358.5	24047.5
AT1G06683	NA	NA	NA	NA	NA	NA	NA	NA	NA	NA	NA	NA	NA	NA	NA	NA	NA	NA	NA	NA	NA	NA	NA	NA	NA	NA	NA
AT1G06687	0.649866	0.673271	0.799743	0.302313	0.235959	1.03941	0.334506	0.383578	0.358395	0.551295	0.874784	0.764412	1.04324	0.982282	0.95882	0.188145	0.226054	0.146328	1.93894	2.00071	2.0929	0.612264	0.718048	0.704062	0.373454	0.338359	0.36392
AT1G06690	474.083	491.156	583.419	323.197	252.26	1111.22	484.746	555.859	519.365	229.56	364.261	318.302	396.144	372.996	364.087	346.519	416.339	269.5	674.936	696.44	728.53	1081.38	1268.21	1243.51	574.714	520.706	560.042
AT1G06693	0.169639	0.175748	0.208762	0.336355	0.26253	1.15646	0.171747	0.196942	0.184012	0.723221	1.14759	1.0028	1.07833	1.01532	0.991071	0.188151	0.226061	0.146332	0.177455	0.183109	0.191546	0.166493	0.195259	0.191456	0.191744	0.173726	0.186849
AT1G06697	NA	NA	NA	NA	NA	NA	NA	NA	NA	NA	NA	NA	NA	NA	NA	NA	NA	NA	NA	NA	NA	NA	NA	NA	NA	NA	NA
AT1G06700	1753.1	1816.24	2157.41	912.795	712.449	3138.37	954.435	1094.45	1022.6	668.666	1061.02	927.154	1600.14	1506.64	1470.65	1176.05	1413.01	914.658	1337.7	1380.32	1443.92	1470.43	1724.48	1690.9	1973.77	1788.29	1923.38
AT1G06703	NA	NA	NA	NA	NA	NA	NA	NA	NA	NA	NA	NA	NA	NA	NA	NA	NA	NA	NA	NA	NA	NA	NA	NA	NA	NA	NA
AT1G06707	NA	NA	NA	NA	NA	NA	NA	NA	NA	NA	NA	NA	NA	NA	NA	NA	NA	NA	NA	NA	NA	NA	NA	NA	NA	NA	NA
AT1G06710	72.8864	75.5114	89.696	121.25	94.6377	416.883	189.911	217.771	203.473	86.6569	137.505	120.156	152.965	144.027	140.587	103.881	124.812	80.7921	87.197	89.9751	94.121	90.0945	105.661	103.603	124.42	112.728	121.244
AT1G06713	NA	NA	NA	NA	NA	NA	NA	NA	NA	NA	NA	NA	NA	NA	NA	NA	NA	NA	NA	NA	NA	NA	NA	NA	NA	NA	NA
AT1G06717	NA	NA	NA	NA	NA	NA	NA	NA	NA	NA	NA	NA	NA	NA	NA	NA	NA	NA	NA	NA	NA	NA	NA	NA	NA	NA	NA
AT1G06720	566.245	586.638	696.836	2164.63	1689.52	7442.43	2484.9	2849.43	2662.35	1013.94	1608.89	1405.9	1286.2	1211.04	1182.11	1252.64	1505.03	974.22	490.484	506.111	529.432	696.431	816.757	800.849	982.465	890.14	957.383
AT1G06723	NA	NA	NA	NA	NA	NA	NA	NA	NA	NA	NA	NA	NA	NA	NA	NA	NA	NA	NA	NA	NA	NA	NA	NA	NA	NA	NA
AT1G06727	NA	NA	NA	NA	NA	NA	NA	NA	NA	NA	NA	NA	NA	NA	NA	NA	NA	NA	NA	NA	NA	NA	NA	NA	NA	NA	NA
AT1G06730	366.967	380.183	451.599	469.196	366.214	1613.19	401.227	460.087	429.881	232.659	369.178	322.598	328.25	309.069	301.687	396.773	476.718	308.585	322.235	332.501	347.822	337.439	395.74	388.032	361.892	327.884	352.653
AT1G06733	NA	NA	NA	NA	NA	NA	NA	NA	NA	NA	NA	NA	NA	NA	NA	NA	NA	NA	NA	NA	NA	NA	NA	NA	NA	NA	NA
AT1G06737	NA	NA	NA	NA	NA	NA	NA	NA	NA	NA	NA	NA	NA	NA	NA	NA	NA	NA	NA	NA	NA	NA	NA	NA	NA	NA	NA
AT1G06740	87.6518	90.8085	107.867	126.404	98.6605	434.604	90.4976	103.774	96.9605	75.2801	119.453	104.381	160.385	151.013	147.406	71.5741	85.9955	55.6658	83.3488	86.0043	89.9672	97.8589	114.767	112.531	164.981	149.477	160.769
AT1G06743	NA	NA	NA	NA	NA	NA	NA	NA	NA	NA	NA	NA	NA	NA	NA	NA	NA	NA	NA	NA	NA	NA	NA	NA	NA	NA	NA
AT1G06747	0.330396	0.342295	0.406594	0.132366	0.103313	0.455099	0.171741	0.196936	0.184006	0.141426	0.224412	0.196098	0.193023	0.181744	0.177403	0.188144	0.226053	0.146327	0.17745	0.183103	0.19154	0.166488	0.195253	0.19145	0.191738	0.17372	0.186843
AT1G06750	0.92836	0.961794	1.14246	0.276546	0.215848	0.950821	2.52425	2.89456	2.70452	1.51108	2.39775	2.09523	4.06924	3.83146	3.73995	0.366457	0.440294	0.285007	2.22733	2.2983	2.4042	1.80795	2.12031	2.07902	4.79196	4.34165	4.66963
AT1G06753	NA	NA	NA	NA	NA	NA	NA	NA	NA	NA	NA	NA	NA	NA	NA	NA	NA	NA	NA	NA	NA	NA	NA	NA	NA	NA	NA
AT1G06757	NA	NA	NA	NA	NA	NA	NA	NA	NA	NA	NA	NA	NA	NA	NA	NA	NA	NA	NA	NA	NA	NA	NA	NA	NA	NA	NA
AT1G06760	1328.12	1375.95	1634.42	713.378	556.802	2452.74	746.614	856.143	799.934	1076.83	1708.69	1493.1	1828.26	1721.43	1680.31	1155.88	1388.78	898.97	2178.77	2248.19	2351.78	2367.21	2776.21	2722.14	1761.12	1595.62	1716.16
AT1G06763	0.169633	0.175742	0.208755	0.132366	0.103313	0.455099	0.171741	0.196936	0.184006	0.141432	0.224421	0.196105	0.193023	0.181744	0.177403	0.188144	0.226053	0.146327	0.34562	0.356631	0.373064	0.32427	0.380295	0.372888	0.684715	0.620371	0.667235
AT1G06770	110.451	114.429	135.924	380.398	296.906	1307.89	263.057	301.648	281.844	127.167	201.787	176.327	191.089	179.923	175.626	196.304	235.857	152.673	133.095	137.335	143.663	166.908	195.746	191.933	230.817	209.127	224.925
AT1G06773	NA	NA	NA	NA	NA	NA	NA	NA	NA	NA	NA	NA	NA	NA	NA	NA	NA	NA	NA	NA	NA	NA	NA	NA	NA	NA	NA
AT1G06777	NA	NA	NA	NA	NA	NA	NA	NA	NA	NA	NA	NA	NA	NA	NA	NA	NA	NA	NA	NA	NA	NA	NA	NA	NA	NA	NA
AT1G06780	235.068	243.534	289.281	466.114	363.808	1602.59	291.855	334.67	312.698	250.369	397.28	347.155	501.659	472.345	461.063	528.665	635.184	411.162	329.806	340.314	355.995	440.062	516.094	506.042	451.485	409.058	439.959
AT1G06783	NA	NA	NA	NA	NA	NA	NA	NA	NA	NA	NA	NA	NA	NA	NA	NA	NA	NA	NA	NA	NA	NA	NA	NA	NA	NA	NA
AT1G06787	NA	NA	NA	NA	NA	NA	NA	NA	NA	NA	NA	NA	NA	NA	NA	NA	NA	NA	NA	NA	NA	NA	NA	NA	NA	NA	NA
AT1G06790	91.8271	95.1341	113.005	239.494	186.929	823.43	189.772	217.612	203.325	95.8752	152.133	132.938	168.611	158.759	154.967	126.459	151.939	98.3519	102.979	106.26	111.156	141.327	165.745	162.517	161.271	146.116	157.154
AT1G06797	NA	NA	NA	NA	NA	NA	NA	NA	NA	NA	NA	NA	NA	NA	NA	NA	NA	NA	NA	NA	NA	NA	NA	NA	NA	NA	NA
AT1G06800	85.8753	88.968	105.68	117.598	91.7867	404.324	70.2113	80.5113	75.2255	71.9249	114.129	99.7291	120.997	113.927	111.206	68.9053	82.7889	53.5901	64.4191	66.4715	69.5344	83.3067	97.7001	95.7971	87.4501	79.2321	85.2175
AT1G06810	0.169638	0.175748	0.208761	0.336354	0.262529	1.15645	0.171746	0.196942	0.184012	0.635469	1.00835	0.881125	0.193029	0.18175	0.177409	0.18815	0.22606	0.146331	0.34563	0.356642	0.373075	0.166493	0.195259	0.191456	0.668187	0.605395	0.651128
AT1G06817	NA	NA	NA	NA	NA	NA	NA	NA	NA	NA	NA	NA	NA	NA	NA	NA	NA	NA	NA	NA	NA	NA	NA	NA	NA	NA	NA
AT1G06820	628.409	651.04	773.336	381.569	297.82	1311.91	558.538	640.475	598.426	389.885	618.661	540.604	727.161	684.67	668.317	383.232	460.449	298.054	593.316	612.219	640.428	595.989	698.961	685.347	653.193	591.81	636.517
AT1G06823	NA	NA	NA	NA	NA	NA	NA	NA	NA	NA	NA	NA	NA	NA	NA	NA	NA	NA	NA	NA	NA	NA	NA	NA	NA	NA	NA
AT1G06827	NA	NA	NA	NA	NA	NA	NA	NA	NA	NA	NA	NA	NA	NA	NA	NA	NA	NA	NA	NA	NA	NA	NA	NA	NA	NA	NA
AT1G06830	43.2174	44.7738	53.1844	28.0072	21.86	96.2945	37.0107	42.4402	39.6538	47.6043	75.5375	66.0068	28.9505	27.2588	26.6078	12.4259	14.9295	9.66404	21.8764	22.5734	23.6135	163.308	191.523	187.793	74.5692	67.5617	72.6655
AT1G06833	2.92043	3.02561	3.59396	1.76869	1.38049	6.08112	3.9639	4.54541	4.24698	3.03929	4.82268	4.2142	3.40655	3.2075	3.13088	0.752215	0.903778	0.585025	1.87584	1.93561	2.0248	2.97314	3.48683	3.41892	11.4261	10.3523	11.1344
AT1G06837	NA	NA	NA	NA	NA	NA	NA	NA	NA	NA	NA	NA	NA	NA	NA	NA	NA	NA	NA	NA	NA	NA	NA	NA	NA	NA	NA
AT1G06840	390.424	404.485	480.466	562.934	439.378	1935.48	567.762	651.053	608.309	399.938	634.613	554.543	871.244	820.334	800.74	305.02	366.478	237.225	324.199	334.528	349.942	376.875	441.99	433.381	542.502	491.521	528.652
AT1G06850	312.482	323.736	384.549	198.132	154.644	681.216	182.722	209.528	195.772	153.323	243.29	212.594	278.863	262.568	256.296	114.201	137.211	88.8179	148.741	153.48	160.552	226.334	265.439	260.269	251.894	228.223	245.464
AT1G06853	NA	NA	NA	NA	NA	NA	NA	NA	NA	NA	NA	NA	NA	NA	NA	NA	NA	NA	NA	NA	NA	NA	NA	NA	NA	NA	NA
AT1G06857	NA	NA	NA	NA	NA	NA	NA	NA	NA	NA	NA	NA	NA	NA	NA	NA	NA	NA	NA	NA	NA	NA	NA	NA	NA	NA	NA
AT1G06860	NA	NA	NA	NA	NA	NA	NA	NA	NA	NA	NA	NA	NA	NA	NA	NA	NA	NA	NA	NA	NA	NA	NA	NA	NA	NA	NA
AT1G06863	NA	NA	NA	NA	NA	NA	NA	NA	NA	NA	NA	NA	NA	NA	NA	NA	NA	NA	NA	NA	NA	NA	NA	NA	NA	NA	NA
AT1G06867	0.169635	0.175745	0.208758	0.132367	0.103315	0.455105	0.171743	0.196938	0.184008	0.27544	0.437063	0.381918	2.14063	2.01554	1.9674	0.188147	0.226056	0.146329	0.177452	0.183106	0.191543	0.16649	0.195255	0.191452	0.373455	0.33836	0.363921
AT1G06870	414.257	429.176	509.796	969.184	756.462	3332.25	621.522	712.7	665.908	337.128	534.948	467.453	552.622	520.33	507.902	527.168	633.386	409.997	497.616	513.471	537.13	416.176	488.081	478.575	650.358	589.242	633.755
AT1G06873	NA	NA	NA	NA	NA	NA	NA	NA	NA	NA	NA	NA	NA	NA	NA	NA	NA	NA	NA	NA	NA	NA	NA	NA	NA	NA	NA
AT1G06877	0.169633	0.175743	0.208755	11.5498	9.01477	39.7105	3.77046	4.32358	4.03972	0.14143	0.224418	0.196103	2.49085	2.3453	2.28928	11.8016	14.1795	9.17856	8.4069	8.67475	9.07446	3.6121	4.23619	4.15368	0.373452	0.338358	0.363918
AT1G06880	NA	NA	NA	NA	NA	NA	NA	NA	NA	NA	NA	NA	NA	NA	NA	NA	NA	NA	NA	NA	NA	NA	NA	NA	NA	NA	NA
AT1G06883	0.169633	0.175742	0.208755	0.132366	0.103313	0.455099	0.171741	0.196936	0.184006	0.14143	0.224418	0.196103	0.193023	0.181744	0.177403	0.188144	0.226053	0.146327	0.17745	0.183103	0.19154	0.166488	0.195253	0.19145	1.35184	1.2248	1.31732
AT1G06890	1405.69	1456.32	1729.88	2220.47	1733.11	7634.41	1699.09	1948.35	1820.43	1327.89	2107.08	1841.22	2103.04	1980.16	1932.86	1594.4	1915.65	1240.02	1754.5	1810.4	1893.82	1932.27	2266.11	2221.98	2205.76	1998.48	2149.44
AT1G06897	NA	NA	NA	NA	NA	NA	NA	NA	NA	NA	NA	NA	NA	NA	NA	NA	NA	NA	NA	NA	NA	NA	NA	NA	NA	NA	NA
AT1G06900	970.538	1005.49	1194.37	2148.76	1677.14	7387.87	1985.23	2276.46	2127.01	1131.17	1794.91	1568.45	1740.5	1638.8	1599.65	1410.15	1694.27	1096.72	997.166	1028.94	1076.35	950.61	1114.85	1093.14	1140.56	1033.37	1111.44
AT1G06903	NA	NA	NA	NA	NA	NA	NA	NA	NA	NA	NA	NA	NA	NA	NA	NA	NA	NA	NA	NA	NA	NA	NA	NA	NA	NA	NA
AT1G06907	NA	NA	NA	NA	NA	NA	NA	NA	NA	NA	NA	NA	NA	NA	NA	NA	NA	NA	NA	NA	NA	NA	NA	NA	NA	NA	NA
AT1G06910	63.2741	65.5528	77.8667	82.7825	64.6129	284.623	124.399	142.648	133.283	63.9751	101.514	88.7062	129.278	121.723	118.816	80.1227	96.2665	62.3143	65.1852	67.262	70.3613	115.848	135.864	133.218	129.7	117.511	126.388
AT1G06913	NA	NA	NA	NA	NA	NA	NA	NA	NA	NA	NA	NA	NA	NA	NA	NA	NA	NA	NA	NA	NA	NA	NA	NA	NA	NA	NA
AT1G06917	0.169633	0.175742	0.208755	0.132366	0.103313	0.455099	0.171741	0.196936	0.184006	0.141426	0.224412	0.196098	0.193023	0.181744	0.177403	0.366451	0.440286	0.285002	0.17745	0.183103	0.19154	0.166488	0.195253	0.19145	0.191738	0.17372	0.186843
AT1G06920	0.169634	0.175744	0.208757	27.34	21.3393	94.0006	30.8983	35.4311	33.1049	4.01978	6.3785	5.57372	2.09485	1.97244	1.92533	4.16204	5.00064	3.23697	7.08358	7.30927	7.64606	3.8098	4.46804	4.38101	5.60378	5.07718	5.46072
AT1G06923	0.169633	0.175742	0.208755	0.33634	0.262518	1.1564	0.171741	0.196936	0.184006	0.141427	0.224413	0.196099	0.193023	0.181744	0.177403	0.188144	0.226053	0.146327	0.17745	0.183103	0.19154	0.166488	0.195253	0.19145	0.191738	0.17372	0.186843
AT1G06925	NA	NA	NA	NA	NA	NA	NA	NA	NA	NA	NA	NA	NA	NA	NA	NA	NA	NA	NA	NA	NA	NA	NA	NA	NA	NA	NA
AT1G06927	NA	NA	NA	NA	NA	NA	NA	NA	NA	NA	NA	NA	NA	NA	NA	NA	NA	NA	NA	NA	NA	NA	NA	NA	NA	NA	NA
AT1G06930	0.169633	0.175742	0.208755	0.132366	0.103313	0.455099	0.171741	0.196936	0.184006	0.141431	0.22442	0.196105	0.375953	0.353985	0.34553	1.11707	1.34214	0.868783	0.17745	0.183103	0.19154	0.166488	0.195253	0.19145	0.191738	0.17372	0.186843
AT1G06933	NA	NA	NA	NA	NA	NA	NA	NA	NA	NA	NA	NA	NA	NA	NA	NA	NA	NA	NA	NA	NA	NA	NA	NA	NA	NA	NA
AT1G06937	NA	NA	NA	NA	NA	NA	NA	NA	NA	NA	NA	NA	NA	NA	NA	NA	NA	NA	NA	NA	NA	NA	NA	NA	NA	NA	NA
AT1G06943	NA	NA	NA	NA	NA	NA	NA	NA	NA	NA	NA	NA	NA	NA	NA	NA	NA	NA	NA	NA	NA	NA	NA	NA	NA	NA	NA
AT1G06947	NA	NA	NA	NA	NA	NA	NA	NA	NA	NA	NA	NA	NA	NA	NA	NA	NA	NA	NA	NA	NA	NA	NA	NA	NA	NA	NA
AT1G06950	3945.11	4087.19	4854.96	2957.01	2307.99	10166.8	4915.33	5636.41	5266.36	2796.17	4436.9	3877.1	3773.47	3552.98	3468.11	2588.75	3110.35	2013.37	2351.5	2426.42	2538.22	2411.53	2828.19	2773.1	3152.03	2855.83	3071.56
AT1G06953	NA	NA	NA	NA	NA	NA	NA	NA	NA	NA	NA	NA	NA	NA	NA	NA	NA	NA	NA	NA	NA	NA	NA	NA	NA	NA	NA
AT1G06957	NA	NA	NA	NA	NA	NA	NA	NA	NA	NA	NA	NA	NA	NA	NA	NA	NA	NA	NA	NA	NA	NA	NA	NA	NA	NA	NA
AT1G06960	176.717	183.082	217.473	196.881	153.668	676.915	270.4	310.068	289.711	171.899	272.765	238.35	246.387	231.989	226.448	167.777	201.582	130.486	249.557	257.508	269.373	231.641	271.662	266.371	267.709	242.551	260.874
AT1G06963	0.330402	0.342301	0.406601	0.132366	0.103313	0.4551	0.623374	0.714823	0.667892	0.469911	0.745644	0.651566	1.08271	1.01944	0.995093	1.8245	2.19211	1.41898	0.17745	0.183104	0.191541	0.654325	0.767377	0.75243	0.373454	0.33836	0.36392
AT1G06967	NA	NA	NA	NA	NA	NA	NA	NA	NA	NA	NA	NA	NA	NA	NA	NA	NA	NA	NA	NA	NA	NA	NA	NA	NA	NA	NA
AT1G06970	3.41628	3.53932	4.20417	0.132366	0.103313	0.455099	0.334507	0.383579	0.358396	2.55301	4.05107	3.53994	5.53202	5.20877	5.08435	2.26231	2.71814	1.75948	1.61329	1.66469	1.74139	0.166488	0.195253	0.19145	2.40894	2.18257	2.34744
AT1G06973	NA	NA	NA	NA	NA	NA	NA	NA	NA	NA	NA	NA	NA	NA	NA	NA	NA	NA	NA	NA	NA	NA	NA	NA	NA	NA	NA
AT1G06977	NA	NA	NA	NA	NA	NA	NA	NA	NA	NA	NA	NA	NA	NA	NA	NA	NA	NA	NA	NA	NA	NA	NA	NA	NA	NA	NA
AT1G06980	134.117	138.947	165.047	26.326	20.5478	90.514	28.9092	33.1502	30.9737	8.11084	12.8701	11.2463	26.6625	25.1045	24.5049	69.6014	83.6252	54.1315	76.571	79.0106	82.6512	64.3998	75.5265	74.0555	24.4721	22.1724	23.8473
AT1G06983	0.169635	0.175745	0.208758	3.88796	3.03461	13.3676	3.09897	3.55359	3.32028	11.5256	18.2886	15.9811	35.6139	33.5329	32.7319	0.188147	0.226056	0.146328	1.87122	1.93084	2.0198	0.324275	0.380302	0.372895	4.1064	3.72051	4.00156
AT1G06987	NA	NA	NA	NA	NA	NA	NA	NA	NA	NA	NA	NA	NA	NA	NA	NA	NA	NA	NA	NA	NA	NA	NA	NA	NA	NA	NA
AT1G06990	NA	NA	NA	NA	NA	NA	NA	NA	NA	NA	NA	NA	NA	NA	NA	NA	NA	NA	NA	NA	NA	NA	NA	NA	NA	NA	NA
AT1G06993	0.330396	0.342295	0.406594	0.132366	0.103313	0.455099	0.334502	0.383573	0.35839	0.141435	0.224425	0.19611	1.06995	1.00743	0.983363	0.188144	0.226053	0.146327	0.17745	0.183103	0.19154	0.166488	0.195253	0.19145	0.37345	0.338355	0.363916
AT1G06997	NA	NA	NA	NA	NA	NA	NA	NA	NA	NA	NA	NA	NA	NA	NA	NA	NA	NA	NA	NA	NA	NA	NA	NA	NA	NA	NA
AT1G07000	465.962	482.744	573.426	430.244	335.812	1479.27	167.791	192.406	179.774	231.887	367.954	321.529	303.633	285.891	279.062	210.589	253.02	163.783	325.613	335.987	351.469	577.631	677.432	664.237	591.68	536.078	576.575
AT1G07003	NA	NA	NA	NA	NA	NA	NA	NA	NA	NA	NA	NA	NA	NA	NA	NA	NA	NA	NA	NA	NA	NA	NA	NA	NA	NA	NA
AT1G07007	NA	NA	NA	NA	NA	NA	NA	NA	NA	NA	NA	NA	NA	NA	NA	NA	NA	NA	NA	NA	NA	NA	NA	NA	NA	NA	NA
AT1G07010	232.056	240.413	285.574	149.782	116.907	514.98	312.499	358.343	334.816	346.664	550.079	480.675	902.991	850.226	829.918	179.074	215.155	139.272	441.549	455.617	476.611	774.533	908.353	890.661	719.613	651.989	701.242
AT1G07013	NA	NA	NA	NA	NA	NA	NA	NA	NA	NA	NA	NA	NA	NA	NA	NA	NA	NA	NA	NA	NA	NA	NA	NA	NA	NA	NA
AT1G07017	NA	NA	NA	NA	NA	NA	NA	NA	NA	NA	NA	NA	NA	NA	NA	NA	NA	NA	NA	NA	NA	NA	NA	NA	NA	NA	NA
AT1G07020	17.5115	18.1422	21.5502	8.46346	6.60585	29.0991	15.4262	17.6893	16.5279	14.7045	23.3329	20.3889	20.6915	19.4824	19.0171	7.28015	8.74701	5.66204	12.7224	13.1277	13.7326	27.005	31.6708	31.0539	24.8011	22.4705	24.168
AT1G07023	0.638158	0.661141	0.785334	1.92556	1.50293	6.62047	0.171741	0.196936	0.184006	0.275462	0.437097	0.381948	1.77298	1.66938	1.62951	0.188145	0.226054	0.146327	0.345624	0.356635	0.373068	0.874758	1.0259	1.00591	0.699808	0.634045	0.681943
AT1G07025	0.169633	0.175742	0.208755	0.132366	0.103313	0.455099	0.171741	0.196936	0.184006	0.141426	0.224412	0.196098	0.193023	0.181744	0.177403	0.366451	0.440286	0.285002	0.17745	0.183103	0.19154	0.166488	0.195253	0.19145	0.191738	0.17372	0.186843
AT1G07027	0.169635	0.175744	0.208757	0.642524	0.501499	2.20913	0.171742	0.196937	0.184007	3.43813	5.45556	4.76723	5.90896	5.56367	5.43078	0.188146	0.226055	0.146328	1.28082	1.32163	1.38253	2.03614	2.38793	2.34142	6.53156	5.91777	6.36481
AT1G07030	494.32	512.122	608.323	1747.87	1364.24	6009.52	1386.86	1590.31	1485.9	732.256	1161.93	1015.33	765.295	720.576	703.364	1159.99	1393.72	902.168	884.787	912.977	955.045	787.68	923.772	905.78	818.254	741.36	797.364
AT1G07040	626.398	648.958	770.862	1057.3	825.237	3635.21	821.942	942.521	880.641	425.251	674.779	589.642	1033.55	973.156	949.911	1505.98	1809.41	1171.25	2273.26	2345.68	2453.77	1528.33	1792.39	1757.48	1372.26	1243.3	1337.23
AT1G07050	469.285	486.185	577.514	570.665	445.412	1962.06	920.325	1055.34	986.05	79.3136	125.853	109.974	766.92	722.106	704.858	376.185	451.982	292.573	843.926	870.814	910.939	459.787	539.227	528.724	687.208	622.629	669.664
AT1G07051	0.169635	0.175745	0.208758	0.132367	0.103315	0.455105	0.171743	0.196938	0.184008	0.275436	0.437056	0.381912	0.193026	0.181747	0.177406	0.188147	0.226056	0.146329	0.345624	0.356636	0.373069	0.860054	1.00865	0.989005	0.191741	0.173722	0.186846
AT1G07060	1.17883	1.22129	1.4507	4.61838	3.60471	15.8789	0.605396	0.694208	0.648631	1.29842	2.06031	1.80036	6.18796	5.82637	5.68721	0.921805	1.10754	0.716921	2.23939	2.31074	2.41721	2.46535	2.89131	2.83499	6.91394	6.26421	6.73743
AT1G07070	185.893	192.588	228.765	733.003	572.12	2520.21	893.223	1024.26	957.012	483.267	766.838	670.086	479.169	451.17	440.393	398.14	478.36	309.648	395.708	408.315	427.13	337.123	395.369	387.669	372.313	337.326	362.808
AT1G07080	1802.5	1867.41	2218.2	4017.08	3135.39	13811.5	2438.74	2796.5	2612.9	1885.24	2991.46	2614.02	3313.47	3119.85	3045.33	3485.88	4188.24	2711.09	5125.57	5288.88	5532.58	3302.65	3873.26	3797.82	3780.33	3425.08	3683.82
AT1G07090	297.766	308.49	366.439	1820.16	1420.66	6258.06	865.305	992.245	927.101	931.952	1478.8	1292.22	1222.2	1150.78	1123.3	563.441	676.967	438.208	428.177	441.819	462.177	1002.89	1176.16	1153.25	1179.18	1068.37	1149.08
AT1G07100	NA	NA	NA	NA	NA	NA	NA	NA	NA	NA	NA	NA	NA	NA	NA	NA	NA	NA	NA	NA	NA	NA	NA	NA	NA	NA	NA
AT1G07110	1837.16	1903.33	2260.86	847.467	661.46	2913.76	993.605	1139.37	1064.56	676.034	1072.72	937.37	1581.62	1489.2	1453.63	609.694	732.54	474.181	1043.83	1077.08	1126.71	1350.9	1584.3	1553.44	1505.02	1363.59	1466.6
AT1G07117	NA	NA	NA	NA	NA	NA	NA	NA	NA	NA	NA	NA	NA	NA	NA	NA	NA	NA	NA	NA	NA	NA	NA	NA	NA	NA	NA
AT1G07119	0.605245	0.627042	0.744831	0.132367	0.103314	0.455103	0.334508	0.383581	0.358397	0.912018	1.44717	1.26458	1.02373	0.963911	0.940888	0.366459	0.440296	0.285008	0.177452	0.183105	0.191542	0.166489	0.195255	0.191452	0.671022	0.607964	0.653892
AT1G07120	NA	NA	NA	NA	NA	NA	NA	NA	NA	NA	NA	NA	NA	NA	NA	NA	NA	NA	NA	NA	NA	NA	NA	NA	NA	NA	NA
AT1G07123	NA	NA	NA	NA	NA	NA	NA	NA	NA	NA	NA	NA	NA	NA	NA	NA	NA	NA	NA	NA	NA	NA	NA	NA	NA	NA	NA
AT1G07127	NA	NA	NA	NA	NA	NA	NA	NA	NA	NA	NA	NA	NA	NA	NA	NA	NA	NA	NA	NA	NA	NA	NA	NA	NA	NA	NA
AT1G07128	NA	NA	NA	NA	NA	NA	NA	NA	NA	NA	NA	NA	NA	NA	NA	NA	NA	NA	NA	NA	NA	NA	NA	NA	NA	NA	NA
AT1G07130	NA	NA	NA	NA	NA	NA	NA	NA	NA	NA	NA	NA	NA	NA	NA	NA	NA	NA	NA	NA	NA	NA	NA	NA	NA	NA	NA
AT1G07133	NA	NA	NA	NA	NA	NA	NA	NA	NA	NA	NA	NA	NA	NA	NA	NA	NA	NA	NA	NA	NA	NA	NA	NA	NA	NA	NA
AT1G07135	361.913	374.947	445.379	317.898	248.124	1093	244.421	280.278	261.877	242.099	384.158	335.688	428.548	403.506	393.868	191.043	229.536	148.581	215.974	222.855	233.123	156.326	183.335	179.764	581.925	527.24	567.069
AT1G07137	NA	NA	NA	NA	NA	NA	NA	NA	NA	NA	NA	NA	NA	NA	NA	NA	NA	NA	NA	NA	NA	NA	NA	NA	NA	NA	NA
AT1G07140	4388.26	4546.3	5400.31	9240.66	7212.47	31771.2	5868.11	6728.96	6287.18	4623.69	7336.77	6411.08	5859.13	5516.76	5384.99	6120.98	7354.28	4760.51	5168.58	5333.25	5579	4979.22	5839.51	5725.77	5399.28	4891.89	5261.44
AT1G07143	1.79612	1.86081	2.21035	5.37215	4.19304	18.4705	1.87687	2.15221	2.01091	1.20384	1.91023	1.66921	1.75572	1.65313	1.61364	8.71229	10.4677	6.77586	4.75543	4.90694	5.13304	6.60442	7.7455	7.59464	19.6891	17.8389	19.1865
AT1G07147	NA	NA	NA	NA	NA	NA	NA	NA	NA	NA	NA	NA	NA	NA	NA	NA	NA	NA	NA	NA	NA	NA	NA	NA	NA	NA	NA
AT1G07150	59.6299	61.7774	73.3822	74.2322	57.9393	255.225	45.3416	51.9932	48.5797	34.9965	55.5317	48.5252	114.253	107.576	105.007	57.8456	69.5008	44.9886	24.4128	25.1906	26.3513	22.4681	26.35	25.8368	70.3724	63.7593	68.5758
AT1G07157	NA	NA	NA	NA	NA	NA	NA	NA	NA	NA	NA	NA	NA	NA	NA	NA	NA	NA	NA	NA	NA	NA	NA	NA	NA	NA	NA
AT1G07160	1.21474	1.25849	1.49489	1276.15	996.054	4387.66	690.39	791.67	739.694	38.9759	61.8462	54.043	71.5217	67.3424	65.7339	92.7293	111.413	72.1189	45.5421	46.9931	49.1584	5.72072	6.70912	6.57845	20.0087	18.1284	19.4979
AT1G07163	NA	NA	NA	NA	NA	NA	NA	NA	NA	NA	NA	NA	NA	NA	NA	NA	NA	NA	NA	NA	NA	NA	NA	NA	NA	NA	NA
AT1G07167	6.86633	7.11362	8.44989	0.259957	0.2029	0.893783	3.7083	4.25231	3.97313	4.99996	7.93383	6.93281	11.0451	10.3997	10.1513	1.61419	1.93943	1.25541	0.345625	0.356637	0.37307	13.9242	16.3299	16.0119	15.9231	14.4267	15.5166
AT1G07170	243.767	252.546	299.986	268.295	209.408	922.451	199.312	228.551	213.545	175.243	278.072	242.988	273.991	257.981	251.819	238.358	286.384	185.379	212.69	219.467	229.579	293.338	344.019	337.319	431.888	391.302	420.862
AT1G07173	NA	NA	NA	NA	NA	NA	NA	NA	NA	NA	NA	NA	NA	NA	NA	NA	NA	NA	NA	NA	NA	NA	NA	NA	NA	NA	NA
AT1G07175	0.169633	0.175743	0.208755	22.6405	17.6713	77.8427	4.63296	5.31262	4.96382	0.14143	0.224418	0.196103	0.193023	0.181744	0.177403	5.04751	6.06452	3.92563	1.90729	1.96805	2.05874	0.166487	0.195252	0.191449	0.678974	0.615169	0.66164
AT1G07177	NA	NA	NA	NA	NA	NA	NA	NA	NA	NA	NA	NA	NA	NA	NA	NA	NA	NA	NA	NA	NA	NA	NA	NA	NA	NA	NA
AT1G07180	30.9882	32.1042	38.1349	226.459	176.755	778.612	434.751	498.529	465.799	144.945	229.996	200.977	50.4612	47.5126	46.3777	214.397	257.595	166.744	388.745	401.13	419.613	415.073	486.788	477.307	93.035	84.2922	90.6598
AT1G07183	0.169633	0.175742	0.208755	0.132366	0.103313	0.455099	0.171741	0.196936	0.184006	0.141426	0.224412	0.196098	0.193023	0.181744	0.177403	0.188144	0.226053	0.146327	0.17745	0.183103	0.19154	0.32427	0.380295	0.372888	0.191738	0.17372	0.186843
AT1G07187	16.8609	17.4681	20.7494	1.20173	0.937968	4.13179	18.5163	21.2326	19.8386	1.28877	2.04499	1.78697	19.3329	18.2032	17.7684	13.782	16.559	10.7188	10.2364	10.5626	11.0493	7.19619	8.43952	8.27514	8.51545	7.71523	8.29805
AT1G07190	NA	NA	NA	NA	NA	NA	NA	NA	NA	NA	NA	NA	NA	NA	NA	NA	NA	NA	NA	NA	NA	NA	NA	NA	NA	NA	NA
AT1G07193	NA	NA	NA	NA	NA	NA	NA	NA	NA	NA	NA	NA	NA	NA	NA	NA	NA	NA	NA	NA	NA	NA	NA	NA	NA	NA	NA
AT1G07197	NA	NA	NA	NA	NA	NA	NA	NA	NA	NA	NA	NA	NA	NA	NA	NA	NA	NA	NA	NA	NA	NA	NA	NA	NA	NA	NA
AT1G07200	1018.03	1054.7	1252.82	773.791	603.955	2660.45	385.915	442.529	413.475	333.409	529.046	462.296	776.26	730.9	713.442	783.056	940.833	609.011	339.258	350.067	366.198	395.662	464.023	454.985	594.024	538.202	578.859
AT1G07203	72.4348	75.0435	89.1402	65.8725	51.4145	226.483	57.9611	66.464	62.1004	64.2937	102.02	89.148	142.447	134.123	130.92	57.8839	69.5469	45.0184	76.8251	79.2728	82.9255	103.799	121.733	119.362	189.864	172.022	185.017
AT1G07210	635.626	658.518	782.219	1200.82	937.257	4128.66	1135.53	1302.12	1216.63	925.098	1467.93	1282.72	1238.39	1166.03	1138.18	928.494	1115.57	722.123	1122.39	1158.15	1211.51	1121.63	1315.42	1289.8	1476.87	1338.08	1439.17
AT1G07220	141.624	146.725	174.287	273.154	213.2	939.158	322.328	369.614	345.347	226.845	359.952	314.537	401.572	378.106	369.075	279.907	336.305	217.694	235.635	243.142	254.345	367.663	431.186	422.788	510.247	462.297	497.22
AT1G07230	723.343	749.393	890.164	799.999	624.411	2750.56	586.085	672.064	627.94	408.425	648.081	566.312	995.773	937.587	915.192	673.33	808.997	523.673	1150.58	1187.24	1241.94	1363.69	1599.31	1568.16	1711.33	1550.51	1667.64
AT1G07233	NA	NA	NA	NA	NA	NA	NA	NA	NA	NA	NA	NA	NA	NA	NA	NA	NA	NA	NA	NA	NA	NA	NA	NA	NA	NA	NA
AT1G07237	NA	NA	NA	NA	NA	NA	NA	NA	NA	NA	NA	NA	NA	NA	NA	NA	NA	NA	NA	NA	NA	NA	NA	NA	NA	NA	NA
AT1G07240	632.605	655.388	778.501	1368.6	1068.21	4705.53	750.258	860.321	803.838	705.059	1118.77	977.617	882.524	830.955	811.107	592.652	712.064	460.927	609.582	629.004	657.987	1328.97	1558.58	1528.22	1045.43	947.191	1018.74
AT1G07243	NA	NA	NA	NA	NA	NA	NA	NA	NA	NA	NA	NA	NA	NA	NA	NA	NA	NA	NA	NA	NA	NA	NA	NA	NA	NA	NA
AT1G07247	NA	NA	NA	NA	NA	NA	NA	NA	NA	NA	NA	NA	NA	NA	NA	NA	NA	NA	NA	NA	NA	NA	NA	NA	NA	NA	NA
AT1G07250	817.823	847.277	1006.44	1039.1	811.034	3572.64	924.414	1060.03	990.431	636.304	1009.67	882.282	791.953	745.677	727.866	1005.32	1207.88	781.874	1332.99	1375.46	1438.83	1261.95	1479.98	1451.15	1009.05	914.225	983.288
AT1G07253	NA	NA	NA	NA	NA	NA	NA	NA	NA	NA	NA	NA	NA	NA	NA	NA	NA	NA	NA	NA	NA	NA	NA	NA	NA	NA	NA
AT1G07257	NA	NA	NA	NA	NA	NA	NA	NA	NA	NA	NA	NA	NA	NA	NA	NA	NA	NA	NA	NA	NA	NA	NA	NA	NA	NA	NA
AT1G07260	71.7526	74.3367	88.3007	144.512	112.794	496.862	135.22	155.056	144.876	48.9365	77.6514	67.8541	199.603	187.939	183.45	140.727	169.081	109.448	94.356	97.3622	101.848	84.6691	99.2979	97.3638	84.2018	76.2891	82.0521
AT1G07263	NA	NA	NA	NA	NA	NA	NA	NA	NA	NA	NA	NA	NA	NA	NA	NA	NA	NA	NA	NA	NA	NA	NA	NA	NA	NA	NA
AT1G07267	0.169633	0.175742	0.208755	0.132366	0.103313	0.455099	0.171741	0.196936	0.184006	0.141432	0.224421	0.196105	0.375953	0.353985	0.34553	0.188144	0.226053	0.146327	0.17745	0.183103	0.19154	0.166488	0.195253	0.19145	1.34334	1.2171	1.30905
AT1G07270	20.9765	21.7319	25.8142	1.95568	1.52644	6.72403	8.87747	10.1798	9.51146	19.2937	30.6149	26.7522	49.5077	46.6148	45.5014	5.63645	6.77212	4.38367	8.34084	8.60659	9.00316	20.2886	23.7939	23.3305	30.4188	27.5602	29.6422
AT1G07273	NA	NA	NA	NA	NA	NA	NA	NA	NA	NA	NA	NA	NA	NA	NA	NA	NA	NA	NA	NA	NA	NA	NA	NA	NA	NA	NA
AT1G07277	NA	NA	NA	NA	NA	NA	NA	NA	NA	NA	NA	NA	NA	NA	NA	NA	NA	NA	NA	NA	NA	NA	NA	NA	NA	NA	NA
AT1G07280	2034.59	2107.87	2503.82	1802.23	1406.67	6196.44	2315.96	2655.71	2481.35	986.611	1565.53	1368.01	3056.24	2877.66	2808.92	2802.31	3366.95	2179.46	3265.68	3369.73	3524.99	4883.66	5727.44	5615.89	4719.47	4275.96	4598.98
AT1G07283	NA	NA	NA	NA	NA	NA	NA	NA	NA	NA	NA	NA	NA	NA	NA	NA	NA	NA	NA	NA	NA	NA	NA	NA	NA	NA	NA
AT1G07287	0.169633	0.175742	0.208755	0.132366	0.103313	0.455099	0.334502	0.383573	0.35839	0.141435	0.224426	0.19611	0.193023	0.181744	0.177403	0.366451	0.440286	0.285002	2.24703	2.31862	2.42545	0.166488	0.195253	0.19145	0.191738	0.17372	0.186843
AT1G07290	17.6426	18.278	21.7115	12.5072	9.76204	43.0022	18.0024	20.6434	19.2881	12.3115	19.5356	17.0708	34.0302	32.0417	31.2764	11.5528	13.8806	8.98506	16.6967	17.2287	18.0226	45.8389	53.7587	52.7117	63.0601	57.1341	61.4502
AT1G07293	NA	NA	NA	NA	NA	NA	NA	NA	NA	NA	NA	NA	NA	NA	NA	NA	NA	NA	NA	NA	NA	NA	NA	NA	NA	NA	NA
AT1G07297	NA	NA	NA	NA	NA	NA	NA	NA	NA	NA	NA	NA	NA	NA	NA	NA	NA	NA	NA	NA	NA	NA	NA	NA	NA	NA	NA
AT1G07300	29.9244	31.0021	36.8258	14.0599	10.9739	48.3407	41.6553	47.7662	44.6302	37.1442	58.9396	51.5032	74.2517	69.9129	68.243	16.4875	19.8095	12.8229	28.4183	29.3238	30.6749	72.4635	84.9834	83.3282	109.462	99.1753	106.667
AT1G07303	NA	NA	NA	NA	NA	NA	NA	NA	NA	NA	NA	NA	NA	NA	NA	NA	NA	NA	NA	NA	NA	NA	NA	NA	NA	NA	NA
AT1G07310	939.867	973.716	1156.63	925.013	721.986	3180.38	727.923	834.709	779.907	492.71	781.822	683.179	715.857	674.027	657.928	794.382	954.441	617.82	1493.93	1541.52	1612.55	1133.77	1329.65	1303.76	920.906	834.365	897.395
AT1G07313	3.00437	3.11257	3.69726	4.26251	3.32695	14.6554	5.0727	5.81686	5.43496	0.275471	0.437112	0.381961	0.193023	0.181744	0.177403	2.26295	2.7189	1.75998	1.24296	1.28256	1.34166	1.14766	1.34595	1.31974	3.04127	2.75547	2.96363
AT1G07317	0.169633	0.175742	0.208755	0.132366	0.103313	0.455099	0.171741	0.196936	0.184006	0.14143	0.224417	0.196102	0.193023	0.181744	0.177403	1.27684	1.53411	0.993045	0.17745	0.183103	0.19154	0.166488	0.195253	0.19145	0.191738	0.17372	0.186843
AT1G07320	9434.04	9773.8	11609.8	5112.73	3990.56	17578.6	4979.82	5710.36	5335.45	2037.67	3233.33	2825.37	3053.23	2874.82	2806.15	3899.29	4684.95	3032.62	4759.25	4910.88	5137.17	2187.16	2565.05	2515.09	2287.54	2072.57	2229.14
AT1G07323	596.811	618.304	734.451	1033.53	806.681	3553.47	539.321	618.44	577.837	294.465	467.25	408.297	432.524	407.251	397.523	687.68	826.239	534.833	515.314	531.733	556.234	408.785	479.413	470.076	457.272	414.301	445.598
AT1G07327	NA	NA	NA	NA	NA	NA	NA	NA	NA	NA	NA	NA	NA	NA	NA	NA	NA	NA	NA	NA	NA	NA	NA	NA	NA	NA	NA
AT1G07330	1.17343	1.21569	1.44406	2.48847	1.94229	8.55586	2.44195	2.80019	2.61635	0.723025	1.14728	1.00253	1.78765	1.68319	1.64298	1.07687	1.29384	0.837518	0.942532	0.972562	1.01737	1.75455	2.05769	2.01761	1.05724	0.957888	1.03025
AT1G07333	NA	NA	NA	NA	NA	NA	NA	NA	NA	NA	NA	NA	NA	NA	NA	NA	NA	NA	NA	NA	NA	NA	NA	NA	NA	NA	NA
AT1G07337	NA	NA	NA	NA	NA	NA	NA	NA	NA	NA	NA	NA	NA	NA	NA	NA	NA	NA	NA	NA	NA	NA	NA	NA	NA	NA	NA
AT1G07340	NA	NA	NA	NA	NA	NA	NA	NA	NA	NA	NA	NA	NA	NA	NA	NA	NA	NA	NA	NA	NA	NA	NA	NA	NA	NA	NA
AT1G07343	NA	NA	NA	NA	NA	NA	NA	NA	NA	NA	NA	NA	NA	NA	NA	NA	NA	NA	NA	NA	NA	NA	NA	NA	NA	NA	NA
AT1G07347	NA	NA	NA	NA	NA	NA	NA	NA	NA	NA	NA	NA	NA	NA	NA	NA	NA	NA	NA	NA	NA	NA	NA	NA	NA	NA	NA
AT1G07350	732.763	759.153	901.757	1028.39	802.67	3535.8	1011.78	1160.2	1084.03	271.719	431.157	376.758	1270.06	1195.85	1167.28	318.011	382.087	247.329	247.722	255.614	267.393	395.543	463.883	454.848	781.584	708.136	761.63
AT1G07353	NA	NA	NA	NA	NA	NA	NA	NA	NA	NA	NA	NA	NA	NA	NA	NA	NA	NA	NA	NA	NA	NA	NA	NA	NA	NA	NA
AT1G07357	0.545651	0.565302	0.671493	0.132366	0.103313	0.455099	0.171741	0.196936	0.184006	0.141431	0.22442	0.196104	0.193023	0.181744	0.177403	0.188144	0.226053	0.146327	0.17745	0.183103	0.19154	0.581048	0.681439	0.668166	0.191738	0.17372	0.186843
AT1G07360	913.182	946.07	1123.79	2273.99	1774.88	7818.45	1362.22	1562.06	1459.5	937.531	1487.65	1299.96	1279.22	1204.47	1175.7	1480.75	1779.11	1151.64	1092.87	1127.69	1179.65	1197.38	1404.25	1376.9	1338	1212.27	1303.85
AT1G07367	3.42088	3.54408	4.20983	0.962717	0.751414	3.31001	3.4512	3.9575	3.69767	0.141431	0.224419	0.196104	1.73736	1.63584	1.59676	34.7863	41.7953	27.0546	62.8581	64.8608	67.8494	17.5034	20.5276	20.1277	61.109	55.3664	59.5489
AT1G07370	351.727	364.394	432.844	204.071	159.28	701.637	274.338	314.583	293.93	441.052	699.852	611.551	719.218	677.192	661.017	90.5258	108.766	70.4052	215.398	222.261	232.502	331.629	388.927	381.351	504.49	457.081	491.61
AT1G07373	6.242	6.4668	7.68157	0.471846	0.368282	1.6223	0.93305	1.06993	0.999684	0.141431	0.22442	0.196105	3.14609	2.96226	2.8915	75.1689	90.3146	58.4616	76.0162	78.4381	82.0524	11.6809	13.6991	13.4322	46.4407	42.0765	45.2551
AT1G07380	178.074	184.487	219.142	260.413	203.256	895.353	421.636	483.49	451.747	408.872	648.789	566.931	883.747	832.106	812.231	361.32	434.121	281.011	419.655	433.026	452.978	587.286	688.755	675.34	759.876	688.468	740.476
AT1G07383	NA	NA	NA	NA	NA	NA	NA	NA	NA	NA	NA	NA	NA	NA	NA	NA	NA	NA	NA	NA	NA	NA	NA	NA	NA	NA	NA
AT1G07390	57.2455	59.3071	70.4478	996.861	778.064	3427.41	1274.63	1461.62	1365.66	928.844	1473.87	1287.91	766.496	721.707	704.469	546.09	656.121	424.714	869.692	897.401	938.751	1070.26	1255.17	1230.72	1293.16	1171.64	1260.15
AT1G07393	1.87867	1.94633	2.31194	20.4692	15.9765	70.3773	12.6248	14.4768	13.5264	5.65565	8.97426	7.84197	10.4909	9.87791	9.64197	8.11692	9.75239	6.31282	5.42624	5.59912	5.85712	6.92514	8.12164	7.96345	9.373	8.49219	9.13371
AT1G07397	NA	NA	NA	NA	NA	NA	NA	NA	NA	NA	NA	NA	NA	NA	NA	NA	NA	NA	NA	NA	NA	NA	NA	NA	NA	NA	NA
AT1G07400	58.4597	60.5651	71.9421	5736.64	4477.53	19723.7	911.654	1045.39	976.759	142.025	225.362	196.928	218.097	205.353	200.448	960.368	1153.87	746.913	253.723	261.807	273.87	84.7879	99.4372	97.5005	88.0251	79.7531	85.7779
AT1G07407	NA	NA	NA	NA	NA	NA	NA	NA	NA	NA	NA	NA	NA	NA	NA	NA	NA	NA	NA	NA	NA	NA	NA	NA	NA	NA	NA
AT1G07410	66.5979	68.9964	81.9572	50.4455	39.3734	173.442	42.6169	48.8688	45.6604	38.1554	60.5442	52.9053	113.519	106.885	104.332	66.9702	80.4639	52.0851	62.336	64.322	67.2858	90.1034	105.671	103.613	112.129	101.592	109.267
AT1G07413	0.545651	0.565302	0.671493	0.132366	0.103313	0.455099	0.171741	0.196936	0.184006	0.141437	0.224429	0.196112	0.707601	0.666253	0.650339	0.188144	0.226053	0.146327	0.17745	0.183103	0.19154	0.32427	0.380295	0.372888	0.668167	0.605377	0.651109
AT1G07417	NA	NA	NA	NA	NA	NA	NA	NA	NA	NA	NA	NA	NA	NA	NA	NA	NA	NA	NA	NA	NA	NA	NA	NA	NA	NA	NA
AT1G07420	844.63	875.048	1039.42	896.404	699.656	3082.02	1000.82	1147.64	1072.29	535.929	850.401	743.105	1109.94	1045.09	1020.12	826.25	992.73	642.605	1362.76	1406.17	1470.97	1142.08	1339.4	1313.31	1194.78	1082.5	1164.28
AT1G07423	0.169633	0.175742	0.208755	0.132366	0.103313	0.455099	0.171741	0.196936	0.184006	0.141426	0.224412	0.196098	0.193023	0.181744	0.177403	0.188144	0.226053	0.146327	0.17745	0.183103	0.19154	0.166488	0.195253	0.19145	0.37345	0.338355	0.363916
AT1G07430	20.3083	21.0396	24.9919	475.643	371.246	1635.36	261.726	300.121	280.417	38.5897	61.2333	53.5074	116.355	109.556	106.94	2598.41	3121.96	2020.88	2052.29	2117.68	2215.25	1562.63	1832.62	1796.92	1005.65	911.145	979.975
AT1G07433	NA	NA	NA	NA	NA	NA	NA	NA	NA	NA	NA	NA	NA	NA	NA	NA	NA	NA	NA	NA	NA	NA	NA	NA	NA	NA	NA
AT1G07437	NA	NA	NA	NA	NA	NA	NA	NA	NA	NA	NA	NA	NA	NA	NA	NA	NA	NA	NA	NA	NA	NA	NA	NA	NA	NA	NA
AT1G07440	538.136	557.517	662.245	214.996	167.807	739.199	457.761	524.914	490.451	258.044	409.458	357.796	674.842	635.408	620.231	325.548	391.142	253.191	810.15	835.962	874.481	1221.3	1432.31	1404.41	1427.37	1293.24	1390.93
AT1G07443	0.169633	0.175742	0.208755	0.132366	0.103313	0.455099	0.171741	0.196936	0.184006	0.141428	0.224414	0.1961	0.193023	0.181744	0.177403	0.188144	0.226053	0.146327	0.17745	0.183103	0.19154	0.166488	0.195253	0.19145	0.668167	0.605377	0.651109
AT1G07447	NA	NA	NA	NA	NA	NA	NA	NA	NA	NA	NA	NA	NA	NA	NA	NA	NA	NA	NA	NA	NA	NA	NA	NA	NA	NA	NA
AT1G07450	13.8967	14.3971	17.1016	0.435584	0.33998	1.49763	20.1318	23.0852	21.5695	10.0591	15.9616	13.9477	18.3343	17.2629	16.8506	1.02596	1.23268	0.797925	21.0549	21.7257	22.7267	10.928	12.8161	12.5665	5.19916	4.71058	5.06643
AT1G07453	NA	NA	NA	NA	NA	NA	NA	NA	NA	NA	NA	NA	NA	NA	NA	NA	NA	NA	NA	NA	NA	NA	NA	NA	NA	NA	NA
AT1G07457	NA	NA	NA	NA	NA	NA	NA	NA	NA	NA	NA	NA	NA	NA	NA	NA	NA	NA	NA	NA	NA	NA	NA	NA	NA	NA	NA
AT1G07460	NA	NA	NA	NA	NA	NA	NA	NA	NA	NA	NA	NA	NA	NA	NA	NA	NA	NA	NA	NA	NA	NA	NA	NA	NA	NA	NA
AT1G07463	NA	NA	NA	NA	NA	NA	NA	NA	NA	NA	NA	NA	NA	NA	NA	NA	NA	NA	NA	NA	NA	NA	NA	NA	NA	NA	NA
AT1G07467	NA	NA	NA	NA	NA	NA	NA	NA	NA	NA	NA	NA	NA	NA	NA	NA	NA	NA	NA	NA	NA	NA	NA	NA	NA	NA	NA
AT1G07470	266.286	275.876	327.698	358.693	279.965	1233.26	341.783	391.922	366.191	192.297	305.134	266.635	409.92	385.967	376.748	325.687	391.309	253.299	367.7	379.415	396.897	419.055	491.458	481.885	563.665	510.696	549.275
AT1G07473	0.169633	0.175742	0.208755	0.33634	0.262518	1.1564	0.171741	0.196936	0.184006	0.141427	0.224413	0.196099	0.193023	0.181744	0.177403	0.188144	0.226053	0.146327	0.17745	0.183103	0.19154	0.166488	0.195253	0.19145	0.191738	0.17372	0.186843
AT1G07476	0.330396	0.342295	0.406594	0.132366	0.103313	0.455099	0.171741	0.196936	0.184006	0.141426	0.224412	0.196098	0.193023	0.181744	0.177403	0.188144	0.226053	0.146327	0.17745	0.183103	0.19154	0.166488	0.195253	0.19145	0.191738	0.17372	0.186843
AT1G07477	NA	NA	NA	NA	NA	NA	NA	NA	NA	NA	NA	NA	NA	NA	NA	NA	NA	NA	NA	NA	NA	NA	NA	NA	NA	NA	NA
AT1G07480	184.764	191.418	227.376	210.641	164.408	724.227	251.202	288.054	269.142	130.328	206.802	180.71	337.415	317.699	310.111	212.396	255.191	165.188	223.828	230.96	241.602	297.949	349.427	342.621	309.035	279.994	301.145
AT1G07483	NA	NA	NA	NA	NA	NA	NA	NA	NA	NA	NA	NA	NA	NA	NA	NA	NA	NA	NA	NA	NA	NA	NA	NA	NA	NA	NA
AT1G07485	0.169633	0.175742	0.208755	0.132366	0.103313	0.455099	0.171741	0.196936	0.184006	0.141428	0.224415	0.1961	0.193023	0.181744	0.177403	0.366451	0.440286	0.285002	0.17745	0.183103	0.19154	0.166488	0.195253	0.19145	0.37345	0.338355	0.363916
AT1G07487	NA	NA	NA	NA	NA	NA	NA	NA	NA	NA	NA	NA	NA	NA	NA	NA	NA	NA	NA	NA	NA	NA	NA	NA	NA	NA	NA
AT1G07490	NA	NA	NA	NA	NA	NA	NA	NA	NA	NA	NA	NA	NA	NA	NA	NA	NA	NA	NA	NA	NA	NA	NA	NA	NA	NA	NA
AT1G07493	0.169633	0.175742	0.208755	0.132366	0.103313	0.455099	0.171741	0.196936	0.184006	0.141426	0.224412	0.196098	0.193023	0.181744	0.177403	0.188144	0.226053	0.146327	0.34562	0.356631	0.373064	0.166488	0.195253	0.19145	0.191738	0.17372	0.186843
AT1G07497	NA	NA	NA	NA	NA	NA	NA	NA	NA	NA	NA	NA	NA	NA	NA	NA	NA	NA	NA	NA	NA	NA	NA	NA	NA	NA	NA
AT1G07500	NA	NA	NA	NA	NA	NA	NA	NA	NA	NA	NA	NA	NA	NA	NA	NA	NA	NA	NA	NA	NA	NA	NA	NA	NA	NA	NA
AT1G07503	NA	NA	NA	NA	NA	NA	NA	NA	NA	NA	NA	NA	NA	NA	NA	NA	NA	NA	NA	NA	NA	NA	NA	NA	NA	NA	NA
AT1G07507	NA	NA	NA	NA	NA	NA	NA	NA	NA	NA	NA	NA	NA	NA	NA	NA	NA	NA	NA	NA	NA	NA	NA	NA	NA	NA	NA
AT1G07510	674.815	699.118	830.446	1794.88	1400.93	6171.16	1207.7	1384.86	1293.94	709.98	1126.58	984.44	1122.79	1057.18	1031.93	1497.96	1799.78	1165.02	1033.34	1066.26	1115.39	1099.1	1289	1263.89	1246.39	1129.26	1214.57
AT1G07513	NA	NA	NA	NA	NA	NA	NA	NA	NA	NA	NA	NA	NA	NA	NA	NA	NA	NA	NA	NA	NA	NA	NA	NA	NA	NA	NA
AT1G07517	NA	NA	NA	NA	NA	NA	NA	NA	NA	NA	NA	NA	NA	NA	NA	NA	NA	NA	NA	NA	NA	NA	NA	NA	NA	NA	NA
AT1G07520	NA	NA	NA	NA	NA	NA	NA	NA	NA	NA	NA	NA	NA	NA	NA	NA	NA	NA	NA	NA	NA	NA	NA	NA	NA	NA	NA
AT1G07523	NA	NA	NA	NA	NA	NA	NA	NA	NA	NA	NA	NA	NA	NA	NA	NA	NA	NA	NA	NA	NA	NA	NA	NA	NA	NA	NA
AT1G07527	NA	NA	NA	NA	NA	NA	NA	NA	NA	NA	NA	NA	NA	NA	NA	NA	NA	NA	NA	NA	NA	NA	NA	NA	NA	NA	NA
AT1G07530	634.759	657.619	781.151	794.986	620.498	2733.32	727.436	834.151	779.386	580.293	920.797	804.619	892.445	840.297	820.226	745.787	896.054	580.025	816.661	842.681	881.509	1108.05	1299.5	1274.19	1440.5	1305.13	1403.73
AT1G07533	NA	NA	NA	NA	NA	NA	NA	NA	NA	NA	NA	NA	NA	NA	NA	NA	NA	NA	NA	NA	NA	NA	NA	NA	NA	NA	NA
AT1G07537	NA	NA	NA	NA	NA	NA	NA	NA	NA	NA	NA	NA	NA	NA	NA	NA	NA	NA	NA	NA	NA	NA	NA	NA	NA	NA	NA
AT1G07540	0.169633	0.175743	0.208755	0.132365	0.103312	0.455096	0.639004	0.732746	0.684638	0.141428	0.224415	0.196101	0.375956	0.353988	0.345533	1.29386	1.55455	1.00628	7.1123	7.3389	7.67705	18.9112	22.1786	21.7467	4.79545	4.34481	4.67303
AT1G07543	NA	NA	NA	NA	NA	NA	NA	NA	NA	NA	NA	NA	NA	NA	NA	NA	NA	NA	NA	NA	NA	NA	NA	NA	NA	NA	NA
AT1G07547	NA	NA	NA	NA	NA	NA	NA	NA	NA	NA	NA	NA	NA	NA	NA	NA	NA	NA	NA	NA	NA	NA	NA	NA	NA	NA	NA
AT1G07550	NA	NA	NA	NA	NA	NA	NA	NA	NA	NA	NA	NA	NA	NA	NA	NA	NA	NA	NA	NA	NA	NA	NA	NA	NA	NA	NA
AT1G07553	NA	NA	NA	NA	NA	NA	NA	NA	NA	NA	NA	NA	NA	NA	NA	NA	NA	NA	NA	NA	NA	NA	NA	NA	NA	NA	NA
AT1G07557	NA	NA	NA	NA	NA	NA	NA	NA	NA	NA	NA	NA	NA	NA	NA	NA	NA	NA	NA	NA	NA	NA	NA	NA	NA	NA	NA
AT1G07560	0.169633	0.175743	0.208755	3.32297	2.59362	11.425	1.77035	2.03007	1.89678	0.141433	0.224422	0.196107	1.73002	1.62893	1.59002	0.366454	0.44029	0.285004	0.177449	0.183103	0.19154	0.166487	0.195252	0.191449	0.191737	0.173719	0.186842
AT1G07563	NA	NA	NA	NA	NA	NA	NA	NA	NA	NA	NA	NA	NA	NA	NA	NA	NA	NA	NA	NA	NA	NA	NA	NA	NA	NA	NA
AT1G07567	NA	NA	NA	NA	NA	NA	NA	NA	NA	NA	NA	NA	NA	NA	NA	NA	NA	NA	NA	NA	NA	NA	NA	NA	NA	NA	NA
AT1G07570	135.619	140.503	166.896	969.077	756.378	3331.88	493.232	565.589	528.456	214.6	340.523	297.559	193.212	181.922	177.576	713.487	857.246	554.905	227.367	234.611	245.421	127.026	148.973	146.071	111.092	100.652	108.256
AT1G07573	NA	NA	NA	NA	NA	NA	NA	NA	NA	NA	NA	NA	NA	NA	NA	NA	NA	NA	NA	NA	NA	NA	NA	NA	NA	NA	NA
AT1G07577	0.169633	0.175742	0.208755	0.132366	0.103313	0.455099	0.171741	0.196936	0.184006	0.141426	0.224412	0.196098	0.193023	0.181744	0.177403	0.366451	0.440286	0.285002	0.17745	0.183103	0.19154	0.166488	0.195253	0.19145	0.191738	0.17372	0.186843
AT1G07580	0.169633	0.175742	0.208755	0.132366	0.103313	0.455099	0.171741	0.196936	0.184006	0.141428	0.224414	0.1961	0.668402	0.629345	0.614313	0.188144	0.226053	0.146327	0.17745	0.183103	0.19154	0.166488	0.195253	0.19145	0.191738	0.17372	0.186843
AT1G07583	NA	NA	NA	NA	NA	NA	NA	NA	NA	NA	NA	NA	NA	NA	NA	NA	NA	NA	NA	NA	NA	NA	NA	NA	NA	NA	NA
AT1G07587	NA	NA	NA	NA	NA	NA	NA	NA	NA	NA	NA	NA	NA	NA	NA	NA	NA	NA	NA	NA	NA	NA	NA	NA	NA	NA	NA
AT1G07590	195.512	202.553	240.602	4505.45	3516.57	15490.6	3160.88	3624.58	3386.61	2609.93	4141.39	3618.87	3547.79	3340.48	3260.69	7621.09	9156.65	5927.2	5134.55	5298.14	5542.27	6477.95	7597.18	7449.21	7523.17	6816.2	7331.11
AT1G07593	0.16964	0.175749	0.208763	0.632993	0.49406	2.17636	0.171748	0.196944	0.184013	1.05555	1.67492	1.46359	0.193031	0.181752	0.177411	0.366465	0.440304	0.285013	0.177457	0.183111	0.191548	0.166494	0.195261	0.191458	0.373465	0.338369	0.36393
AT1G07597	NA	NA	NA	NA	NA	NA	NA	NA	NA	NA	NA	NA	NA	NA	NA	NA	NA	NA	NA	NA	NA	NA	NA	NA	NA	NA	NA
AT1G07600	NA	NA	NA	NA	NA	NA	NA	NA	NA	NA	NA	NA	NA	NA	NA	NA	NA	NA	NA	NA	NA	NA	NA	NA	NA	NA	NA
AT1G07603	NA	NA	NA	NA	NA	NA	NA	NA	NA	NA	NA	NA	NA	NA	NA	NA	NA	NA	NA	NA	NA	NA	NA	NA	NA	NA	NA
AT1G07607	NA	NA	NA	NA	NA	NA	NA	NA	NA	NA	NA	NA	NA	NA	NA	NA	NA	NA	NA	NA	NA	NA	NA	NA	NA	NA	NA
AT1G07610	14.1662	14.6764	17.4333	569.267	444.321	1957.25	232.633	266.76	249.246	87.255	138.454	120.986	1011.04	951.959	929.221	896.835	1077.54	697.501	226.61	233.83	244.604	117.192	137.44	134.763	141.71	128.394	138.093
AT1G07613	NA	NA	NA	NA	NA	NA	NA	NA	NA	NA	NA	NA	NA	NA	NA	NA	NA	NA	NA	NA	NA	NA	NA	NA	NA	NA	NA
AT1G07615	167.078	173.095	205.611	339.396	264.904	1166.91	373.416	428.196	400.084	240.409	381.476	333.345	365.075	343.743	335.532	268.128	322.153	208.533	229.397	236.706	247.613	333.263	390.843	383.23	399.673	362.114	389.469
AT1G07617	NA	NA	NA	NA	NA	NA	NA	NA	NA	NA	NA	NA	NA	NA	NA	NA	NA	NA	NA	NA	NA	NA	NA	NA	NA	NA	NA
AT1G07620	0.330404	0.342303	0.406604	93.2399	72.775	320.577	121.495	139.318	130.172	161.621	256.457	224.1	172.387	162.314	158.437	26.4473	31.7761	20.569	14.4259	14.8856	15.5714	37.9038	44.4527	43.5869	66.4422	60.1984	64.746
AT1G07623	NA	NA	NA	NA	NA	NA	NA	NA	NA	NA	NA	NA	NA	NA	NA	NA	NA	NA	NA	NA	NA	NA	NA	NA	NA	NA	NA
AT1G07627	0.169633	0.175742	0.208755	1.08659	0.848102	3.73593	0.334502	0.383573	0.35839	0.141432	0.224421	0.196106	0.193023	0.181744	0.177403	0.188144	0.226053	0.146327	0.17745	0.183103	0.19154	0.166488	0.195253	0.19145	0.191738	0.17372	0.186843
AT1G07630	284.428	294.671	350.025	1545.45	1206.24	5313.55	1104.57	1266.61	1183.45	732.234	1161.89	1015.3	1018.51	958.993	936.087	750.297	901.473	583.533	675.027	696.534	728.628	742.787	871.122	854.155	868.254	786.661	846.087
AT1G07633	NA	NA	NA	NA	NA	NA	NA	NA	NA	NA	NA	NA	NA	NA	NA	NA	NA	NA	NA	NA	NA	NA	NA	NA	NA	NA	NA
AT1G07637	NA	NA	NA	NA	NA	NA	NA	NA	NA	NA	NA	NA	NA	NA	NA	NA	NA	NA	NA	NA	NA	NA	NA	NA	NA	NA	NA
AT1G07640	818.249	847.717	1006.96	1375.45	1073.56	4729.08	722.75	828.777	774.365	506.745	804.092	702.639	742.575	699.184	682.484	1380.43	1658.57	1073.61	1291.68	1332.83	1394.24	1573.98	1845.93	1809.97	1371.83	1242.92	1336.81
AT1G07645	0.169633	0.175742	0.208755	0.132366	0.103313	0.455099	0.171741	0.196936	0.184006	0.141434	0.224425	0.196109	1.81197	1.70609	1.66534	0.188144	0.226053	0.146327	0.17745	0.183103	0.19154	0.166488	0.195253	0.19145	0.733669	0.664724	0.714939
AT1G07647	NA	NA	NA	NA	NA	NA	NA	NA	NA	NA	NA	NA	NA	NA	NA	NA	NA	NA	NA	NA	NA	NA	NA	NA	NA	NA	NA
AT1G07650	1350.28	1398.91	1661.69	1082.8	845.138	3722.87	1133.41	1299.68	1214.35	1195.05	1896.28	1657.03	1584.53	1491.94	1456.31	583.617	701.209	453.9	595.299	614.265	642.569	1391.35	1631.75	1599.96	1120.15	1014.88	1091.55
AT1G07653	NA	NA	NA	NA	NA	NA	NA	NA	NA	NA	NA	NA	NA	NA	NA	NA	NA	NA	NA	NA	NA	NA	NA	NA	NA	NA	NA
AT1G07657	0.169633	0.175742	0.208755	0.132366	0.103313	0.455099	0.171741	0.196936	0.184006	0.141428	0.224415	0.1961	0.193023	0.181744	0.177403	0.188144	0.226053	0.146327	0.17745	0.183103	0.19154	0.166488	0.195253	0.19145	0.733669	0.664724	0.714939
AT1G07660	424.711	440.007	522.661	454.935	355.084	1564.16	360.924	413.872	386.699	275.094	436.514	381.439	430.812	405.638	395.949	419.163	503.62	325.999	432.902	446.695	467.277	526.579	617.559	605.531	634.309	574.701	618.115
AT1G07663	NA	NA	NA	NA	NA	NA	NA	NA	NA	NA	NA	NA	NA	NA	NA	NA	NA	NA	NA	NA	NA	NA	NA	NA	NA	NA	NA
AT1G07667	NA	NA	NA	NA	NA	NA	NA	NA	NA	NA	NA	NA	NA	NA	NA	NA	NA	NA	NA	NA	NA	NA	NA	NA	NA	NA	NA
AT1G07670	1019.82	1056.55	1255.02	2698.74	2106.41	9278.82	1864.34	2137.83	1997.48	1249.84	1983.22	1732.99	1901.29	1790.19	1747.43	2203.24	2647.16	1713.54	1559.68	1609.37	1683.52	1241.61	1456.13	1427.77	1738.16	1574.82	1693.78
AT1G07673	NA	NA	NA	NA	NA	NA	NA	NA	NA	NA	NA	NA	NA	NA	NA	NA	NA	NA	NA	NA	NA	NA	NA	NA	NA	NA	NA
AT1G07680	0.169633	0.175742	0.208755	0.132366	0.103313	0.455099	0.171741	0.196936	0.184006	0.141426	0.224412	0.196098	0.375953	0.353985	0.34553	0.188144	0.226053	0.146327	0.17745	0.183103	0.19154	0.166488	0.195253	0.19145	0.191738	0.17372	0.186843
AT1G07683	1.14018	1.18125	1.40314	0.132365	0.103313	0.455097	0.58631	0.672322	0.628181	0.141434	0.224424	0.196109	1.03091	0.970668	0.947483	0.188145	0.226053	0.146327	0.177449	0.183103	0.19154	0.572715	0.671667	0.658584	1.0749	0.973886	1.04746
AT1G07690	NA	NA	NA	NA	NA	NA	NA	NA	NA	NA	NA	NA	NA	NA	NA	NA	NA	NA	NA	NA	NA	NA	NA	NA	NA	NA	NA
AT1G07693	NA	NA	NA	NA	NA	NA	NA	NA	NA	NA	NA	NA	NA	NA	NA	NA	NA	NA	NA	NA	NA	NA	NA	NA	NA	NA	NA
AT1G07697	NA	NA	NA	NA	NA	NA	NA	NA	NA	NA	NA	NA	NA	NA	NA	NA	NA	NA	NA	NA	NA	NA	NA	NA	NA	NA	NA
AT1G07700	431.349	446.884	530.829	597.351	466.241	2053.81	856.441	982.081	917.604	620.436	984.495	860.28	1314.25	1237.46	1207.9	563.633	677.198	438.357	1147.15	1183.7	1238.24	1392.91	1633.57	1601.75	1230.06	1114.46	1198.65
AT1G07702	NA	NA	NA	NA	NA	NA	NA	NA	NA	NA	NA	NA	NA	NA	NA	NA	NA	NA	NA	NA	NA	NA	NA	NA	NA	NA	NA
AT1G07703	NA	NA	NA	NA	NA	NA	NA	NA	NA	NA	NA	NA	NA	NA	NA	NA	NA	NA	NA	NA	NA	NA	NA	NA	NA	NA	NA
AT1G07705	369.859	383.18	455.159	446.759	348.702	1536.05	593.137	680.151	635.496	426.675	677.038	591.616	739.023	695.839	679.219	485.551	583.384	377.63	475.546	490.697	513.307	517.502	606.914	595.093	683.511	619.279	666.061
AT1G07707	0.169633	0.175742	0.208755	0.132366	0.103313	0.455099	0.171741	0.196936	0.184006	0.141428	0.224415	0.1961	0.724012	0.681705	0.665422	0.188144	0.226053	0.146327	0.17745	0.183103	0.19154	0.166488	0.195253	0.19145	0.191738	0.17372	0.186843
AT1G07710	11.6561	12.0759	14.3443	4.14634	3.23628	14.256	4.67026	5.35539	5.00379	14.8897	23.6266	20.6457	24.856	23.4036	22.8446	6.50847	7.81985	5.06187	6.71988	6.93398	7.25348	12.5412	14.708	14.4216	17.9946	16.3036	17.5352
AT1G07717	NA	NA	NA	NA	NA	NA	NA	NA	NA	NA	NA	NA	NA	NA	NA	NA	NA	NA	NA	NA	NA	NA	NA	NA	NA	NA	NA
AT1G07720	1708.47	1770	2102.49	2254.33	1759.54	7750.83	1090.56	1250.55	1168.45	1086.09	1723.38	1505.94	1189.13	1119.64	1092.9	5635.3	6770.75	4382.78	4503.24	4646.71	4860.82	1862.22	2183.97	2141.43	1807.58	1637.72	1761.44
AT1G07723	0.169633	0.175742	0.208755	0.132366	0.103313	0.455099	0.171741	0.196936	0.184006	0.141426	0.224412	0.196098	0.193023	0.181744	0.177403	0.188144	0.226053	0.146327	0.17745	0.183103	0.19154	0.166488	0.195253	0.19145	0.37345	0.338355	0.363916
AT1G07725	NA	NA	NA	NA	NA	NA	NA	NA	NA	NA	NA	NA	NA	NA	NA	NA	NA	NA	NA	NA	NA	NA	NA	NA	NA	NA	NA
AT1G07727	NA	NA	NA	NA	NA	NA	NA	NA	NA	NA	NA	NA	NA	NA	NA	NA	NA	NA	NA	NA	NA	NA	NA	NA	NA	NA	NA
AT1G07728	0.169633	0.175742	0.208755	0.132366	0.103313	0.455099	0.171741	0.196936	0.184006	0.141426	0.224412	0.196098	0.193023	0.181744	0.177403	0.366451	0.440286	0.285002	0.17745	0.183103	0.19154	0.166488	0.195253	0.19145	0.191738	0.17372	0.186843
AT1G07730	NA	NA	NA	NA	NA	NA	NA	NA	NA	NA	NA	NA	NA	NA	NA	NA	NA	NA	NA	NA	NA	NA	NA	NA	NA	NA	NA
AT1G07733	NA	NA	NA	NA	NA	NA	NA	NA	NA	NA	NA	NA	NA	NA	NA	NA	NA	NA	NA	NA	NA	NA	NA	NA	NA	NA	NA
AT1G07737	NA	NA	NA	NA	NA	NA	NA	NA	NA	NA	NA	NA	NA	NA	NA	NA	NA	NA	NA	NA	NA	NA	NA	NA	NA	NA	NA
AT1G07740	56.2369	58.2622	69.2066	114.934	89.7077	395.166	131.278	150.536	140.653	84.4314	133.974	117.07	162.035	152.567	148.923	91.2605	109.648	70.9766	86.9897	89.7612	93.8972	113.221	132.783	130.197	145.288	131.635	141.579
AT1G07743	0.642088	0.665212	0.79017	0.132367	0.103315	0.455105	0.171743	0.196938	0.184008	0.275443	0.437067	0.381922	0.375958	0.35399	0.345535	0.848393	1.01933	0.659826	0.177452	0.183106	0.191543	0.16649	0.195255	0.191452	0.191741	0.173722	0.186846
AT1G07745	37.9151	39.2806	46.6594	57.2797	44.7076	196.939	111.872	128.284	119.861	35.8614	56.9041	49.7245	72.2567	68.0345	66.4095	52.6839	63.2991	40.9742	52.494	54.1665	56.6623	49.5076	58.0614	56.9305	62.7363	56.8408	61.1347
AT1G07747	NA	NA	NA	NA	NA	NA	NA	NA	NA	NA	NA	NA	NA	NA	NA	NA	NA	NA	NA	NA	NA	NA	NA	NA	NA	NA	NA
AT1G07750	840.848	871.131	1034.77	946.841	739.023	3255.43	455.154	521.925	487.659	748.883	1188.31	1038.38	1324.13	1246.76	1216.98	1129.37	1356.92	878.35	1335.65	1378.2	1441.7	2473.22	2900.53	2844.04	2129.93	1929.77	2075.55
AT1G07753	NA	NA	NA	NA	NA	NA	NA	NA	NA	NA	NA	NA	NA	NA	NA	NA	NA	NA	NA	NA	NA	NA	NA	NA	NA	NA	NA
AT1G07757	NA	NA	NA	NA	NA	NA	NA	NA	NA	NA	NA	NA	NA	NA	NA	NA	NA	NA	NA	NA	NA	NA	NA	NA	NA	NA	NA
AT1G07760	NA	NA	NA	NA	NA	NA	NA	NA	NA	NA	NA	NA	NA	NA	NA	NA	NA	NA	NA	NA	NA	NA	NA	NA	NA	NA	NA
AT1G07763	0.169633	0.175742	0.208755	0.33634	0.262518	1.1564	0.171741	0.196936	0.184006	0.141427	0.224413	0.196099	0.193023	0.181744	0.177403	0.188144	0.226053	0.146327	0.17745	0.183103	0.19154	0.166488	0.195253	0.19145	0.191738	0.17372	0.186843
AT1G07767	0.169633	0.175742	0.208755	0.33634	0.262518	1.1564	0.171741	0.196936	0.184006	0.14143	0.224419	0.196104	0.668402	0.629345	0.614313	0.188144	0.226053	0.146327	0.17745	0.183103	0.19154	0.166488	0.195253	0.19145	0.191738	0.17372	0.186843
AT1G07770	3545.85	3673.55	4363.61	4325.95	3376.46	14873.5	3989.86	4575.18	4274.8	4101.51	6508.19	5687.04	5166.43	4864.54	4748.34	4568.86	5489.42	3553.36	4546.25	4691.1	4907.25	5077.28	5954.51	5838.53	6869.96	6224.37	6694.58
AT1G07773	NA	NA	NA	NA	NA	NA	NA	NA	NA	NA	NA	NA	NA	NA	NA	NA	NA	NA	NA	NA	NA	NA	NA	NA	NA	NA	NA
AT1G07777	0.169634	0.175743	0.208756	0.132365	0.103313	0.455098	0.334505	0.383577	0.358394	0.275459	0.437093	0.381945	0.193023	0.181744	0.177403	0.859157	1.03227	0.668198	0.634002	0.654202	0.684346	4.25155	4.98611	4.88899	0.72796	0.659552	0.709376
AT1G07780	287.672	298.032	354.017	857.885	669.592	2949.58	783.552	898.5	839.51	196.591	311.946	272.588	223.35	210.299	205.276	770.835	926.148	599.506	527.163	543.959	569.023	280.781	329.293	322.879	385.116	348.925	375.284
AT1G07783	0.169633	0.175742	0.208755	0.661278	0.516137	2.27361	0.171741	0.196936	0.184006	0.141431	0.224419	0.196104	0.193023	0.181744	0.177403	0.188144	0.226053	0.146327	0.17745	0.183103	0.19154	0.166488	0.195253	0.19145	0.37345	0.338355	0.363916
AT1G07787	NA	NA	NA	NA	NA	NA	NA	NA	NA	NA	NA	NA	NA	NA	NA	NA	NA	NA	NA	NA	NA	NA	NA	NA	NA	NA	NA
AT1G07790	762.531	789.993	938.391	630.27	491.934	2166.99	591.47	678.239	633.71	681.126	1080.8	944.432	839.769	790.698	771.812	560.579	673.529	435.983	660.842	681.897	713.317	859.249	1007.71	988.079	900.881	816.222	877.882
AT1G07793	0.169635	0.175744	0.208757	2.05325	1.60259	7.05949	0.591807	0.678625	0.634071	1.17982	1.87212	1.63591	0.375959	0.353991	0.345535	0.188146	0.226056	0.146328	0.177451	0.183104	0.191541	1.80877	2.12128	2.07996	1.72083	1.55912	1.6769
AT1G07795	0.169633	0.175742	0.208755	2.43762	1.90259	8.38101	0.585431	0.671313	0.627239	0.141436	0.224428	0.196112	0.669893	0.630749	0.615683	0.188145	0.226053	0.146327	0.66438	0.685547	0.717136	0.166487	0.195252	0.191449	0.700514	0.634684	0.68263
AT1G07803	NA	NA	NA	NA	NA	NA	NA	NA	NA	NA	NA	NA	NA	NA	NA	NA	NA	NA	NA	NA	NA	NA	NA	NA	NA	NA	NA
AT1G07807	NA	NA	NA	NA	NA	NA	NA	NA	NA	NA	NA	NA	NA	NA	NA	NA	NA	NA	NA	NA	NA	NA	NA	NA	NA	NA	NA
AT1G07810	1154.66	1196.24	1420.95	1705.08	1330.84	5862.41	1300.47	1491.25	1393.34	1199.86	1903.91	1663.69	1748.96	1646.76	1607.43	1283.72	1542.37	998.394	1258.8	1298.9	1358.75	1411.83	1655.77	1623.52	1567.54	1420.23	1527.52
AT1G07813	NA	NA	NA	NA	NA	NA	NA	NA	NA	NA	NA	NA	NA	NA	NA	NA	NA	NA	NA	NA	NA	NA	NA	NA	NA	NA	NA
AT1G07820	1105.75	1145.57	1360.76	479.949	374.607	1650.16	492.602	564.867	527.781	758.497	1203.57	1051.71	1266.23	1192.24	1163.76	699.417	840.342	543.962	1000.63	1032.51	1080.08	1433.9	1681.64	1648.89	1742.88	1579.1	1698.39
AT1G07823	NA	NA	NA	NA	NA	NA	NA	NA	NA	NA	NA	NA	NA	NA	NA	NA	NA	NA	NA	NA	NA	NA	NA	NA	NA	NA	NA
AT1G07827	NA	NA	NA	NA	NA	NA	NA	NA	NA	NA	NA	NA	NA	NA	NA	NA	NA	NA	NA	NA	NA	NA	NA	NA	NA	NA	NA
AT1G07830	318.169	329.627	391.547	675.941	527.582	2324.02	739.888	848.43	792.727	438.694	696.11	608.281	605.852	570.45	556.825	516.084	620.068	401.377	478.252	493.489	516.228	500.362	586.812	575.383	740.018	670.476	721.126
AT1G07833	NA	NA	NA	NA	NA	NA	NA	NA	NA	NA	NA	NA	NA	NA	NA	NA	NA	NA	NA	NA	NA	NA	NA	NA	NA	NA	NA
AT1G07837	NA	NA	NA	NA	NA	NA	NA	NA	NA	NA	NA	NA	NA	NA	NA	NA	NA	NA	NA	NA	NA	NA	NA	NA	NA	NA	NA
AT1G07840	315.048	326.394	387.707	1128.01	880.425	3878.31	1041.43	1194.21	1115.8	482.143	765.055	668.527	588.168	553.799	540.571	645.006	774.967	501.645	381.882	394.049	412.206	386.833	453.668	444.832	502.218	455.023	489.396
AT1G07843	0.169633	0.175742	0.208755	0.132366	0.103313	0.455099	0.171741	0.196936	0.184006	0.141426	0.224412	0.196098	0.193023	0.181744	0.177403	0.366451	0.440286	0.285002	0.17745	0.183103	0.19154	0.166488	0.195253	0.19145	0.191738	0.17372	0.186843
AT1G07847	NA	NA	NA	NA	NA	NA	NA	NA	NA	NA	NA	NA	NA	NA	NA	NA	NA	NA	NA	NA	NA	NA	NA	NA	NA	NA	NA
AT1G07850	0.817893	0.847348	1.00652	0.132367	0.103314	0.455103	0.171743	0.196937	0.184008	0.275454	0.437085	0.381937	0.193025	0.181746	0.177405	0.188146	0.226056	0.146328	0.619402	0.639137	0.668586	0.166489	0.195255	0.191451	2.71117	2.45639	2.64196
AT1G07853	NA	NA	NA	NA	NA	NA	NA	NA	NA	NA	NA	NA	NA	NA	NA	NA	NA	NA	NA	NA	NA	NA	NA	NA	NA	NA	NA
AT1G07857	NA	NA	NA	NA	NA	NA	NA	NA	NA	NA	NA	NA	NA	NA	NA	NA	NA	NA	NA	NA	NA	NA	NA	NA	NA	NA	NA
AT1G07860	NA	NA	NA	NA	NA	NA	NA	NA	NA	NA	NA	NA	NA	NA	NA	NA	NA	NA	NA	NA	NA	NA	NA	NA	NA	NA	NA
AT1G07863	NA	NA	NA	NA	NA	NA	NA	NA	NA	NA	NA	NA	NA	NA	NA	NA	NA	NA	NA	NA	NA	NA	NA	NA	NA	NA	NA
AT1G07867	NA	NA	NA	NA	NA	NA	NA	NA	NA	NA	NA	NA	NA	NA	NA	NA	NA	NA	NA	NA	NA	NA	NA	NA	NA	NA	NA
AT1G07870	133.925	138.748	164.812	220.26	171.916	757.297	224.828	257.811	240.885	181.747	288.392	252.005	467.523	440.204	429.689	280.385	336.879	218.065	227.751	235.007	245.835	293.149	343.798	337.101	493.26	446.907	480.668
AT1G07873	NA	NA	NA	NA	NA	NA	NA	NA	NA	NA	NA	NA	NA	NA	NA	NA	NA	NA	NA	NA	NA	NA	NA	NA	NA	NA	NA
AT1G07877	NA	NA	NA	NA	NA	NA	NA	NA	NA	NA	NA	NA	NA	NA	NA	NA	NA	NA	NA	NA	NA	NA	NA	NA	NA	NA	NA
AT1G07880	70.9668	73.5226	87.3336	45.476	35.4947	156.356	79.9163	91.64	85.6235	110.308	175.035	152.951	291.6	274.561	268.003	37.8474	45.4732	29.4353	47.8058	49.3289	51.6018	280.926	329.463	323.046	594.536	538.666	579.358
AT1G07883	NA	NA	NA	NA	NA	NA	NA	NA	NA	NA	NA	NA	NA	NA	NA	NA	NA	NA	NA	NA	NA	NA	NA	NA	NA	NA	NA
AT1G07885	0.169635	0.175744	0.208757	9.53702	7.44378	32.7902	18.4649	21.1737	19.7835	9.68459	15.3673	13.4284	7.24441	6.82109	6.65817	12.1943	14.6513	9.48393	6.40514	6.60921	6.91375	8.28065	9.71135	9.5222	6.89537	6.24739	6.71934
AT1G07887	NA	NA	NA	NA	NA	NA	NA	NA	NA	NA	NA	NA	NA	NA	NA	NA	NA	NA	NA	NA	NA	NA	NA	NA	NA	NA	NA
AT1G07890	9943.76	10301.9	12237	31876.2	24879.8	109597	33912	38886.9	36333.8	42725.1	67795.3	59241.5	28737.8	27058.6	26412.3	22545.3	27087.9	17534.3	20869	21533.9	22526.1	21812.3	25580.9	25082.6	22552.7	20433.3	21976.9
AT1G07893	NA	NA	NA	NA	NA	NA	NA	NA	NA	NA	NA	NA	NA	NA	NA	NA	NA	NA	NA	NA	NA	NA	NA	NA	NA	NA	NA
AT1G07897	0.169635	0.175745	0.208758	0.653888	0.510369	2.2482	1.22686	1.40684	1.31447	0.537825	0.85341	0.745734	1.44762	1.36303	1.33047	0.188147	0.226056	0.146329	0.345626	0.356638	0.373071	0.166489	0.195255	0.191452	0.19174	0.173721	0.186845
AT1G07900	10.9535	11.348	13.4797	209.791	163.745	721.305	107.234	122.965	114.892	102.734	163.016	142.449	55.139	51.917	50.677	370.333	444.95	288.021	319.836	330.026	345.233	126.993	148.934	146.033	133.891	121.309	130.472
AT1G07901	NA	NA	NA	NA	NA	NA	NA	NA	NA	NA	NA	NA	NA	NA	NA	NA	NA	NA	NA	NA	NA	NA	NA	NA	NA	NA	NA
AT1G07902	18.0187	18.6676	22.1742	30.0313	23.4399	103.254	19.4184	22.2671	20.8052	15.0101	23.8178	20.8127	39.1214	36.8354	35.9556	46.9292	56.3849	36.4985	24.0319	24.7976	25.9402	25.6651	30.0994	29.5131	41.7945	37.867	40.7275
AT1G07903	NA	NA	NA	NA	NA	NA	NA	NA	NA	NA	NA	NA	NA	NA	NA	NA	NA	NA	NA	NA	NA	NA	NA	NA	NA	NA	NA
AT1G07907	0.169642	0.175751	0.208765	0.132372	0.103318	0.455122	0.334518	0.383592	0.358408	1.65689	2.62912	2.2974	0.193033	0.181753	0.177412	0.366469	0.440308	0.285016	0.177458	0.183112	0.19155	0.166496	0.195262	0.191459	0.191748	0.173728	0.186852
AT1G07910	288.497	298.887	355.032	373.569	291.576	1284.41	570.195	653.842	610.915	245.455	389.482	340.341	428.625	403.579	393.939	305.231	366.731	237.389	346.983	358.038	374.535	291.157	341.462	334.811	364.475	330.224	355.17
AT1G07913	NA	NA	NA	NA	NA	NA	NA	NA	NA	NA	NA	NA	NA	NA	NA	NA	NA	NA	NA	NA	NA	NA	NA	NA	NA	NA	NA
AT1G07917	NA	NA	NA	NA	NA	NA	NA	NA	NA	NA	NA	NA	NA	NA	NA	NA	NA	NA	NA	NA	NA	NA	NA	NA	NA	NA	NA
AT1G07920	7052.65	7306.65	8679.18	17793.5	13888.1	61177.6	12129.2	13908.6	12995.5	9588.36	15214.6	13295	9494.74	8939.93	8726.39	14270.1	17145.4	11098.4	13908.7	14351.9	15013.2	11463	13443.5	13181.7	15359	13915.7	14966.9
AT1G07923	NA	NA	NA	NA	NA	NA	NA	NA	NA	NA	NA	NA	NA	NA	NA	NA	NA	NA	NA	NA	NA	NA	NA	NA	NA	NA	NA
AT1G07927	NA	NA	NA	NA	NA	NA	NA	NA	NA	NA	NA	NA	NA	NA	NA	NA	NA	NA	NA	NA	NA	NA	NA	NA	NA	NA	NA
AT1G07930	8735.65	9050.26	10750.3	28442.9	22200.1	97792.5	17548.1	20122.4	18801.3	12983.2	20601.5	18002.2	13169.6	12400.1	12103.9	18996.9	22824.6	14774.6	15503.2	15997.1	16734.2	11608.4	13614	13348.9	14939.2	13535.3	14557.8
AT1G07933	NA	NA	NA	NA	NA	NA	NA	NA	NA	NA	NA	NA	NA	NA	NA	NA	NA	NA	NA	NA	NA	NA	NA	NA	NA	NA	NA
AT1G07937	0.169633	0.175742	0.208755	0.132366	0.103313	0.455099	0.171741	0.196936	0.184006	0.141437	0.224429	0.196113	0.193023	0.181744	0.177403	4.70519	5.65323	3.65939	0.17745	0.183103	0.19154	0.166488	0.195253	0.19145	0.684715	0.620371	0.667235
AT1G07940	6979.75	7231.12	8589.46	19854.1	15496.4	68262.4	13399.1	15364.7	14356	10187.7	16165.7	14126.1	10268.1	9668.13	9437.21	15019.4	18045.6	11681.1	15038.6	15517.7	16232.8	11317.1	13272.4	13013.9	14055.4	12734.6	13696.6
AT1G07943	NA	NA	NA	NA	NA	NA	NA	NA	NA	NA	NA	NA	NA	NA	NA	NA	NA	NA	NA	NA	NA	NA	NA	NA	NA	NA	NA
AT1G07947	NA	NA	NA	NA	NA	NA	NA	NA	NA	NA	NA	NA	NA	NA	NA	NA	NA	NA	NA	NA	NA	NA	NA	NA	NA	NA	NA
AT1G07950	327.335	339.123	402.827	459.775	358.861	1580.8	396.324	454.465	424.627	311.905	494.924	432.479	481.173	453.057	442.235	363.845	437.155	282.975	421.461	434.889	454.927	497.29	583.21	571.85	589.11	533.75	574.07
AT1G07957	NA	NA	NA	NA	NA	NA	NA	NA	NA	NA	NA	NA	NA	NA	NA	NA	NA	NA	NA	NA	NA	NA	NA	NA	NA	NA	NA
AT1G07960	399.904	414.306	492.132	613.929	479.181	2110.81	463.213	531.167	496.294	388.07	615.781	538.088	667.988	628.955	613.932	641.459	770.706	498.886	656.556	677.474	708.691	512.654	601.229	589.518	698.479	632.841	680.647
AT1G07963	NA	NA	NA	NA	NA	NA	NA	NA	NA	NA	NA	NA	NA	NA	NA	NA	NA	NA	NA	NA	NA	NA	NA	NA	NA	NA	NA
AT1G07967	NA	NA	NA	NA	NA	NA	NA	NA	NA	NA	NA	NA	NA	NA	NA	NA	NA	NA	NA	NA	NA	NA	NA	NA	NA	NA	NA
AT1G07970	313.112	324.388	385.323	484.488	378.15	1665.77	521.963	598.535	559.239	272.091	431.748	377.274	496.574	467.557	456.39	294.489	353.825	229.035	298.636	308.15	322.349	388.422	455.532	446.659	442.123	400.575	430.835
AT1G07973	0.169633	0.175742	0.208755	0.661278	0.516137	2.27361	0.171741	0.196936	0.184006	0.141429	0.224416	0.196101	0.193023	0.181744	0.177403	0.188144	0.226053	0.146327	0.17745	0.183103	0.19154	0.166488	0.195253	0.19145	0.191738	0.17372	0.186843
AT1G07977	NA	NA	NA	NA	NA	NA	NA	NA	NA	NA	NA	NA	NA	NA	NA	NA	NA	NA	NA	NA	NA	NA	NA	NA	NA	NA	NA
AT1G07980	267.974	277.625	329.776	325.973	254.427	1120.76	307.701	352.841	329.676	273.842	434.526	379.702	598.185	563.231	549.778	348.127	418.27	270.751	356.793	368.161	385.125	383.671	449.96	441.196	596.573	540.511	581.343
AT1G07983	NA	NA	NA	NA	NA	NA	NA	NA	NA	NA	NA	NA	NA	NA	NA	NA	NA	NA	NA	NA	NA	NA	NA	NA	NA	NA	NA
AT1G07985	8.30547	8.60459	10.2209	101.62	79.3161	349.391	163.401	187.372	175.07	61.5797	97.7134	85.3848	45.5099	42.8506	41.8271	309.38	371.717	240.616	705.419	727.894	761.434	237.371	278.382	272.96	201.363	182.44	196.222
AT1G07987	NA	NA	NA	NA	NA	NA	NA	NA	NA	NA	NA	NA	NA	NA	NA	NA	NA	NA	NA	NA	NA	NA	NA	NA	NA	NA	NA
AT1G07990	694.808	719.831	855.049	778.302	607.475	2675.96	764.148	876.248	818.719	575.944	913.895	798.589	1108.27	1043.51	1018.59	850.532	1021.9	661.49	868.726	896.404	937.708	1000.7	1173.59	1150.73	1147.34	1039.52	1118.05
AT1G07993	NA	NA	NA	NA	NA	NA	NA	NA	NA	NA	NA	NA	NA	NA	NA	NA	NA	NA	NA	NA	NA	NA	NA	NA	NA	NA	NA
AT1G07997	NA	NA	NA	NA	NA	NA	NA	NA	NA	NA	NA	NA	NA	NA	NA	NA	NA	NA	NA	NA	NA	NA	NA	NA	NA	NA	NA
AT1G08000	238.611	247.204	293.641	285.306	222.685	980.94	244.145	279.961	261.58	143.366	227.49	198.787	189.573	178.496	174.232	237.612	285.488	184.799	200.112	206.487	216.002	206.261	241.897	237.186	209.463	189.779	204.115
AT1G08003	NA	NA	NA	NA	NA	NA	NA	NA	NA	NA	NA	NA	NA	NA	NA	NA	NA	NA	NA	NA	NA	NA	NA	NA	NA	NA	NA
AT1G08005	NA	NA	NA	NA	NA	NA	NA	NA	NA	NA	NA	NA	NA	NA	NA	NA	NA	NA	NA	NA	NA	NA	NA	NA	NA	NA	NA
AT1G08007	NA	NA	NA	NA	NA	NA	NA	NA	NA	NA	NA	NA	NA	NA	NA	NA	NA	NA	NA	NA	NA	NA	NA	NA	NA	NA	NA
AT1G08010	499.136	517.111	614.249	408.815	319.086	1405.59	321.502	368.666	344.462	231.228	366.907	320.614	345.907	325.694	317.915	368.922	443.255	286.924	406.44	419.39	438.714	436.722	512.177	502.202	452.997	410.428	441.432
AT1G08013	NA	NA	NA	NA	NA	NA	NA	NA	NA	NA	NA	NA	NA	NA	NA	NA	NA	NA	NA	NA	NA	NA	NA	NA	NA	NA	NA
AT1G08017	NA	NA	NA	NA	NA	NA	NA	NA	NA	NA	NA	NA	NA	NA	NA	NA	NA	NA	NA	NA	NA	NA	NA	NA	NA	NA	NA
AT1G08023	NA	NA	NA	NA	NA	NA	NA	NA	NA	NA	NA	NA	NA	NA	NA	NA	NA	NA	NA	NA	NA	NA	NA	NA	NA	NA	NA
AT1G08027	NA	NA	NA	NA	NA	NA	NA	NA	NA	NA	NA	NA	NA	NA	NA	NA	NA	NA	NA	NA	NA	NA	NA	NA	NA	NA	NA
AT1G08030	232.34	240.707	285.923	569.69	444.651	1958.71	441.122	505.835	472.625	218.173	346.192	302.513	448.526	422.317	412.23	413.366	496.654	321.489	323.979	334.301	349.705	409.064	479.741	470.397	480.149	435.028	467.891
AT1G08033	1.08907	1.12829	1.34024	0.132367	0.103314	0.455103	0.171743	0.196937	0.184008	0.27546	0.437093	0.381945	1.4488	1.36414	1.33156	0.188146	0.226056	0.146328	0.177451	0.183105	0.191542	1.56645	1.83709	1.80131	0.373454	0.338359	0.36392
AT1G08035	0.604035	0.625789	0.743341	0.823914	0.643077	2.83278	0.901028	1.03321	0.965375	1.58602	2.51667	2.19914	0.706679	0.665385	0.649492	0.188146	0.226055	0.146328	4.22009	4.35454	4.55519	4.25107	4.98555	4.88845	3.39748	3.07821	3.31074
AT1G08037	0.169633	0.175742	0.208755	0.132366	0.103313	0.455099	0.171741	0.196936	0.184006	0.141426	0.224412	0.196098	0.375953	0.353985	0.34553	0.188144	0.226053	0.146327	0.17745	0.183103	0.19154	0.166488	0.195253	0.19145	0.191738	0.17372	0.186843
AT1G08040	363.828	376.93	447.736	326.295	254.678	1121.87	404.483	463.821	433.37	267.139	423.89	370.408	645.484	607.767	593.25	585.393	703.343	455.281	929.226	958.831	1003.01	766.637	899.094	881.582	896.86	812.579	873.963
AT1G08043	NA	NA	NA	NA	NA	NA	NA	NA	NA	NA	NA	NA	NA	NA	NA	NA	NA	NA	NA	NA	NA	NA	NA	NA	NA	NA	NA
AT1G08047	NA	NA	NA	NA	NA	NA	NA	NA	NA	NA	NA	NA	NA	NA	NA	NA	NA	NA	NA	NA	NA	NA	NA	NA	NA	NA	NA
AT1G08050	86.0603	89.1596	105.908	790.812	617.24	2718.97	217.71	249.648	233.258	208.052	330.133	288.479	284.562	267.934	261.535	296.619	356.384	230.691	272.184	280.856	293.797	337.651	395.989	388.276	437.85	396.704	426.672
AT1G08053	NA	NA	NA	NA	NA	NA	NA	NA	NA	NA	NA	NA	NA	NA	NA	NA	NA	NA	NA	NA	NA	NA	NA	NA	NA	NA	NA
AT1G08057	NA	NA	NA	NA	NA	NA	NA	NA	NA	NA	NA	NA	NA	NA	NA	NA	NA	NA	NA	NA	NA	NA	NA	NA	NA	NA	NA
AT1G08060	355.774	368.587	437.825	396.874	309.766	1364.53	541.916	621.415	580.617	228.423	362.457	316.726	504.923	475.418	464.063	430.327	517.032	334.681	344.163	355.128	371.491	415.806	487.647	478.149	507.479	459.79	494.524
AT1G08063	NA	NA	NA	NA	NA	NA	NA	NA	NA	NA	NA	NA	NA	NA	NA	NA	NA	NA	NA	NA	NA	NA	NA	NA	NA	NA	NA
AT1G08065	NA	NA	NA	NA	NA	NA	NA	NA	NA	NA	NA	NA	NA	NA	NA	NA	NA	NA	NA	NA	NA	NA	NA	NA	NA	NA	NA
AT1G08070	37.9675	39.3349	46.7238	52.5986	41.0539	180.844	83.7729	96.0624	89.7556	45.3234	71.9182	62.8442	90.9549	85.6401	83.5946	93.7235	112.608	72.8922	63.8386	65.8725	68.9078	66.6553	78.1717	76.6491	114.348	103.602	111.429
AT1G08073	NA	NA	NA	NA	NA	NA	NA	NA	NA	NA	NA	NA	NA	NA	NA	NA	NA	NA	NA	NA	NA	NA	NA	NA	NA	NA	NA
AT1G08077	NA	NA	NA	NA	NA	NA	NA	NA	NA	NA	NA	NA	NA	NA	NA	NA	NA	NA	NA	NA	NA	NA	NA	NA	NA	NA	NA
AT1G08080	1.21904	1.26294	1.50018	1.40431	1.09608	4.82829	2.15805	2.47463	2.31217	4.98052	7.90298	6.90585	48.8727	46.0169	44.9177	17.4156	20.9246	13.5447	33.6064	34.6771	36.2749	74.3022	87.1398	85.4425	211.046	191.213	205.658
AT1G08087	NA	NA	NA	NA	NA	NA	NA	NA	NA	NA	NA	NA	NA	NA	NA	NA	NA	NA	NA	NA	NA	NA	NA	NA	NA	NA	NA
AT1G08090	0.169634	0.175744	0.208756	0.132365	0.103313	0.455098	0.621794	0.713012	0.6662	4.54671	7.21462	6.30434	3175.24	2989.7	2918.29	0.188146	0.226055	0.146328	55.2177	56.977	59.6023	38.1437	44.734	43.8627	236.6	214.366	230.559
AT1G08093	NA	NA	NA	NA	NA	NA	NA	NA	NA	NA	NA	NA	NA	NA	NA	NA	NA	NA	NA	NA	NA	NA	NA	NA	NA	NA	NA
AT1G08097	NA	NA	NA	NA	NA	NA	NA	NA	NA	NA	NA	NA	NA	NA	NA	NA	NA	NA	NA	NA	NA	NA	NA	NA	NA	NA	NA
AT1G08100	NA	NA	NA	NA	NA	NA	NA	NA	NA	NA	NA	NA	NA	NA	NA	NA	NA	NA	NA	NA	NA	NA	NA	NA	NA	NA	NA
AT1G08103	0.169635	0.175745	0.208758	0.132367	0.103315	0.455105	0.171743	0.196938	0.184008	0.275435	0.437054	0.38191	0.193026	0.181747	0.177406	0.366455	0.440292	0.285006	0.177452	0.183106	0.191543	0.663393	0.778012	0.762858	0.191741	0.173722	0.186846
AT1G08107	NA	NA	NA	NA	NA	NA	NA	NA	NA	NA	NA	NA	NA	NA	NA	NA	NA	NA	NA	NA	NA	NA	NA	NA	NA	NA	NA
AT1G08110	2064.33	2138.67	2540.42	1397.57	1090.83	4805.14	1285.78	1474.41	1377.61	1037.56	1646.38	1438.66	2089.79	1967.67	1920.68	1257.97	1511.44	978.37	2090.45	2157.05	2256.44	2988.9	3505.3	3437.03	4068.93	3686.56	3965.05
AT1G08113	NA	NA	NA	NA	NA	NA	NA	NA	NA	NA	NA	NA	NA	NA	NA	NA	NA	NA	NA	NA	NA	NA	NA	NA	NA	NA	NA
AT1G08115	2.73074	2.82909	3.36053	4.48215	3.49838	15.4105	3.15432	3.61706	3.37959	1.88411	2.98967	2.61246	7.77152	7.31741	7.14262	3.9358	4.72881	3.06101	2.21733	2.28797	2.3934	2.41479	2.83201	2.77685	7.52865	6.82116	7.33645
AT1G08117	NA	NA	NA	NA	NA	NA	NA	NA	NA	NA	NA	NA	NA	NA	NA	NA	NA	NA	NA	NA	NA	NA	NA	NA	NA	NA	NA
AT1G08120	NA	NA	NA	NA	NA	NA	NA	NA	NA	NA	NA	NA	NA	NA	NA	NA	NA	NA	NA	NA	NA	NA	NA	NA	NA	NA	NA
AT1G08123	NA	NA	NA	NA	NA	NA	NA	NA	NA	NA	NA	NA	NA	NA	NA	NA	NA	NA	NA	NA	NA	NA	NA	NA	NA	NA	NA
AT1G08125	194.232	201.228	239.027	315.055	245.905	1083.22	370.362	424.694	396.811	202.356	321.094	280.581	368.146	346.634	338.354	315.044	378.522	245.021	319.812	330.002	345.207	300.462	352.374	345.511	420.76	381.22	410.018
AT1G08127	NA	NA	NA	NA	NA	NA	NA	NA	NA	NA	NA	NA	NA	NA	NA	NA	NA	NA	NA	NA	NA	NA	NA	NA	NA	NA	NA
AT1G08130	617.202	639.43	759.545	1570.21	1225.57	5398.7	1293.04	1482.73	1385.38	483.407	767.06	670.279	797.735	751.121	733.18	1036.08	1244.84	805.799	740.454	764.045	799.25	714.905	838.423	822.093	872.547	790.551	850.271
AT1G08133	0.169633	0.175742	0.208755	0.132366	0.103313	0.455099	0.171741	0.196936	0.184006	0.141428	0.224414	0.1961	0.193023	0.181744	0.177403	0.188144	0.226053	0.146327	0.17745	0.183103	0.19154	0.166488	0.195253	0.19145	0.684715	0.620371	0.667235
AT1G08135	NA	NA	NA	NA	NA	NA	NA	NA	NA	NA	NA	NA	NA	NA	NA	NA	NA	NA	NA	NA	NA	NA	NA	NA	NA	NA	NA
AT1G08137	NA	NA	NA	NA	NA	NA	NA	NA	NA	NA	NA	NA	NA	NA	NA	NA	NA	NA	NA	NA	NA	NA	NA	NA	NA	NA	NA
AT1G08140	0.169633	0.175742	0.208755	0.336339	0.262518	1.1564	0.622274	0.713561	0.666713	0.141439	0.224432	0.196115	0.193023	0.181744	0.177403	0.188144	0.226053	0.146327	0.17745	0.183103	0.19154	1.49308	1.75105	1.71694	0.37345	0.338355	0.363916
AT1G08143	0.169633	0.175742	0.208755	0.132366	0.103313	0.455099	0.171741	0.196936	0.184006	0.141426	0.224412	0.196098	0.193023	0.181744	0.177403	0.188144	0.226053	0.146327	0.17745	0.183103	0.19154	0.166488	0.195253	0.19145	0.37345	0.338355	0.363916
AT1G08147	0.169633	0.175742	0.208755	0.132366	0.103313	0.455099	0.171741	0.196936	0.184006	0.141432	0.224422	0.196106	0.193023	0.181744	0.177403	0.188144	0.226053	0.146327	0.34562	0.356631	0.373064	0.166488	0.195253	0.19145	1.75284	1.58812	1.70809
AT1G08150	0.169633	0.175742	0.208755	0.132366	0.103313	0.455099	0.171741	0.196936	0.184006	0.141429	0.224416	0.196101	0.193023	0.181744	0.177403	0.188144	0.226053	0.146327	0.17745	0.183103	0.19154	0.166488	0.195253	0.19145	1.00152	0.9074	0.975947
AT1G08153	NA	NA	NA	NA	NA	NA	NA	NA	NA	NA	NA	NA	NA	NA	NA	NA	NA	NA	NA	NA	NA	NA	NA	NA	NA	NA	NA
AT1G08157	NA	NA	NA	NA	NA	NA	NA	NA	NA	NA	NA	NA	NA	NA	NA	NA	NA	NA	NA	NA	NA	NA	NA	NA	NA	NA	NA
AT1G08160	560.67	580.862	689.975	505.986	394.929	1739.68	387.586	444.445	415.266	240.662	381.878	333.696	382.77	360.403	351.795	679.742	816.702	528.66	841.274	868.078	908.077	576.86	676.527	663.35	790.186	715.929	770.012
AT1G08163	NA	NA	NA	NA	NA	NA	NA	NA	NA	NA	NA	NA	NA	NA	NA	NA	NA	NA	NA	NA	NA	NA	NA	NA	NA	NA	NA
AT1G08165	9.31273	9.64812	11.4605	4.37265	3.41292	15.034	9.24115	10.5968	9.9011	5.51716	8.75451	7.64995	5.16256	4.8609	4.74479	8.36044	10.045	6.50222	9.96128	10.2786	10.7523	13.66	16.0201	15.7081	26.2496	23.7828	25.5794
AT1G08170	0.330396	0.342295	0.406594	0.132366	0.103313	0.455099	0.171741	0.196936	0.184006	0.141438	0.224431	0.196114	4.29569	4.04468	3.94807	0.188144	0.226053	0.146327	0.177449	0.183103	0.19154	0.166488	0.195253	0.19145	0.668224	0.605429	0.651165
AT1G08173	0.169634	0.175743	0.208756	0.132366	0.103313	0.455099	0.171742	0.196936	0.184007	0.275463	0.437099	0.38195	11.0015	10.3586	10.1112	1.40972	1.69376	1.09639	0.968684	0.999547	1.0456	0.166488	0.195253	0.19145	1.028	0.9314	1.00176
AT1G08177	NA	NA	NA	NA	NA	NA	NA	NA	NA	NA	NA	NA	NA	NA	NA	NA	NA	NA	NA	NA	NA	NA	NA	NA	NA	NA	NA
AT1G08180	166.709	172.713	205.157	204.595	159.689	703.439	205.15	235.246	219.801	111.497	176.921	154.599	138.798	130.688	127.566	342.595	411.624	266.448	453.652	468.105	489.674	311.917	365.809	358.684	273.503	247.801	266.52
AT1G08183	NA	NA	NA	NA	NA	NA	NA	NA	NA	NA	NA	NA	NA	NA	NA	NA	NA	NA	NA	NA	NA	NA	NA	NA	NA	NA	NA
AT1G08187	0.330396	0.342295	0.406594	0.132366	0.103313	0.455099	0.171741	0.196936	0.184006	0.141434	0.224425	0.196109	1.0616	0.999566	0.975691	0.188144	0.226053	0.146327	0.17745	0.183103	0.19154	0.166488	0.195253	0.19145	0.684715	0.620371	0.667235
AT1G08190	2820.84	2922.43	3471.4	2770.62	2162.51	9525.96	3252.35	3729.47	3484.62	1916.27	3040.7	2657.05	3815.33	3592.39	3506.58	4070.74	4890.94	3165.96	4220.98	4355.46	4556.15	3140.48	3683.08	3611.34	3828.41	3468.64	3730.67
AT1G08193	0.169633	0.175742	0.208755	0.132366	0.103313	0.455099	0.171741	0.196936	0.184006	0.141426	0.224412	0.196098	0.193023	0.181744	0.177403	0.366451	0.440286	0.285002	0.17745	0.183103	0.19154	0.166488	0.195253	0.19145	0.191738	0.17372	0.186843
AT1G08197	7.21344	7.47322	8.87704	0.132365	0.103313	0.455097	0.334505	0.383577	0.358394	0.275462	0.437096	0.381948	8.8521	8.33484	8.13576	0.366456	0.440292	0.285006	1.91612	1.97717	2.06827	1.78715	2.09592	2.0551	1.38172	1.25187	1.34644
AT1G08200	5587.72	5788.95	6876.39	6206.95	4844.61	21340.7	4294.1	4924.05	4600.77	2430.67	3856.94	3370.31	3507.64	3302.68	3223.79	6696.85	8046.18	5208.38	7230.32	7460.68	7804.45	3664.26	4297.36	4213.66	3720.58	3370.95	3625.6
AT1G08207	NA	NA	NA	NA	NA	NA	NA	NA	NA	NA	NA	NA	NA	NA	NA	NA	NA	NA	NA	NA	NA	NA	NA	NA	NA	NA	NA
AT1G08210	568.017	588.473	699.016	299.532	233.789	1029.85	324.576	372.191	347.756	227.327	360.717	315.205	358.068	337.145	329.092	329.975	396.46	256.633	398.068	410.75	429.677	386.543	453.329	444.499	521.91	472.865	508.586
AT1G08213	NA	NA	NA	NA	NA	NA	NA	NA	NA	NA	NA	NA	NA	NA	NA	NA	NA	NA	NA	NA	NA	NA	NA	NA	NA	NA	NA
AT1G08217	NA	NA	NA	NA	NA	NA	NA	NA	NA	NA	NA	NA	NA	NA	NA	NA	NA	NA	NA	NA	NA	NA	NA	NA	NA	NA	NA
AT1G08220	112.637	116.694	138.615	490.678	382.982	1687.05	527.716	605.132	565.403	396.74	629.539	550.11	361.907	340.76	332.62	247.953	297.912	192.842	250.784	258.774	270.698	286.846	336.406	329.854	299.711	271.546	292.06
AT1G08223	NA	NA	NA	NA	NA	NA	NA	NA	NA	NA	NA	NA	NA	NA	NA	NA	NA	NA	NA	NA	NA	NA	NA	NA	NA	NA	NA
AT1G08227	NA	NA	NA	NA	NA	NA	NA	NA	NA	NA	NA	NA	NA	NA	NA	NA	NA	NA	NA	NA	NA	NA	NA	NA	NA	NA	NA
AT1G08230	363.563	376.657	447.411	1584.67	1236.85	5448.4	1028.62	1179.52	1102.08	550.56	873.617	763.393	765.758	721.013	703.791	1652.11	1984.99	1284.9	1242.77	1282.36	1341.45	892.975	1047.26	1026.86	1153.29	1044.91	1123.84
AT1G08237	1.15593	1.19756	1.42252	2.03674	1.5897	7.00272	0.334504	0.383576	0.358393	0.141429	0.224417	0.196102	0.193023	0.181744	0.177403	9.58466	11.5159	7.45433	0.345623	0.356635	0.373067	0.166487	0.195252	0.191449	1.42551	1.29155	1.38912
AT1G08240	NA	NA	NA	NA	NA	NA	NA	NA	NA	NA	NA	NA	NA	NA	NA	NA	NA	NA	NA	NA	NA	NA	NA	NA	NA	NA	NA
AT1G08247	NA	NA	NA	NA	NA	NA	NA	NA	NA	NA	NA	NA	NA	NA	NA	NA	NA	NA	NA	NA	NA	NA	NA	NA	NA	NA	NA
AT1G08250	NA	NA	NA	NA	NA	NA	NA	NA	NA	NA	NA	NA	NA	NA	NA	NA	NA	NA	NA	NA	NA	NA	NA	NA	NA	NA	NA
AT1G08253	NA	NA	NA	NA	NA	NA	NA	NA	NA	NA	NA	NA	NA	NA	NA	NA	NA	NA	NA	NA	NA	NA	NA	NA	NA	NA	NA
AT1G08257	0.169638	0.175748	0.208761	0.13237	0.103316	0.455113	0.171746	0.196942	0.184012	0.658799	1.04537	0.913473	0.193029	0.18175	0.177409	0.366462	0.4403	0.285011	0.177455	0.183109	0.191546	0.166493	0.195259	0.191456	0.684736	0.62039	0.667255
AT1G08260	286.012	296.313	351.974	290.894	227.047	1000.15	435.421	499.298	466.517	369.642	586.54	512.536	597.835	562.902	549.457	138.389	166.272	107.63	206.603	213.185	223.008	253.951	297.827	292.026	346.802	314.212	337.949
AT1G08263	NA	NA	NA	NA	NA	NA	NA	NA	NA	NA	NA	NA	NA	NA	NA	NA	NA	NA	NA	NA	NA	NA	NA	NA	NA	NA	NA
AT1G08267	NA	NA	NA	NA	NA	NA	NA	NA	NA	NA	NA	NA	NA	NA	NA	NA	NA	NA	NA	NA	NA	NA	NA	NA	NA	NA	NA
AT1G08270	11.0002	11.3963	13.5371	19.0563	14.8737	65.5193	11.5439	13.2374	12.3683	14.1306	22.4221	19.5931	31.6538	29.8041	29.0922	16.0423	19.2747	12.4767	6.09109	6.28515	6.57476	24.1536	28.3268	27.775	25.2428	22.8706	24.5983
AT1G08273	0.169633	0.175742	0.208755	0.132366	0.103313	0.455099	0.171741	0.196936	0.184006	0.141428	0.224414	0.1961	0.193023	0.181744	0.177403	0.188144	0.226053	0.146327	0.17745	0.183103	0.19154	0.166488	0.195253	0.19145	0.684715	0.620371	0.667235
AT1G08277	NA	NA	NA	NA	NA	NA	NA	NA	NA	NA	NA	NA	NA	NA	NA	NA	NA	NA	NA	NA	NA	NA	NA	NA	NA	NA	NA
AT1G08280	654.744	678.324	805.745	884.555	690.408	3041.28	364.949	418.487	391.012	234.411	371.958	325.028	374.158	352.295	343.88	582.277	699.599	452.858	405.715	418.641	437.931	475.691	557.879	547.013	366.479	332.04	357.123
AT1G08283	33.2855	34.4843	40.962	28.5707	22.2998	98.2318	31.9429	36.6289	34.2241	19.5772	31.0646	27.1452	27.9097	26.2788	25.6511	62.0044	74.4975	48.2231	51.0634	52.6903	55.1182	30.3424	35.5848	34.8917	36.6536	33.2092	35.7179
AT1G08287	NA	NA	NA	NA	NA	NA	NA	NA	NA	NA	NA	NA	NA	NA	NA	NA	NA	NA	NA	NA	NA	NA	NA	NA	NA	NA	NA
AT1G08290	21.4003	22.171	26.3357	248.88	194.254	855.699	143.183	164.188	153.408	131.092	208.014	181.769	368.099	346.59	338.311	125.807	151.156	97.8446	136.256	140.597	147.076	272.72	319.84	313.61	538.323	487.735	524.58
AT1G08293	1.7703	1.83406	2.17858	0.584885	0.456511	2.01095	1.86887	2.14303	2.00233	0.466864	0.740809	0.647341	1.05474	0.993112	0.969391	0.366456	0.440292	0.285006	2.25271	2.32448	2.43159	2.04283	2.39578	2.34911	1.69882	1.53917	1.65545
AT1G08297	NA	NA	NA	NA	NA	NA	NA	NA	NA	NA	NA	NA	NA	NA	NA	NA	NA	NA	NA	NA	NA	NA	NA	NA	NA	NA	NA
AT1G08300	87.0013	90.1346	107.066	348.477	271.991	1198.13	245.786	281.843	263.339	101.515	161.082	140.758	171.147	161.146	157.297	107.622	129.307	83.7018	75.0697	77.4614	81.0306	83.0667	97.4186	95.5212	156.556	141.844	152.559
AT1G08303	NA	NA	NA	NA	NA	NA	NA	NA	NA	NA	NA	NA	NA	NA	NA	NA	NA	NA	NA	NA	NA	NA	NA	NA	NA	NA	NA
AT1G08307	NA	NA	NA	NA	NA	NA	NA	NA	NA	NA	NA	NA	NA	NA	NA	NA	NA	NA	NA	NA	NA	NA	NA	NA	NA	NA	NA
AT1G08310	0.585026	0.606095	0.719948	2.62991	2.05269	9.04217	3.42584	3.92841	3.67049	1.41537	2.24588	1.96252	18.5146	17.4327	17.0163	0.366457	0.440293	0.285007	1.87938	1.93926	2.02861	0.324273	0.3803	0.372892	15.5429	14.0822	15.1461
AT1G08313	0.169633	0.175742	0.208755	0.132366	0.103313	0.455099	0.171741	0.196936	0.184006	0.141431	0.22442	0.196105	0.193023	0.181744	0.177403	0.188144	0.226053	0.146327	0.665426	0.686626	0.718265	0.581048	0.681439	0.668166	0.191738	0.17372	0.186843
AT1G08315	NA	NA	NA	NA	NA	NA	NA	NA	NA	NA	NA	NA	NA	NA	NA	NA	NA	NA	NA	NA	NA	NA	NA	NA	NA	NA	NA
AT1G08317	NA	NA	NA	NA	NA	NA	NA	NA	NA	NA	NA	NA	NA	NA	NA	NA	NA	NA	NA	NA	NA	NA	NA	NA	NA	NA	NA
AT1G08320	0.618036	0.640293	0.760571	4.7291	3.69113	16.2596	3.07986	3.53168	3.29981	25.1107	39.8452	34.8179	392.048	369.139	360.322	7.21854	8.67299	5.61412	1.61367	1.66508	1.7418	16.8707	19.7856	19.4002	53.1381	48.1446	51.7815
AT1G08323	NA	NA	NA	NA	NA	NA	NA	NA	NA	NA	NA	NA	NA	NA	NA	NA	NA	NA	NA	NA	NA	NA	NA	NA	NA	NA	NA
AT1G08327	NA	NA	NA	NA	NA	NA	NA	NA	NA	NA	NA	NA	NA	NA	NA	NA	NA	NA	NA	NA	NA	NA	NA	NA	NA	NA	NA
AT1G08333	NA	NA	NA	NA	NA	NA	NA	NA	NA	NA	NA	NA	NA	NA	NA	NA	NA	NA	NA	NA	NA	NA	NA	NA	NA	NA	NA
AT1G08337	NA	NA	NA	NA	NA	NA	NA	NA	NA	NA	NA	NA	NA	NA	NA	NA	NA	NA	NA	NA	NA	NA	NA	NA	NA	NA	NA
AT1G08340	55.5348	57.5348	68.3426	39.2219	30.6132	134.853	46.0909	52.8525	49.3825	52.0771	82.6348	72.2087	20.6001	19.3964	18.9331	74.7087	89.7617	58.1037	60.0103	61.9223	64.7755	102.955	120.743	118.392	60.0195	54.3793	58.4872
AT1G08343	NA	NA	NA	NA	NA	NA	NA	NA	NA	NA	NA	NA	NA	NA	NA	NA	NA	NA	NA	NA	NA	NA	NA	NA	NA	NA	NA
AT1G08347	NA	NA	NA	NA	NA	NA	NA	NA	NA	NA	NA	NA	NA	NA	NA	NA	NA	NA	NA	NA	NA	NA	NA	NA	NA	NA	NA
AT1G08350	181.717	188.262	223.626	104.182	81.3159	358.2	160.996	184.614	172.494	164.609	261.198	228.242	387.816	365.155	356.433	103.497	124.351	80.4934	236.721	244.263	255.518	281.997	330.72	324.278	300.699	272.441	293.022
AT1G08353	0.169633	0.175742	0.208755	0.319184	0.249127	1.09742	0.334502	0.383573	0.35839	0.141428	0.224416	0.196101	0.193023	0.181744	0.177403	0.188144	0.226053	0.146327	0.17745	0.183103	0.19154	0.166488	0.195253	0.19145	0.191738	0.17372	0.186843
AT1G08357	0.169642	0.175751	0.208765	0.132372	0.103318	0.455122	0.334518	0.383592	0.358408	1.65569	2.62722	2.29574	0.724047	0.681739	0.665455	0.188154	0.226065	0.146334	0.177458	0.183112	0.19155	0.166496	0.195262	0.191459	0.191748	0.173728	0.186852
AT1G08360	3705.6	3839.06	4560.21	7852.04	6128.63	26996.9	7792.26	8935.38	8348.74	6856.53	10879.8	9507.08	6783.28	6386.91	6234.36	5785.85	6951.63	4499.86	5695.78	5877.25	6148.06	5652.48	6629.1	6499.98	7907.04	7163.99	7705.18
AT1G08363	NA	NA	NA	NA	NA	NA	NA	NA	NA	NA	NA	NA	NA	NA	NA	NA	NA	NA	NA	NA	NA	NA	NA	NA	NA	NA	NA
AT1G08367	NA	NA	NA	NA	NA	NA	NA	NA	NA	NA	NA	NA	NA	NA	NA	NA	NA	NA	NA	NA	NA	NA	NA	NA	NA	NA	NA
AT1G08370	538.788	558.192	663.047	958.074	747.79	3294.05	730.899	838.122	783.096	546.646	867.406	757.964	867.891	817.177	797.659	876.791	1053.45	681.912	621.478	641.279	670.827	768.426	901.191	883.638	897.293	812.971	874.385
AT1G08377	0.169633	0.175742	0.208755	0.132366	0.103313	0.455099	0.171741	0.196936	0.184006	0.141428	0.224415	0.1961	0.193023	0.181744	0.177403	0.703639	0.845414	0.547245	0.17745	0.183103	0.19154	0.166488	0.195253	0.19145	0.191738	0.17372	0.186843
AT1G08380	20220.9	20949.1	24884.3	8554.61	6677	29412.5	19866.4	22780.8	21285.1	11460.7	18185.5	15891	19307.7	18179.5	17745.2	7749.96	9311.48	6027.42	29912.3	30865.3	32287.5	23649.8	27736	27195.7	12146.3	11004.9	11836.2
AT1G08383	NA	NA	NA	NA	NA	NA	NA	NA	NA	NA	NA	NA	NA	NA	NA	NA	NA	NA	NA	NA	NA	NA	NA	NA	NA	NA	NA
AT1G08387	NA	NA	NA	NA	NA	NA	NA	NA	NA	NA	NA	NA	NA	NA	NA	NA	NA	NA	NA	NA	NA	NA	NA	NA	NA	NA	NA
AT1G08390	16.8921	17.5005	20.7879	5.72036	4.46482	19.6677	27.6659	31.7245	29.6417	17.3255	27.4918	24.0231	37.6345	35.4354	34.589	10.7513	12.9175	8.36166	22.4159	23.1301	24.1959	22.2486	26.0926	25.5844	26.7729	24.257	26.0894
AT1G08393	3.28841	3.40684	4.0468	0.257947	0.201331	0.886873	3.47594	3.98586	3.72417	2.6383	4.18639	3.65819	9.48713	8.93276	8.7194	1.35502	1.62805	1.05385	3.87802	4.00157	4.18595	9.69838	11.374	11.1525	15.6682	14.1959	15.2682
AT1G08397	NA	NA	NA	NA	NA	NA	NA	NA	NA	NA	NA	NA	NA	NA	NA	NA	NA	NA	NA	NA	NA	NA	NA	NA	NA	NA	NA
AT1G08400	193.367	200.33	237.962	183.295	143.065	630.206	145.459	166.798	155.847	170.44	270.451	236.328	325.854	306.814	299.485	157.601	189.356	122.572	123.252	127.179	133.039	236.549	277.418	272.015	291.786	264.366	284.337
AT1G08403	NA	NA	NA	NA	NA	NA	NA	NA	NA	NA	NA	NA	NA	NA	NA	NA	NA	NA	NA	NA	NA	NA	NA	NA	NA	NA	NA
AT1G08410	372.226	385.631	458.071	2114.88	1650.69	7271.37	1466.59	1681.74	1571.32	811.036	1286.93	1124.56	818.443	770.618	752.212	996.071	1196.77	774.68	553.558	571.195	597.514	721.764	846.467	829.98	795.779	720.997	775.463
AT1G08413	0.169633	0.175742	0.208755	0.132366	0.103313	0.455099	0.171741	0.196936	0.184006	0.141428	0.224415	0.1961	0.375953	0.353985	0.34553	0.188144	0.226053	0.146327	0.17745	0.183103	0.19154	0.166488	0.195253	0.19145	0.37345	0.338355	0.363916
AT1G08417	NA	NA	NA	NA	NA	NA	NA	NA	NA	NA	NA	NA	NA	NA	NA	NA	NA	NA	NA	NA	NA	NA	NA	NA	NA	NA	NA
AT1G08420	1568.17	1624.65	1929.83	1976.9	1543	6796.97	1753.65	2010.91	1878.89	1155.96	1834.25	1602.82	1898.68	1787.74	1745.04	1483.06	1781.88	1153.43	1404.41	1449.15	1515.92	1434.76	1682.65	1649.88	1597.44	1447.33	1556.66
AT1G08427	NA	NA	NA	NA	NA	NA	NA	NA	NA	NA	NA	NA	NA	NA	NA	NA	NA	NA	NA	NA	NA	NA	NA	NA	NA	NA	NA
AT1G08430	171.231	177.398	210.721	697.566	544.46	2398.37	220.503	252.851	236.25	281.807	447.166	390.747	357.781	336.875	328.828	133.473	160.366	103.806	37.6227	38.8214	40.6102	270.738	317.515	311.331	207.951	188.41	202.643
AT1G08433	NA	NA	NA	NA	NA	NA	NA	NA	NA	NA	NA	NA	NA	NA	NA	NA	NA	NA	NA	NA	NA	NA	NA	NA	NA	NA	NA
AT1G08437	NA	NA	NA	NA	NA	NA	NA	NA	NA	NA	NA	NA	NA	NA	NA	NA	NA	NA	NA	NA	NA	NA	NA	NA	NA	NA	NA
AT1G08440	0.169635	0.175744	0.208757	21.5127	16.791	73.9649	17.1135	19.6241	18.3357	58.7864	93.2811	81.5117	535.183	503.911	491.875	13.854	16.6454	10.7748	7.03495	7.25909	7.59357	52.7753	61.8936	60.6881	274.708	248.893	267.695
AT1G08443	0.169635	0.175745	0.208758	0.132367	0.103315	0.455105	0.171743	0.196938	0.184008	0.275431	0.437048	0.381905	0.375958	0.35399	0.345535	0.188147	0.226056	0.146329	0.345624	0.356636	0.373069	0.16649	0.195255	0.191452	0.191741	0.173722	0.186846
AT1G08447	NA	NA	NA	NA	NA	NA	NA	NA	NA	NA	NA	NA	NA	NA	NA	NA	NA	NA	NA	NA	NA	NA	NA	NA	NA	NA	NA
AT1G08450	1201.94	1245.23	1479.14	2772.44	2163.93	9532.21	2087.29	2393.49	2236.35	1800.2	2856.52	2496.11	2035.46	1916.52	1870.74	2548.58	3062.09	1982.13	2109.58	2176.79	2277.1	2521.57	2957.23	2899.63	2580.93	2338.39	2515.04
AT1G08453	NA	NA	NA	NA	NA	NA	NA	NA	NA	NA	NA	NA	NA	NA	NA	NA	NA	NA	NA	NA	NA	NA	NA	NA	NA	NA	NA
AT1G08457	NA	NA	NA	NA	NA	NA	NA	NA	NA	NA	NA	NA	NA	NA	NA	NA	NA	NA	NA	NA	NA	NA	NA	NA	NA	NA	NA
AT1G08460	388.941	402.948	478.641	196.609	153.456	675.982	297.863	341.559	319.135	325.085	515.839	450.755	638.522	601.211	586.851	284.412	341.718	221.197	676.434	697.985	730.147	724.692	849.901	833.347	852.755	772.619	830.984
AT1G08463	NA	NA	NA	NA	NA	NA	NA	NA	NA	NA	NA	NA	NA	NA	NA	NA	NA	NA	NA	NA	NA	NA	NA	NA	NA	NA	NA
AT1G08465	447.315	463.424	550.477	456.422	356.244	1569.27	377.914	433.355	404.903	357.894	567.898	496.246	734.092	691.197	674.687	696.446	836.771	541.651	740.014	763.591	798.775	879.56	1031.53	1011.44	948.885	859.715	924.66
AT1G08470	507.792	526.08	624.902	314.564	245.522	1081.54	379.953	435.692	407.087	247.235	392.308	342.81	442.006	416.178	406.237	417.47	501.585	324.681	659.817	680.839	712.21	473.607	555.435	544.617	477.079	432.247	464.9
AT1G08473	0.169637	0.175747	0.20876	0.132369	0.103316	0.455111	0.171745	0.19694	0.184011	0.486822	0.772479	0.675015	1.33512	1.25711	1.22708	0.188149	0.226059	0.14633	0.177454	0.183108	0.191545	0.166492	0.195258	0.191455	1.70238	1.5424	1.65892
AT1G08477	NA	NA	NA	NA	NA	NA	NA	NA	NA	NA	NA	NA	NA	NA	NA	NA	NA	NA	NA	NA	NA	NA	NA	NA	NA	NA	NA
AT1G08480	787.926	816.303	969.643	1055.59	823.902	3629.33	1209.28	1386.68	1295.64	1872	2970.46	2595.67	3352.57	3156.67	3081.27	1113.37	1337.71	865.911	2230.48	2301.54	2407.59	3059.13	3587.67	3517.8	3896.97	3530.76	3797.48
AT1G08483	NA	NA	NA	NA	NA	NA	NA	NA	NA	NA	NA	NA	NA	NA	NA	NA	NA	NA	NA	NA	NA	NA	NA	NA	NA	NA	NA
AT1G08487	NA	NA	NA	NA	NA	NA	NA	NA	NA	NA	NA	NA	NA	NA	NA	NA	NA	NA	NA	NA	NA	NA	NA	NA	NA	NA	NA
AT1G08490	1140.78	1181.86	1403.87	1100.15	858.682	3782.53	1273.06	1459.82	1363.97	723.486	1148.01	1003.17	933.757	879.194	858.194	729.139	876.052	567.078	897.123	925.705	968.36	893.571	1047.96	1027.55	788.126	714.064	768.006
AT1G08493	NA	NA	NA	NA	NA	NA	NA	NA	NA	NA	NA	NA	NA	NA	NA	NA	NA	NA	NA	NA	NA	NA	NA	NA	NA	NA	NA
AT1G08497	NA	NA	NA	NA	NA	NA	NA	NA	NA	NA	NA	NA	NA	NA	NA	NA	NA	NA	NA	NA	NA	NA	NA	NA	NA	NA	NA
AT1G08500	273.394	283.24	336.445	104.921	81.8925	360.74	47.2939	54.232	50.6714	15.7925	25.0592	21.8975	50.6436	47.6843	46.5454	293.098	352.154	227.953	523.542	540.222	565.114	157.002	184.128	180.542	113.296	102.649	110.403
AT1G08503	0.169633	0.175742	0.208755	0.132366	0.103313	0.455099	0.334502	0.383573	0.35839	0.141426	0.224412	0.196098	0.193023	0.181744	0.177403	0.188144	0.226053	0.146327	0.17745	0.183103	0.19154	0.166488	0.195253	0.19145	0.191738	0.17372	0.186843
AT1G08507	6.41194	6.64286	7.89071	16.6464	12.9928	57.2337	13.613	15.61	14.5852	9.91407	15.7314	13.7466	12.9546	12.1977	11.9063	16.4387	19.7509	12.785	15.7015	16.2018	16.9483	17.855	20.9399	20.5321	22.0162	19.9472	21.4541
AT1G08510	2735.44	2833.95	3366.3	1485.47	1159.43	5107.33	1761.34	2019.73	1887.12	1200.71	1905.27	1664.88	2142.46	2017.27	1969.09	1913.93	2299.56	1488.53	2019.14	2083.47	2179.47	1824.12	2139.28	2097.61	2181.18	1976.21	2125.49
AT1G08513	NA	NA	NA	NA	NA	NA	NA	NA	NA	NA	NA	NA	NA	NA	NA	NA	NA	NA	NA	NA	NA	NA	NA	NA	NA	NA	NA
AT1G08517	0.169633	0.175742	0.208755	0.838719	0.654632	2.88368	0.171741	0.196936	0.184006	0.141429	0.224417	0.196102	0.193023	0.181744	0.177403	0.188144	0.226053	0.146327	0.17745	0.183103	0.19154	0.166488	0.195253	0.19145	0.191738	0.17372	0.186843
AT1G08520	4183.3	4333.96	5148.08	2458.07	1918.56	8451.33	2357.23	2703.03	2525.57	1269.47	2014.37	1760.21	2965.36	2792.08	2725.39	1762.79	2117.97	1370.99	1583.3	1633.74	1709.02	1822.01	2136.81	2095.19	1635.12	1481.46	1593.37
AT1G08523	NA	NA	NA	NA	NA	NA	NA	NA	NA	NA	NA	NA	NA	NA	NA	NA	NA	NA	NA	NA	NA	NA	NA	NA	NA	NA	NA
AT1G08530	198.879	206.041	244.746	234.818	183.279	807.35	314.956	361.161	337.449	279.142	442.937	387.052	370.939	349.264	340.921	180.435	216.79	140.33	330.944	341.487	357.222	388.345	455.442	446.571	407.486	369.193	397.083
AT1G08533	NA	NA	NA	NA	NA	NA	NA	NA	NA	NA	NA	NA	NA	NA	NA	NA	NA	NA	NA	NA	NA	NA	NA	NA	NA	NA	NA
AT1G08537	NA	NA	NA	NA	NA	NA	NA	NA	NA	NA	NA	NA	NA	NA	NA	NA	NA	NA	NA	NA	NA	NA	NA	NA	NA	NA	NA
AT1G08540	2051.67	2125.56	2524.84	549.258	428.704	1888.46	1349.79	1547.8	1446.18	658.265	1044.52	912.733	1348.31	1269.53	1239.2	906.355	1088.97	704.905	1349.29	1392.28	1456.43	1188.22	1393.51	1366.37	900.631	815.996	877.638
AT1G08543	NA	NA	NA	NA	NA	NA	NA	NA	NA	NA	NA	NA	NA	NA	NA	NA	NA	NA	NA	NA	NA	NA	NA	NA	NA	NA	NA
AT1G08547	NA	NA	NA	NA	NA	NA	NA	NA	NA	NA	NA	NA	NA	NA	NA	NA	NA	NA	NA	NA	NA	NA	NA	NA	NA	NA	NA
AT1G08550	1724.29	1786.39	2121.96	394.706	308.074	1357.08	902.709	1035.14	967.176	390.09	618.987	540.889	1008.37	949.447	926.769	627.58	754.03	488.092	1211.19	1249.78	1307.37	953.158	1117.84	1096.07	772.393	699.809	752.675
AT1G08553	NA	NA	NA	NA	NA	NA	NA	NA	NA	NA	NA	NA	NA	NA	NA	NA	NA	NA	NA	NA	NA	NA	NA	NA	NA	NA	NA
AT1G08557	NA	NA	NA	NA	NA	NA	NA	NA	NA	NA	NA	NA	NA	NA	NA	NA	NA	NA	NA	NA	NA	NA	NA	NA	NA	NA	NA
AT1G08560	163.043	168.915	200.645	43.818	34.2005	150.655	44.9771	51.5753	48.1892	77.9193	123.641	108.041	493.416	464.584	453.487	65.6435	78.8699	51.0533	116.66	120.376	125.923	417.843	490.036	480.491	884.578	801.451	861.995
AT1G08563	NA	NA	NA	NA	NA	NA	NA	NA	NA	NA	NA	NA	NA	NA	NA	NA	NA	NA	NA	NA	NA	NA	NA	NA	NA	NA	NA
AT1G08567	NA	NA	NA	NA	NA	NA	NA	NA	NA	NA	NA	NA	NA	NA	NA	NA	NA	NA	NA	NA	NA	NA	NA	NA	NA	NA	NA
AT1G08570	1880.63	1948.36	2314.36	179.576	140.162	617.419	223.103	255.833	239.036	183.804	291.656	254.857	869.785	818.96	799.399	657.145	789.552	511.085	936.962	966.814	1011.36	383.432	449.679	440.921	833.718	755.371	812.434
AT1G08573	0.330396	0.342295	0.406594	0.132366	0.103313	0.455099	0.171741	0.196936	0.184006	0.14143	0.224417	0.196103	0.193023	0.181744	0.177403	0.188144	0.226053	0.146327	0.17745	0.183103	0.19154	0.166488	0.195253	0.19145	0.684715	0.620371	0.667235
AT1G08577	NA	NA	NA	NA	NA	NA	NA	NA	NA	NA	NA	NA	NA	NA	NA	NA	NA	NA	NA	NA	NA	NA	NA	NA	NA	NA	NA
AT1G08580	418.825	433.909	515.417	1985.12	1549.41	6825.23	1511.1	1732.77	1619.01	969.029	1537.63	1343.63	1040.81	979.992	956.584	1343.44	1614.13	1044.84	860.855	888.283	929.212	912.256	1069.87	1049.03	1106.6	1002.61	1078.35
AT1G08583	NA	NA	NA	NA	NA	NA	NA	NA	NA	NA	NA	NA	NA	NA	NA	NA	NA	NA	NA	NA	NA	NA	NA	NA	NA	NA	NA
AT1G08587	NA	NA	NA	NA	NA	NA	NA	NA	NA	NA	NA	NA	NA	NA	NA	NA	NA	NA	NA	NA	NA	NA	NA	NA	NA	NA	NA
AT1G08590	0.169633	0.175742	0.208755	0.132366	0.103313	0.455099	0.171741	0.196936	0.184006	0.141437	0.224429	0.196112	0.193023	0.181744	0.177403	0.848382	1.01932	0.659818	0.968953	0.999824	1.04589	0.570347	0.668889	0.655861	0.191738	0.17372	0.186843
AT1G08592	NA	NA	NA	NA	NA	NA	NA	NA	NA	NA	NA	NA	NA	NA	NA	NA	NA	NA	NA	NA	NA	NA	NA	NA	NA	NA	NA
AT1G08593	0.169633	0.175742	0.208755	0.132366	0.103313	0.455099	0.171741	0.196936	0.184006	0.14143	0.224419	0.196104	0.193023	0.181744	0.177403	0.188144	0.226053	0.146327	0.17745	0.183103	0.19154	1.52447	1.78786	1.75304	0.191738	0.17372	0.186843
AT1G08597	NA	NA	NA	NA	NA	NA	NA	NA	NA	NA	NA	NA	NA	NA	NA	NA	NA	NA	NA	NA	NA	NA	NA	NA	NA	NA	NA
AT1G08600	481.92	499.276	593.063	690.754	539.143	2374.95	781.636	896.302	837.457	424.906	674.231	589.163	1032.39	972.061	948.843	713.192	856.892	554.675	427.599	441.223	461.553	628.548	737.146	722.788	827.045	749.325	805.931
AT1G08603	0.169633	0.175742	0.208755	0.132366	0.103313	0.455099	0.171741	0.196936	0.184006	0.141428	0.224414	0.1961	0.193023	0.181744	0.177403	0.188144	0.226053	0.146327	0.17745	0.183103	0.19154	0.166488	0.195253	0.19145	0.668167	0.605377	0.651109
AT1G08607	0.169633	0.175742	0.208755	0.132366	0.103313	0.455099	0.171741	0.196936	0.184006	0.141426	0.224412	0.196098	0.193023	0.181744	0.177403	0.188144	0.226053	0.146327	0.17745	0.183103	0.19154	0.32427	0.380295	0.372888	0.191738	0.17372	0.186843
AT1G08610	226.081	234.223	278.221	677.778	529.015	2330.34	494.829	567.421	530.168	211.14	335.033	292.762	244.95	230.637	225.128	433.216	520.504	336.928	241.862	249.568	261.067	296.176	347.348	340.583	269.252	243.95	262.378
AT1G08613	0.169633	0.175742	0.208755	0.33634	0.262518	1.1564	0.171741	0.196936	0.184006	0.141429	0.224416	0.196101	0.193023	0.181744	0.177403	0.188144	0.226053	0.146327	0.17745	0.183103	0.19154	0.166488	0.195253	0.19145	0.37345	0.338355	0.363916
AT1G08620	545.664	565.316	671.509	627.823	490.025	2158.58	527.817	605.248	565.511	588.618	934.006	816.162	1156.85	1089.25	1063.23	713.862	857.697	555.197	407.952	420.949	440.345	813.825	954.434	935.844	1036.08	938.72	1009.63
AT1G08623	NA	NA	NA	NA	NA	NA	NA	NA	NA	NA	NA	NA	NA	NA	NA	NA	NA	NA	NA	NA	NA	NA	NA	NA	NA	NA	NA
AT1G08627	NA	NA	NA	NA	NA	NA	NA	NA	NA	NA	NA	NA	NA	NA	NA	NA	NA	NA	NA	NA	NA	NA	NA	NA	NA	NA	NA
AT1G08630	47.9359	49.6623	58.9912	145.169	113.306	499.12	78.9145	90.4913	84.5502	17.0269	27.018	23.6091	41.1639	38.7586	37.8328	575.727	691.729	447.764	489.859	505.466	528.756	220.639	258.761	253.721	596.631	540.564	581.399
AT1G08633	NA	NA	NA	NA	NA	NA	NA	NA	NA	NA	NA	NA	NA	NA	NA	NA	NA	NA	NA	NA	NA	NA	NA	NA	NA	NA	NA
AT1G08637	0.169637	0.175746	0.20876	0.132368	0.103315	0.455108	0.33451	0.383582	0.358399	0.724581	1.14975	1.00468	0.375962	0.353994	0.345538	0.188148	0.226058	0.14633	0.928647	0.958234	1.00239	0.571467	0.670202	0.657149	0.70063	0.63479	0.682743
AT1G08640	1287.09	1333.44	1583.92	1769.4	1381.04	6083.54	2915.5	3343.2	3123.71	2076.76	3295.35	2879.58	2340.77	2203.99	2151.34	1350.55	1622.67	1050.37	2430.14	2507.56	2623.1	2389.98	2802.92	2748.32	2830.26	2564.29	2758
AT1G08643	0.169635	0.175744	0.208757	1.53366	1.19705	5.27304	8.36015	9.58659	8.95719	9.52522	15.1144	13.2074	12.3615	11.6392	11.3612	1.04322	1.25341	0.811348	4.12644	4.25791	4.45411	3.84544	4.50983	4.422	11.0667	10.0267	10.7841
AT1G08645	NA	NA	NA	NA	NA	NA	NA	NA	NA	NA	NA	NA	NA	NA	NA	NA	NA	NA	NA	NA	NA	NA	NA	NA	NA	NA	NA
AT1G08647	NA	NA	NA	NA	NA	NA	NA	NA	NA	NA	NA	NA	NA	NA	NA	NA	NA	NA	NA	NA	NA	NA	NA	NA	NA	NA	NA
AT1G08650	148.347	153.69	182.56	277.968	216.958	955.711	863.676	990.377	925.355	647.349	1027.2	897.597	2812.3	2647.97	2584.72	626.438	752.657	487.203	454.834	469.325	490.951	1248.18	1463.83	1435.32	1412.39	1279.66	1376.33
AT1G08653	NA	NA	NA	NA	NA	NA	NA	NA	NA	NA	NA	NA	NA	NA	NA	NA	NA	NA	NA	NA	NA	NA	NA	NA	NA	NA	NA
AT1G08657	NA	NA	NA	NA	NA	NA	NA	NA	NA	NA	NA	NA	NA	NA	NA	NA	NA	NA	NA	NA	NA	NA	NA	NA	NA	NA	NA
AT1G08660	479.049	496.301	589.53	300.337	234.417	1032.62	513.826	589.204	550.52	371.113	588.875	514.576	744.858	701.334	684.582	308.606	370.786	240.014	460.529	475.201	497.097	481.169	564.303	553.312	565.204	512.09	550.774
AT1G08663	NA	NA	NA	NA	NA	NA	NA	NA	NA	NA	NA	NA	NA	NA	NA	NA	NA	NA	NA	NA	NA	NA	NA	NA	NA	NA	NA
AT1G08667	NA	NA	NA	NA	NA	NA	NA	NA	NA	NA	NA	NA	NA	NA	NA	NA	NA	NA	NA	NA	NA	NA	NA	NA	NA	NA	NA
AT1G08670	0.169633	0.175742	0.208755	0.132366	0.103313	0.455099	0.171741	0.196936	0.184006	0.141438	0.224431	0.196114	24.3548	22.9316	22.3839	0.188144	0.226053	0.146327	0.17745	0.183103	0.19154	0.166488	0.195253	0.19145	0.191738	0.17372	0.186843
AT1G08673	NA	NA	NA	NA	NA	NA	NA	NA	NA	NA	NA	NA	NA	NA	NA	NA	NA	NA	NA	NA	NA	NA	NA	NA	NA	NA	NA
AT1G08677	NA	NA	NA	NA	NA	NA	NA	NA	NA	NA	NA	NA	NA	NA	NA	NA	NA	NA	NA	NA	NA	NA	NA	NA	NA	NA	NA
AT1G08680	806.124	835.156	992.038	543.638	424.317	1869.14	637.159	730.63	682.661	415.342	659.056	575.902	888.669	836.741	816.755	643.116	772.697	500.175	721.701	744.694	779.008	814.991	955.802	937.185	1013.81	918.537	987.925
AT1G08683	NA	NA	NA	NA	NA	NA	NA	NA	NA	NA	NA	NA	NA	NA	NA	NA	NA	NA	NA	NA	NA	NA	NA	NA	NA	NA	NA
AT1G08687	0.816587	0.845995	1.00491	0.132366	0.103313	0.455099	0.171741	0.196936	0.184006	0.141432	0.224421	0.196106	0.193023	0.181744	0.177403	0.188144	0.226053	0.146327	0.17745	0.183103	0.19154	0.166488	0.195253	0.19145	0.668167	0.605377	0.651109
AT1G08695	NA	NA	NA	NA	NA	NA	NA	NA	NA	NA	NA	NA	NA	NA	NA	NA	NA	NA	NA	NA	NA	NA	NA	NA	NA	NA	NA
AT1G08697	NA	NA	NA	NA	NA	NA	NA	NA	NA	NA	NA	NA	NA	NA	NA	NA	NA	NA	NA	NA	NA	NA	NA	NA	NA	NA	NA
AT1G08700	696.129	721.199	856.674	1077.78	841.225	3705.63	664.935	762.481	712.421	483.217	766.758	670.016	769.343	724.388	707.086	720.651	865.853	560.476	1067.52	1101.53	1152.28	1032.08	1210.39	1186.82	1039.12	941.47	1012.59
AT1G08703	NA	NA	NA	NA	NA	NA	NA	NA	NA	NA	NA	NA	NA	NA	NA	NA	NA	NA	NA	NA	NA	NA	NA	NA	NA	NA	NA
AT1G08707	NA	NA	NA	NA	NA	NA	NA	NA	NA	NA	NA	NA	NA	NA	NA	NA	NA	NA	NA	NA	NA	NA	NA	NA	NA	NA	NA
AT1G08710	115.495	119.654	142.131	176.083	137.435	605.408	147.837	169.525	158.395	139.435	221.252	193.337	236.511	222.691	217.372	145.266	174.535	112.979	127.505	131.568	137.63	205.042	240.468	235.785	242.659	219.856	236.464
AT1G08713	NA	NA	NA	NA	NA	NA	NA	NA	NA	NA	NA	NA	NA	NA	NA	NA	NA	NA	NA	NA	NA	NA	NA	NA	NA	NA	NA
AT1G08717	NA	NA	NA	NA	NA	NA	NA	NA	NA	NA	NA	NA	NA	NA	NA	NA	NA	NA	NA	NA	NA	NA	NA	NA	NA	NA	NA
AT1G08720	382.943	396.734	471.259	226.257	176.597	777.918	398.957	457.484	427.449	262.472	416.485	363.937	621.78	585.447	571.463	302.156	363.037	234.998	404.726	417.62	436.863	450.291	528.09	517.804	677.197	613.558	659.908
AT1G08723	NA	NA	NA	NA	NA	NA	NA	NA	NA	NA	NA	NA	NA	NA	NA	NA	NA	NA	NA	NA	NA	NA	NA	NA	NA	NA	NA
AT1G08727	NA	NA	NA	NA	NA	NA	NA	NA	NA	NA	NA	NA	NA	NA	NA	NA	NA	NA	NA	NA	NA	NA	NA	NA	NA	NA	NA
AT1G08730	5.93948	6.15338	7.30927	3.90305	3.04639	13.4195	6.50381	7.45791	6.96827	2.46061	3.90445	3.41182	3.05359	2.87516	2.80649	4.06217	4.88065	3.1593	2.90546	2.99803	3.13617	3.81134	4.46984	4.38278	2.11889	1.91977	2.06479
AT1G08733	NA	NA	NA	NA	NA	NA	NA	NA	NA	NA	NA	NA	NA	NA	NA	NA	NA	NA	NA	NA	NA	NA	NA	NA	NA	NA	NA
AT1G08737	NA	NA	NA	NA	NA	NA	NA	NA	NA	NA	NA	NA	NA	NA	NA	NA	NA	NA	NA	NA	NA	NA	NA	NA	NA	NA	NA
AT1G08743	0.169633	0.175742	0.208755	0.132366	0.103313	0.455099	0.334502	0.383573	0.35839	0.141432	0.224421	0.196106	0.193023	0.181744	0.177403	0.188144	0.226053	0.146327	0.17745	0.183103	0.19154	1.42306	1.66893	1.63642	0.191738	0.17372	0.186843
AT1G08747	NA	NA	NA	NA	NA	NA	NA	NA	NA	NA	NA	NA	NA	NA	NA	NA	NA	NA	NA	NA	NA	NA	NA	NA	NA	NA	NA
AT1G08750	208.496	216.004	256.58	269.604	210.429	926.951	329.689	378.055	353.234	229.094	363.521	317.655	356.058	335.252	327.244	247.558	297.437	192.534	326.326	336.722	352.238	325.244	381.438	374.009	348.73	315.959	339.827
AT1G08753	NA	NA	NA	NA	NA	NA	NA	NA	NA	NA	NA	NA	NA	NA	NA	NA	NA	NA	NA	NA	NA	NA	NA	NA	NA	NA	NA
AT1G08757	0.169633	0.175742	0.208755	0.132366	0.103313	0.455099	1.24448	1.42704	1.33335	0.141433	0.224424	0.196108	0.193023	0.181744	0.177403	0.188144	0.226053	0.146327	0.17745	0.183103	0.19154	0.166488	0.195253	0.19145	0.709148	0.642507	0.691044
AT1G08760	446.24	462.311	549.154	512.72	400.185	1762.83	436.212	500.204	467.364	321.754	510.553	446.136	599.433	564.406	550.925	529.137	635.752	411.529	426.645	440.239	460.524	521.797	611.951	600.032	584.043	529.159	569.133
AT1G08763	0.169633	0.175742	0.208755	0.132366	0.103313	0.455099	0.171741	0.196936	0.184006	0.14143	0.224419	0.196104	1.81197	1.70609	1.66534	0.188144	0.226053	0.146327	0.17745	0.183103	0.19154	0.166488	0.195253	0.19145	0.191738	0.17372	0.186843
AT1G08765	10.7659	11.1536	13.2488	2.07492	1.61951	7.13401	4.59361	5.26749	4.92166	0.81068	1.28637	1.12407	5.62126	5.29279	5.16637	0.678796	0.815565	0.527924	4.81398	4.96736	5.19624	1.83381	2.15065	2.10876	1.78769	1.6197	1.74205
AT1G08767	0.169634	0.175743	0.208756	2.81077	2.19385	9.66401	0.334505	0.383577	0.358394	0.275462	0.437097	0.381948	0.193023	0.181744	0.177403	1.27124	1.52738	0.988687	1.59468	1.64549	1.72131	2.61984	3.07248	3.01264	0.191738	0.17372	0.186843
AT1G08770	395.949	410.209	487.266	494.393	385.881	1699.82	321.759	368.961	344.737	273.123	433.386	378.705	504.77	475.274	463.922	320.761	385.39	249.467	526.267	543.034	568.056	561.884	658.964	646.129	688.703	623.984	671.121
AT1G08773	0.169633	0.175742	0.208755	0.132366	0.103313	0.455099	0.171741	0.196936	0.184006	0.141426	0.224412	0.196098	0.375953	0.353985	0.34553	0.188144	0.226053	0.146327	0.17745	0.183103	0.19154	0.166488	0.195253	0.19145	0.191738	0.17372	0.186843
AT1G08775	1.50834	1.56266	1.8562	1.02222	0.797853	3.51458	0.171742	0.196936	0.184007	0.275458	0.437091	0.381943	0.688848	0.648596	0.633104	0.188146	0.226055	0.146328	0.17745	0.183104	0.191541	0.572923	0.671911	0.658824	0.191738	0.17372	0.186843
AT1G08777	NA	NA	NA	NA	NA	NA	NA	NA	NA	NA	NA	NA	NA	NA	NA	NA	NA	NA	NA	NA	NA	NA	NA	NA	NA	NA	NA
AT1G08780	254.102	263.253	312.704	329.758	257.381	1133.77	399.155	457.711	427.66	292.818	464.637	406.014	401.058	377.622	368.603	337.106	405.029	262.18	414.01	427.201	446.885	411.079	482.104	472.714	479.283	434.243	467.047
AT1G08783	NA	NA	NA	NA	NA	NA	NA	NA	NA	NA	NA	NA	NA	NA	NA	NA	NA	NA	NA	NA	NA	NA	NA	NA	NA	NA	NA
AT1G08785	NA	NA	NA	NA	NA	NA	NA	NA	NA	NA	NA	NA	NA	NA	NA	NA	NA	NA	NA	NA	NA	NA	NA	NA	NA	NA	NA
AT1G08787	NA	NA	NA	NA	NA	NA	NA	NA	NA	NA	NA	NA	NA	NA	NA	NA	NA	NA	NA	NA	NA	NA	NA	NA	NA	NA	NA
AT1G08790	NA	NA	NA	NA	NA	NA	NA	NA	NA	NA	NA	NA	NA	NA	NA	NA	NA	NA	NA	NA	NA	NA	NA	NA	NA	NA	NA
AT1G08793	NA	NA	NA	NA	NA	NA	NA	NA	NA	NA	NA	NA	NA	NA	NA	NA	NA	NA	NA	NA	NA	NA	NA	NA	NA	NA	NA
AT1G08795	0.169633	0.175742	0.208755	0.132366	0.103313	0.455099	0.171741	0.196936	0.184006	0.14143	0.224417	0.196102	0.193023	0.181744	0.177403	1.27684	1.53411	0.993045	0.17745	0.183103	0.19154	0.166488	0.195253	0.19145	0.191738	0.17372	0.186843
AT1G08797	NA	NA	NA	NA	NA	NA	NA	NA	NA	NA	NA	NA	NA	NA	NA	NA	NA	NA	NA	NA	NA	NA	NA	NA	NA	NA	NA
AT1G08800	362.515	375.57	446.12	1172.11	914.852	4029.97	595.492	682.851	638.019	814.412	1292.29	1129.24	1356.98	1277.69	1247.17	1105.07	1327.73	859.453	743.404	767.089	802.435	1113.7	1306.12	1280.68	982.268	889.962	957.192
AT1G08803	NA	NA	NA	NA	NA	NA	NA	NA	NA	NA	NA	NA	NA	NA	NA	NA	NA	NA	NA	NA	NA	NA	NA	NA	NA	NA	NA
AT1G08805	0.169633	0.175742	0.208755	0.698397	0.545108	2.40123	0.171741	0.196936	0.184006	0.141431	0.224419	0.196104	0.375953	0.353985	0.34553	0.188144	0.226053	0.146327	0.17745	0.183103	0.19154	0.166488	0.195253	0.19145	0.191738	0.17372	0.186843
AT1G08807	NA	NA	NA	NA	NA	NA	NA	NA	NA	NA	NA	NA	NA	NA	NA	NA	NA	NA	NA	NA	NA	NA	NA	NA	NA	NA	NA
AT1G08810	143.667	148.841	176.8	103.816	81.0296	356.939	79.7918	91.4973	85.4902	84.741	134.465	117.5	159.191	149.889	146.309	70.8238	85.094	55.0823	83.0596	85.7059	89.655	126.581	148.451	145.56	65.8741	59.6837	64.1923
AT1G08813	NA	NA	NA	NA	NA	NA	NA	NA	NA	NA	NA	NA	NA	NA	NA	NA	NA	NA	NA	NA	NA	NA	NA	NA	NA	NA	NA
AT1G08815	20.7592	21.5068	25.5468	22.7464	17.7539	78.2068	17.8257	20.4407	19.0987	18.177	28.8429	25.2038	50.9627	47.9848	46.8386	17.7534	21.3305	13.8075	29.1551	30.084	31.4702	40.6839	47.7131	46.7838	75.8328	68.7066	73.8969
AT1G08817	0.169633	0.175742	0.208755	0.132366	0.103313	0.455099	0.171741	0.196936	0.184006	0.14143	0.224418	0.196103	1.66842	1.57092	1.5334	0.188144	0.226053	0.146327	0.17745	0.183103	0.19154	0.166488	0.195253	0.19145	0.191738	0.17372	0.186843
AT1G08820	624.849	647.352	768.955	1115.02	870.288	3833.66	923.998	1059.55	989.985	756.194	1199.91	1048.52	1235.21	1163.04	1135.26	1383.04	1661.71	1075.64	1303.82	1345.36	1407.35	1226.78	1438.73	1410.71	1537.04	1392.6	1497.8
AT1G08823	NA	NA	NA	NA	NA	NA	NA	NA	NA	NA	NA	NA	NA	NA	NA	NA	NA	NA	NA	NA	NA	NA	NA	NA	NA	NA	NA
AT1G08825	17.4439	18.0722	21.467	14.9449	11.6647	51.3837	18.0981	20.7531	19.3906	12.3033	19.5226	17.0594	36.106	33.9962	33.1842	12.1544	14.6034	9.45293	20.2378	20.8826	21.8448	56.3321	66.0649	64.7782	73.5496	66.6379	71.6719
AT1G08827	NA	NA	NA	NA	NA	NA	NA	NA	NA	NA	NA	NA	NA	NA	NA	NA	NA	NA	NA	NA	NA	NA	NA	NA	NA	NA	NA
AT1G08830	209.263	216.8	257.525	143.293	111.842	492.67	694.451	796.327	744.045	435.253	690.65	603.51	466.856	439.576	429.077	164.668	197.847	128.068	359.772	371.234	388.34	231.137	271.072	265.793	301.7	273.349	293.998
AT1G08833	0.330403	0.342302	0.406603	0.307978	0.240381	1.05889	1.85137	2.12297	1.98359	1.53401	2.43413	2.12702	0.675743	0.636257	0.62106	0.808188	0.971028	0.628557	0.968287	0.999136	1.04517	0.166489	0.195254	0.191451	2.49123	2.25712	2.42763
AT1G08835	NA	NA	NA	NA	NA	NA	NA	NA	NA	NA	NA	NA	NA	NA	NA	NA	NA	NA	NA	NA	NA	NA	NA	NA	NA	NA	NA
AT1G08840	91.4096	94.7016	112.491	177.34	138.416	609.731	258.545	296.474	277.009	73.068	115.943	101.314	129.781	122.198	119.279	65.5734	78.7857	50.9988	71.2783	73.5492	76.9382	92.8826	108.93	106.809	96.9051	87.7986	94.4311
AT1G08843	NA	NA	NA	NA	NA	NA	NA	NA	NA	NA	NA	NA	NA	NA	NA	NA	NA	NA	NA	NA	NA	NA	NA	NA	NA	NA	NA
AT1G08845	83.4608	86.4666	102.709	344.298	268.729	1183.76	250.766	287.554	268.675	116.954	185.58	162.165	174.024	163.856	159.942	150.404	180.708	116.974	149.698	154.468	161.585	150.049	175.974	172.547	175.653	159.147	171.169
AT1G08847	95.1264	98.5523	117.065	100.335	78.313	344.972	68.493	78.5409	73.3844	170.654	270.79	236.625	293.528	276.376	269.775	58.8196	70.671	45.7461	110.76	114.289	119.555	603.851	708.181	694.388	510.633	462.647	497.597
AT1G08853	NA	NA	NA	NA	NA	NA	NA	NA	NA	NA	NA	NA	NA	NA	NA	NA	NA	NA	NA	NA	NA	NA	NA	NA	NA	NA	NA
AT1G08855	0.169633	0.175743	0.208755	2.46596	1.92472	8.47846	0.171741	0.196935	0.184006	0.141431	0.22442	0.196105	1.72052	1.61999	1.58129	0.366454	0.440291	0.285005	0.345623	0.356634	0.373067	2.31662	2.71687	2.66396	2.81115	2.54697	2.73938
AT1G08857	NA	NA	NA	NA	NA	NA	NA	NA	NA	NA	NA	NA	NA	NA	NA	NA	NA	NA	NA	NA	NA	NA	NA	NA	NA	NA	NA
AT1G08860	0.169636	0.175745	0.208758	0.817261	0.637884	2.80991	0.661398	0.758425	0.708632	0.642544	1.01958	0.890935	0.37596	0.353992	0.345536	0.188147	0.226056	0.146329	1.61485	1.6663	1.74308	0.324275	0.380302	0.372895	1.40153	1.26983	1.36575
AT1G08863	0.169635	0.175745	0.208758	0.132367	0.103315	0.455105	0.334506	0.383578	0.358395	0.275431	0.437048	0.381905	0.375958	0.35399	0.345535	0.188147	0.226056	0.146329	0.177452	0.183106	0.191543	0.16649	0.195255	0.191452	0.191741	0.173722	0.186846
AT1G08865	0.169635	0.175744	0.208757	3.41514	2.66556	11.7419	0.171742	0.196936	0.184007	7.10279	11.2706	9.84854	19.1537	18.0345	17.6037	0.188146	0.226055	0.146328	0.17745	0.183104	0.191541	3.56324	4.17888	4.09748	14.2083	12.8731	13.8456
AT1G08867	NA	NA	NA	NA	NA	NA	NA	NA	NA	NA	NA	NA	NA	NA	NA	NA	NA	NA	NA	NA	NA	NA	NA	NA	NA	NA	NA
AT1G08870	NA	NA	NA	NA	NA	NA	NA	NA	NA	NA	NA	NA	NA	NA	NA	NA	NA	NA	NA	NA	NA	NA	NA	NA	NA	NA	NA
AT1G08875	0.169633	0.175742	0.208755	0.132366	0.103313	0.455099	0.997645	1.144	1.06889	0.141431	0.22442	0.196104	0.375953	0.353985	0.34553	0.188144	0.226053	0.146327	0.17745	0.183103	0.19154	0.166488	0.195253	0.19145	0.191738	0.17372	0.186843
AT1G08877	NA	NA	NA	NA	NA	NA	NA	NA	NA	NA	NA	NA	NA	NA	NA	NA	NA	NA	NA	NA	NA	NA	NA	NA	NA	NA	NA
AT1G08880	1393.18	1443.35	1714.48	1779.43	1388.87	6118.03	1517.5	1740.12	1625.88	1651.02	2619.8	2289.26	2253.13	2121.47	2070.8	1299.64	1561.5	1010.78	1877.46	1937.28	2026.55	2593.84	3041.99	2982.74	2371.39	2148.54	2310.85
AT1G08883	NA	NA	NA	NA	NA	NA	NA	NA	NA	NA	NA	NA	NA	NA	NA	NA	NA	NA	NA	NA	NA	NA	NA	NA	NA	NA	NA
AT1G08885	0.169635	0.175744	0.208757	0.716053	0.55889	2.46193	0.171742	0.196937	0.184007	0.534225	0.847698	0.740743	1.41435	1.33171	1.2999	5.00583	6.01444	3.89321	0.345625	0.356637	0.37307	1.42895	1.67584	1.6432	2.68134	2.42936	2.61289
AT1G08887	0.925656	0.958992	1.13914	0.132366	0.103313	0.455099	0.171741	0.196936	0.184006	0.141433	0.224422	0.196107	0.193023	0.181744	0.177403	0.188144	0.226053	0.146327	0.17745	0.183103	0.19154	0.166488	0.195253	0.19145	0.733669	0.664724	0.714939
AT1G08890	432.909	448.5	532.75	452.33	353.05	1555.2	511.755	586.83	548.302	225.369	357.61	312.49	452.542	426.098	415.921	820.656	986.009	638.254	1343.75	1386.56	1450.45	1020.01	1196.25	1172.95	701.191	635.298	683.29
AT1G08893	0.642079	0.665203	0.79016	0.132366	0.103313	0.455099	0.171741	0.196936	0.184006	0.141428	0.224415	0.1961	0.193023	0.181744	0.177403	0.188144	0.226053	0.146327	0.17745	0.183103	0.19154	0.166488	0.195253	0.19145	0.191738	0.17372	0.186843
AT1G08895	0.169637	0.175746	0.20876	0.132368	0.103315	0.455107	0.171745	0.19694	0.18401	1.14001	1.80894	1.58071	2.84476	2.67853	2.61455	0.188149	0.226058	0.14633	0.345629	0.356641	0.373074	0.856563	1.00456	0.984991	0.191742	0.173723	0.186847
AT1G08897	NA	NA	NA	NA	NA	NA	NA	NA	NA	NA	NA	NA	NA	NA	NA	NA	NA	NA	NA	NA	NA	NA	NA	NA	NA	NA	NA
AT1G08900	250.885	259.92	308.746	23.7506	18.5377	81.6594	89.5608	102.699	95.9568	141.105	223.903	195.653	226.896	213.637	208.534	45.9521	55.2109	35.7386	124.523	128.491	134.411	263.963	309.569	303.539	294.941	267.225	287.411
AT1G08903	NA	NA	NA	NA	NA	NA	NA	NA	NA	NA	NA	NA	NA	NA	NA	NA	NA	NA	NA	NA	NA	NA	NA	NA	NA	NA	NA
AT1G08905	NA	NA	NA	NA	NA	NA	NA	NA	NA	NA	NA	NA	NA	NA	NA	NA	NA	NA	NA	NA	NA	NA	NA	NA	NA	NA	NA
AT1G08907	0.169633	0.175742	0.208755	0.132366	0.103313	0.455099	0.171741	0.196936	0.184006	0.141431	0.224419	0.196104	0.193023	0.181744	0.177403	0.188144	0.226053	0.146327	0.34562	0.356631	0.373064	0.166488	0.195253	0.19145	1.00993	0.915025	0.984149
AT1G08910	271.141	280.905	333.673	366.604	286.139	1260.46	481.659	552.318	516.056	234.236	371.68	324.785	560.107	527.378	514.782	354.424	425.836	275.648	217.31	224.233	234.566	350.041	410.519	402.523	413.302	374.463	402.751
AT1G08913	0.169633	0.175742	0.208755	0.749434	0.584944	2.5767	0.171741	0.196936	0.184006	0.141429	0.224417	0.196102	0.193023	0.181744	0.177403	0.188144	0.226053	0.146327	0.17745	0.183103	0.19154	0.166488	0.195253	0.19145	0.191738	0.17372	0.186843
AT1G08915	0.3304	0.342299	0.406599	0.6114	0.477207	2.10212	0.622287	0.713577	0.666728	0.275453	0.437084	0.381936	0.193026	0.181747	0.177405	0.188147	0.226056	0.146329	0.619102	0.638827	0.668262	0.16649	0.195255	0.191452	0.373455	0.33836	0.36392
AT1G08917	0.169633	0.175742	0.208755	0.132366	0.103313	0.455099	0.171741	0.196936	0.184006	0.141438	0.224431	0.196115	0.193023	0.181744	0.177403	0.188144	0.226053	0.146327	0.632431	0.652581	0.68265	0.99665	1.16885	1.14608	1.34334	1.2171	1.30905
AT1G08920	344.75	357.166	424.259	257.439	200.935	885.128	249.776	286.419	267.614	114.564	181.788	158.851	465.59	438.384	427.913	303.591	364.761	236.114	431.249	444.989	465.493	403.195	472.857	463.647	756.162	685.103	736.857
AT1G08923	NA	NA	NA	NA	NA	NA	NA	NA	NA	NA	NA	NA	NA	NA	NA	NA	NA	NA	NA	NA	NA	NA	NA	NA	NA	NA	NA
AT1G08925	0.169636	0.175745	0.208758	1.65679	1.29315	5.69636	0.334508	0.38358	0.358397	0.465984	0.739414	0.646121	0.37596	0.353991	0.345536	1.26973	1.52557	0.987515	0.6645	0.685671	0.717265	0.16649	0.195255	0.191452	0.19174	0.173722	0.186845
AT1G08927	NA	NA	NA	NA	NA	NA	NA	NA	NA	NA	NA	NA	NA	NA	NA	NA	NA	NA	NA	NA	NA	NA	NA	NA	NA	NA	NA
AT1G08930	2320.41	2403.98	2855.56	1016.75	793.586	3495.78	995.091	1141.07	1066.15	3677.95	5836.09	5099.75	2626.97	2473.47	2414.39	364.512	437.957	283.494	668.695	690	721.793	4588.91	5381.76	5276.94	6162.18	5583.1	6004.86
AT1G08933	NA	NA	NA	NA	NA	NA	NA	NA	NA	NA	NA	NA	NA	NA	NA	NA	NA	NA	NA	NA	NA	NA	NA	NA	NA	NA	NA
AT1G08935	NA	NA	NA	NA	NA	NA	NA	NA	NA	NA	NA	NA	NA	NA	NA	NA	NA	NA	NA	NA	NA	NA	NA	NA	NA	NA	NA
AT1G08937	NA	NA	NA	NA	NA	NA	NA	NA	NA	NA	NA	NA	NA	NA	NA	NA	NA	NA	NA	NA	NA	NA	NA	NA	NA	NA	NA
AT1G08940	125.007	129.509	153.837	1368.06	1067.79	4703.65	619.811	710.737	664.075	542.077	860.156	751.629	626.657	590.039	575.946	455.723	547.546	354.433	338.31	349.089	365.174	463.069	543.076	532.499	633.757	574.201	617.578
AT1G08943	0.169635	0.175744	0.208757	1.15755	0.903487	3.9799	8.15458	9.35086	8.73694	4.37301	6.93899	6.0635	1.04931	0.987995	0.964396	1.53602	1.84551	1.19462	0.345625	0.356637	0.37307	7.91019	9.27688	9.09619	15.608	14.1413	15.2095
AT1G08945	0.169633	0.175742	0.208755	0.132366	0.103313	0.455099	0.171741	0.196936	0.184006	0.141426	0.224412	0.196098	0.375953	0.353985	0.34553	0.188144	0.226053	0.146327	0.17745	0.183103	0.19154	0.166488	0.195253	0.19145	0.191738	0.17372	0.186843
AT1G08947	NA	NA	NA	NA	NA	NA	NA	NA	NA	NA	NA	NA	NA	NA	NA	NA	NA	NA	NA	NA	NA	NA	NA	NA	NA	NA	NA
AT1G08950	NA	NA	NA	NA	NA	NA	NA	NA	NA	NA	NA	NA	NA	NA	NA	NA	NA	NA	NA	NA	NA	NA	NA	NA	NA	NA	NA
AT1G08953	NA	NA	NA	NA	NA	NA	NA	NA	NA	NA	NA	NA	NA	NA	NA	NA	NA	NA	NA	NA	NA	NA	NA	NA	NA	NA	NA
AT1G08955	33.1895	34.3848	40.8439	2.3261	1.81555	7.99759	3.75172	4.3021	4.01965	1.9351	3.07057	2.68316	1.04611	0.984978	0.961451	8.00737	9.62076	6.22762	16.6407	17.1709	17.9621	2.95161	3.46157	3.39415	7.30772	6.62099	7.12115
AT1G08957	0.169635	0.175744	0.208757	27.2735	21.2874	93.7719	51.7706	59.3653	55.4678	15.9434	25.2987	22.1067	3.81834	3.59522	3.50935	15.3457	18.4377	11.9349	16.7449	17.2784	18.0745	8.96958	10.5193	10.3144	12.8578	11.6495	12.5296
AT1G08960	392.194	406.318	482.644	517.533	403.942	1779.38	414.921	475.79	444.553	351.12	557.149	486.853	540.262	508.692	496.542	366.346	440.16	284.92	412.67	425.818	445.438	443.942	520.644	510.504	417.573	378.333	406.913
AT1G08963	NA	NA	NA	NA	NA	NA	NA	NA	NA	NA	NA	NA	NA	NA	NA	NA	NA	NA	NA	NA	NA	NA	NA	NA	NA	NA	NA
AT1G08965	0.330396	0.342295	0.406594	0.132366	0.103313	0.455099	0.171741	0.196936	0.184006	0.141428	0.224415	0.1961	0.193023	0.181744	0.177403	0.188144	0.226053	0.146327	0.17745	0.183103	0.19154	0.32427	0.380295	0.372888	0.191738	0.17372	0.186843
AT1G08967	0.330396	0.342295	0.406594	0.33634	0.262518	1.1564	0.171741	0.196936	0.184006	0.141429	0.224416	0.196101	0.193023	0.181744	0.177403	0.188144	0.226053	0.146327	0.17745	0.183103	0.19154	0.166488	0.195253	0.19145	0.191738	0.17372	0.186843
AT1G08970	627.505	650.104	772.224	1055.47	823.81	3628.92	935.585	1072.83	1002.4	611.79	970.776	848.293	996.985	938.728	916.306	1136.34	1365.3	883.773	1186.78	1224.6	1281.02	1260.6	1478.4	1449.61	1481.29	1342.09	1443.47
AT1G08973	NA	NA	NA	NA	NA	NA	NA	NA	NA	NA	NA	NA	NA	NA	NA	NA	NA	NA	NA	NA	NA	NA	NA	NA	NA	NA	NA
AT1G08975	0.169633	0.175742	0.208755	0.838717	0.654631	2.88368	0.334502	0.383573	0.35839	0.141438	0.224431	0.196114	0.668402	0.629345	0.614313	0.580066	0.696942	0.451138	0.17745	0.183103	0.19154	0.166488	0.195253	0.19145	0.191738	0.17372	0.186843
AT1G08977	NA	NA	NA	NA	NA	NA	NA	NA	NA	NA	NA	NA	NA	NA	NA	NA	NA	NA	NA	NA	NA	NA	NA	NA	NA	NA	NA
AT1G08980	1355.75	1404.57	1668.42	246.294	192.236	846.809	428.594	491.469	459.202	273.605	434.151	379.374	1023.36	963.56	940.545	389.516	467.999	302.941	912.878	941.963	985.366	767.709	900.35	882.814	929.623	842.263	905.89
AT1G08983	NA	NA	NA	NA	NA	NA	NA	NA	NA	NA	NA	NA	NA	NA	NA	NA	NA	NA	NA	NA	NA	NA	NA	NA	NA	NA	NA
AT1G08985	NA	NA	NA	NA	NA	NA	NA	NA	NA	NA	NA	NA	NA	NA	NA	NA	NA	NA	NA	NA	NA	NA	NA	NA	NA	NA	NA
AT1G08987	NA	NA	NA	NA	NA	NA	NA	NA	NA	NA	NA	NA	NA	NA	NA	NA	NA	NA	NA	NA	NA	NA	NA	NA	NA	NA	NA
AT1G08990	0.169638	0.175747	0.208761	0.132369	0.103316	0.45511	0.171745	0.196941	0.184011	0.988006	1.56775	1.36994	8.18414	7.70591	7.52185	0.188149	0.226059	0.146331	0.177454	0.183108	0.191545	0.166492	0.195258	0.191454	1.00233	0.908134	0.976737
AT1G08993	NA	NA	NA	NA	NA	NA	NA	NA	NA	NA	NA	NA	NA	NA	NA	NA	NA	NA	NA	NA	NA	NA	NA	NA	NA	NA	NA
AT1G08995	0.169633	0.175742	0.208755	0.132366	0.103313	0.455099	0.171741	0.196936	0.184006	0.141426	0.224412	0.196098	0.193023	0.181744	0.177403	0.188144	0.226053	0.146327	0.17745	0.183103	0.19154	0.32427	0.380295	0.372888	0.191738	0.17372	0.186843
AT1G08997	0.169633	0.175742	0.208755	0.132366	0.103313	0.455099	0.171741	0.196936	0.184006	0.14143	0.224418	0.196103	0.193023	0.181744	0.177403	0.188144	0.226053	0.146327	0.17745	0.183103	0.19154	0.166488	0.195253	0.19145	1.4694	1.33131	1.43188
AT1G09000	66.2049	68.5892	81.4735	79.5993	62.1284	273.678	62.3018	71.4414	66.751	48.3419	76.708	67.0297	182.851	172.166	168.054	79.6075	95.6474	61.9136	46.372	47.8494	50.0542	67.2838	78.9088	77.3719	151.935	137.657	148.056
AT1G09003	NA	NA	NA	NA	NA	NA	NA	NA	NA	NA	NA	NA	NA	NA	NA	NA	NA	NA	NA	NA	NA	NA	NA	NA	NA	NA	NA
AT1G09005	0.565403	0.585766	0.6958	0.132366	0.103314	0.455101	2.71079	3.10846	2.90438	3.1804	5.0466	4.40987	0.193025	0.181746	0.177405	1.94025	2.33119	1.50901	0.345627	0.356638	0.373071	2.39621	2.81021	2.75548	2.01956	1.82978	1.96801
AT1G09007	0.169633	0.175742	0.208755	0.132366	0.103313	0.455099	0.171741	0.196936	0.184006	0.141426	0.224412	0.196098	0.193023	0.181744	0.177403	0.366451	0.440286	0.285002	0.17745	0.183103	0.19154	0.166488	0.195253	0.19145	0.191738	0.17372	0.186843
AT1G09010	1146.39	1187.68	1410.78	377.388	294.557	1297.54	774.241	887.822	829.533	654.802	1039.03	907.932	1463.05	1377.56	1344.65	732.195	879.724	569.455	1293.89	1335.11	1396.63	1195.43	1401.98	1374.67	1378.87	1249.29	1343.67
AT1G09013	NA	NA	NA	NA	NA	NA	NA	NA	NA	NA	NA	NA	NA	NA	NA	NA	NA	NA	NA	NA	NA	NA	NA	NA	NA	NA	NA
AT1G09015	NA	NA	NA	NA	NA	NA	NA	NA	NA	NA	NA	NA	NA	NA	NA	NA	NA	NA	NA	NA	NA	NA	NA	NA	NA	NA	NA
AT1G09017	NA	NA	NA	NA	NA	NA	NA	NA	NA	NA	NA	NA	NA	NA	NA	NA	NA	NA	NA	NA	NA	NA	NA	NA	NA	NA	NA
AT1G09020	799.937	828.746	984.424	867.636	677.202	2983.11	1048.18	1201.95	1123.04	611.989	971.091	848.568	1234.23	1162.11	1134.35	995.571	1196.17	774.291	818.427	844.503	883.416	902.432	1058.35	1037.74	891.482	807.707	868.723
AT1G09023	0.169639	0.175748	0.208762	0.13237	0.103317	0.455115	0.171747	0.196943	0.184012	0.812083	1.2886	1.12601	0.375966	0.353997	0.345542	0.366463	0.440301	0.285012	0.177456	0.18311	0.191547	0.166494	0.19526	0.191457	1.02681	0.930321	1.0006
AT1G09025	0.169634	0.175743	0.208756	3.27852	2.55893	11.2722	0.334505	0.383577	0.358394	0.275463	0.437099	0.38195	0.193024	0.181745	0.177403	0.188145	0.226054	0.146327	1.25312	1.29304	1.35262	2.32755	2.7297	2.67653	1.02835	0.931714	1.0021
AT1G09027	NA	NA	NA	NA	NA	NA	NA	NA	NA	NA	NA	NA	NA	NA	NA	NA	NA	NA	NA	NA	NA	NA	NA	NA	NA	NA	NA
AT1G09030	NA	NA	NA	NA	NA	NA	NA	NA	NA	NA	NA	NA	NA	NA	NA	NA	NA	NA	NA	NA	NA	NA	NA	NA	NA	NA	NA
AT1G09033	NA	NA	NA	NA	NA	NA	NA	NA	NA	NA	NA	NA	NA	NA	NA	NA	NA	NA	NA	NA	NA	NA	NA	NA	NA	NA	NA
AT1G09035	0.169634	0.175743	0.208756	5.62478	4.39022	19.3391	8.26173	9.47372	8.85174	1.28235	2.03481	1.77807	0.375958	0.353989	0.345534	0.188145	0.226054	0.146327	6.16061	6.35689	6.6498	8.67938	10.179	9.9807	14.7112	13.3287	14.3356
AT1G09037	NA	NA	NA	NA	NA	NA	NA	NA	NA	NA	NA	NA	NA	NA	NA	NA	NA	NA	NA	NA	NA	NA	NA	NA	NA	NA	NA
AT1G09040	107.921	111.808	132.811	137.659	107.444	473.298	106.852	122.527	114.483	66.6112	105.697	92.3614	156.737	147.578	144.053	109.602	131.686	85.2417	78.2949	80.7894	84.512	134.663	157.93	154.854	148.405	134.459	144.616
AT1G09043	NA	NA	NA	NA	NA	NA	NA	NA	NA	NA	NA	NA	NA	NA	NA	NA	NA	NA	NA	NA	NA	NA	NA	NA	NA	NA	NA
AT1G09045	8.29453	8.59325	10.2075	4.99049	3.89515	17.1583	8.02173	9.19851	8.5946	4.04397	6.41688	5.60726	10.7406	10.113	9.87143	14.6949	17.6558	11.4288	11.4844	11.8503	12.3963	15.5303	18.2135	17.8588	14.0458	12.7259	13.6872
AT1G09047	NA	NA	NA	NA	NA	NA	NA	NA	NA	NA	NA	NA	NA	NA	NA	NA	NA	NA	NA	NA	NA	NA	NA	NA	NA	NA	NA
AT1G09050	96.7863	100.272	119.108	150.932	117.804	518.934	135.56	155.447	145.241	71.1474	112.895	98.6511	152.833	143.903	140.466	160.233	192.518	124.619	80.4149	82.9769	86.8003	142.847	167.528	164.265	144.603	131.014	140.911
AT1G09053	NA	NA	NA	NA	NA	NA	NA	NA	NA	NA	NA	NA	NA	NA	NA	NA	NA	NA	NA	NA	NA	NA	NA	NA	NA	NA	NA
AT1G09055	NA	NA	NA	NA	NA	NA	NA	NA	NA	NA	NA	NA	NA	NA	NA	NA	NA	NA	NA	NA	NA	NA	NA	NA	NA	NA	NA
AT1G09057	NA	NA	NA	NA	NA	NA	NA	NA	NA	NA	NA	NA	NA	NA	NA	NA	NA	NA	NA	NA	NA	NA	NA	NA	NA	NA	NA
AT1G09060	510.182	528.556	627.844	407.924	318.391	1402.53	657.683	754.165	704.651	348.452	552.916	483.154	718.283	676.312	660.158	409.301	491.77	318.328	412.311	425.447	445.051	558.091	654.516	641.768	856.56	776.066	834.692
AT1G09063	0.169633	0.175742	0.208755	0.132366	0.103313	0.455099	0.171741	0.196936	0.184006	0.141426	0.224412	0.196098	0.375953	0.353985	0.34553	0.188144	0.226053	0.146327	0.17745	0.183103	0.19154	0.166488	0.195253	0.19145	0.191738	0.17372	0.186843
AT1G09065	0.819877	0.849404	1.00896	0.132365	0.103313	0.455098	0.171741	0.196935	0.184006	0.141434	0.224425	0.196109	0.193023	0.181744	0.177403	0.366453	0.440289	0.285003	1.62096	1.6726	1.74967	0.166487	0.195252	0.191449	1.36106	1.23316	1.32631
AT1G09067	NA	NA	NA	NA	NA	NA	NA	NA	NA	NA	NA	NA	NA	NA	NA	NA	NA	NA	NA	NA	NA	NA	NA	NA	NA	NA	NA
AT1G09070	4870.47	5045.88	5993.73	5728.13	4470.89	19694.5	2087.59	2393.84	2236.67	2017.94	3202.03	2798.03	3001.23	2825.86	2758.36	2791.76	3354.26	2171.25	3149.03	3249.36	3399.08	3122.5	3661.99	3590.66	5587.91	5062.8	5445.26
AT1G09073	NA	NA	NA	NA	NA	NA	NA	NA	NA	NA	NA	NA	NA	NA	NA	NA	NA	NA	NA	NA	NA	NA	NA	NA	NA	NA	NA
AT1G09075	0.169635	0.175744	0.208757	0.99962	0.780217	3.43689	2.16306	2.48038	2.31753	1.26021	1.99967	1.74737	2.13424	2.00953	1.96153	2.48321	2.98355	1.93128	0.17745	0.183104	0.191541	3.06056	3.58936	3.51945	2.06474	1.87071	2.01203
AT1G09077	NA	NA	NA	NA	NA	NA	NA	NA	NA	NA	NA	NA	NA	NA	NA	NA	NA	NA	NA	NA	NA	NA	NA	NA	NA	NA	NA
AT1G09080	0.330403	0.342302	0.406602	370.503	289.183	1273.86	29.2177	33.5039	31.3043	8.17838	12.9773	11.3399	5.99624	5.64586	5.51101	162.138	194.807	126.101	9.9681	10.2857	10.7596	13.0024	15.2489	14.9519	6.63339	6.01003	6.46404
AT1G09083	NA	NA	NA	NA	NA	NA	NA	NA	NA	NA	NA	NA	NA	NA	NA	NA	NA	NA	NA	NA	NA	NA	NA	NA	NA	NA	NA
AT1G09085	0.169633	0.175743	0.208755	8.96335	6.99602	30.8178	1.25892	1.44361	1.34883	0.14143	0.224418	0.196103	2.05638	1.93622	1.88997	2.15434	2.58841	1.67551	2.83264	2.92289	3.05757	3.09692	3.632	3.56125	2.07339	1.87855	2.02046
AT1G09087	NA	NA	NA	NA	NA	NA	NA	NA	NA	NA	NA	NA	NA	NA	NA	NA	NA	NA	NA	NA	NA	NA	NA	NA	NA	NA	NA
AT1G09090	0.169635	0.175744	0.208757	0.132366	0.103313	0.455099	3.11481	3.57175	3.33725	3.31607	5.26187	4.59798	6.3174	5.94825	5.80618	0.990956	1.19062	0.770702	0.17745	0.183104	0.191541	0.928195	1.08856	1.06736	0.373455	0.33836	0.363921
AT1G09093	NA	NA	NA	NA	NA	NA	NA	NA	NA	NA	NA	NA	NA	NA	NA	NA	NA	NA	NA	NA	NA	NA	NA	NA	NA	NA	NA
AT1G09095	NA	NA	NA	NA	NA	NA	NA	NA	NA	NA	NA	NA	NA	NA	NA	NA	NA	NA	NA	NA	NA	NA	NA	NA	NA	NA	NA
AT1G09097	0.91509	0.948047	1.12613	0.795763	0.621104	2.73599	1.26454	1.45005	1.35485	0.728684	1.15626	1.01037	0.706547	0.665261	0.649371	0.825602	0.991951	0.6421	3.22983	3.33273	3.48629	0.874413	1.02549	1.00552	0.191739	0.173721	0.186844
AT1G09100	403.177	417.697	496.16	848.799	662.5	2918.34	1524.38	1748	1633.24	730.136	1158.56	1012.39	1078.61	1015.59	991.329	844.549	1014.72	656.837	1394.85	1439.29	1505.61	850.08	996.953	977.535	1120.35	1015.07	1091.75
AT1G09103	NA	NA	NA	NA	NA	NA	NA	NA	NA	NA	NA	NA	NA	NA	NA	NA	NA	NA	NA	NA	NA	NA	NA	NA	NA	NA	NA
AT1G09105	NA	NA	NA	NA	NA	NA	NA	NA	NA	NA	NA	NA	NA	NA	NA	NA	NA	NA	NA	NA	NA	NA	NA	NA	NA	NA	NA
AT1G09107	NA	NA	NA	NA	NA	NA	NA	NA	NA	NA	NA	NA	NA	NA	NA	NA	NA	NA	NA	NA	NA	NA	NA	NA	NA	NA	NA
AT1G09110	NA	NA	NA	NA	NA	NA	NA	NA	NA	NA	NA	NA	NA	NA	NA	NA	NA	NA	NA	NA	NA	NA	NA	NA	NA	NA	NA
AT1G09113	NA	NA	NA	NA	NA	NA	NA	NA	NA	NA	NA	NA	NA	NA	NA	NA	NA	NA	NA	NA	NA	NA	NA	NA	NA	NA	NA
AT1G09115	0.330396	0.342295	0.406594	0.132366	0.103313	0.455099	0.171741	0.196936	0.184006	0.141437	0.22443	0.196113	0.375953	0.353985	0.34553	0.366451	0.440286	0.285002	0.17745	0.183103	0.19154	0.32427	0.380295	0.372888	1.40203	1.27028	1.36624
AT1G09117	NA	NA	NA	NA	NA	NA	NA	NA	NA	NA	NA	NA	NA	NA	NA	NA	NA	NA	NA	NA	NA	NA	NA	NA	NA	NA	NA
AT1G09123	0.169633	0.175742	0.208755	0.132366	0.103313	0.455099	0.171741	0.196936	0.184006	0.14143	0.224418	0.196103	0.375953	0.353985	0.34553	0.188144	0.226053	0.146327	0.17745	0.183103	0.19154	0.663385	0.778001	0.762848	0.191738	0.17372	0.186843
AT1G09125	0.169635	0.175744	0.208757	0.29991	0.234084	1.03115	0.334507	0.38358	0.358396	1.85377	2.94152	2.57039	1.77366	1.67002	1.63013	0.60408	0.725795	0.469815	0.177451	0.183104	0.191541	1.75026	2.05266	2.01268	8.63068	7.81963	8.41034
AT1G09127	0.169633	0.175742	0.208755	0.132366	0.103313	0.455099	0.334502	0.383573	0.35839	0.141426	0.224412	0.196098	0.193023	0.181744	0.177403	0.188144	0.226053	0.146327	0.17745	0.183103	0.19154	0.166488	0.195253	0.19145	0.191738	0.17372	0.186843
AT1G09130	2316.37	2399.79	2850.58	2535.69	1979.14	8718.22	2829.35	3244.42	3031.41	1803.74	2862.14	2501.02	2607.2	2454.85	2396.22	2440.27	2931.95	1897.89	3571.13	3684.91	3854.7	4358.79	5111.88	5012.31	3383.79	3065.8	3297.4
AT1G09133	NA	NA	NA	NA	NA	NA	NA	NA	NA	NA	NA	NA	NA	NA	NA	NA	NA	NA	NA	NA	NA	NA	NA	NA	NA	NA	NA
AT1G09135	0.169638	0.175748	0.208761	0.13237	0.103316	0.455113	0.171746	0.196942	0.184012	0.658794	1.04536	0.913467	0.375965	0.353996	0.345541	0.580079	0.696958	0.451148	0.177455	0.183109	0.191546	0.166493	0.195259	0.191456	0.191744	0.173725	0.186849
AT1G09137	NA	NA	NA	NA	NA	NA	NA	NA	NA	NA	NA	NA	NA	NA	NA	NA	NA	NA	NA	NA	NA	NA	NA	NA	NA	NA	NA
AT1G09140	532.237	551.405	654.984	3816.78	2979.05	13122.8	1795.39	2058.78	1923.61	1143.93	1815.16	1586.14	1837.95	1730.55	1689.22	1387.26	1666.77	1078.92	1163.6	1200.67	1255.99	1751.79	2054.46	2014.44	2389.18	2164.66	2328.18
AT1G09143	NA	NA	NA	NA	NA	NA	NA	NA	NA	NA	NA	NA	NA	NA	NA	NA	NA	NA	NA	NA	NA	NA	NA	NA	NA	NA	NA
AT1G09145	NA	NA	NA	NA	NA	NA	NA	NA	NA	NA	NA	NA	NA	NA	NA	NA	NA	NA	NA	NA	NA	NA	NA	NA	NA	NA	NA
AT1G09147	NA	NA	NA	NA	NA	NA	NA	NA	NA	NA	NA	NA	NA	NA	NA	NA	NA	NA	NA	NA	NA	NA	NA	NA	NA	NA	NA
AT1G09150	537.056	556.398	660.916	644.598	503.118	2216.26	714.277	819.062	765.288	517.857	821.724	718.047	789.886	743.73	725.966	524.467	630.14	407.897	761.536	785.798	822.006	733.344	860.048	843.297	1019.29	923.503	993.267
AT1G09153	NA	NA	NA	NA	NA	NA	NA	NA	NA	NA	NA	NA	NA	NA	NA	NA	NA	NA	NA	NA	NA	NA	NA	NA	NA	NA	NA
AT1G09155	0.330403	0.342302	0.406602	0.132366	0.103313	0.4551	0.334507	0.383579	0.358396	1.04862	1.66393	1.45399	4.78485	4.50525	4.39764	0.188146	0.226055	0.146328	0.177451	0.183104	0.191541	2.37516	2.78553	2.73127	1.6838	1.52557	1.64081
AT1G09157	1.58916	1.6464	1.95567	2.04202	1.59382	7.02086	1.50808	1.72932	1.61578	1.65748	2.63006	2.29822	2.79612	2.63273	2.56985	0.188146	0.226055	0.146328	0.17745	0.183104	0.191541	0.166488	0.195253	0.19145	2.39267	2.16782	2.33158
AT1G09160	795.078	823.712	978.444	680.431	531.086	2339.46	652.446	748.159	699.04	461.439	732.202	639.819	795.207	748.741	730.856	445.988	535.849	346.861	470.432	485.42	507.787	557.479	653.797	641.063	614.956	557.166	599.256
AT1G09163	0.330407	0.342306	0.406607	0.13237	0.103317	0.455114	0.171747	0.196942	0.184012	0.7232	1.14756	1.00277	0.19303	0.18175	0.177409	0.188151	0.226061	0.146332	0.177455	0.183109	0.191546	0.166493	0.195259	0.191456	0.373462	0.338367	0.363928
AT1G09165	2.71816	2.81605	3.34504	0.310274	0.242173	1.06678	1.55586	1.78411	1.66697	0.472337	0.749494	0.65493	1.00929	0.950311	0.927612	0.188146	0.226055	0.146328	0.17745	0.183104	0.191541	0.58175	0.682262	0.668973	0.373454	0.338359	0.36392
AT1G09167	NA	NA	NA	NA	NA	NA	NA	NA	NA	NA	NA	NA	NA	NA	NA	NA	NA	NA	NA	NA	NA	NA	NA	NA	NA	NA	NA
AT1G09170	0.59773	0.619257	0.735583	4.99023	3.89494	17.1574	14.093	16.1605	15.0995	9.90719	15.7205	13.737	20.3605	19.1708	18.7129	1.36058	1.63472	1.05817	5.55198	5.72887	5.99284	1.19782	1.40477	1.37741	7.26257	6.58008	7.07716
AT1G09173	NA	NA	NA	NA	NA	NA	NA	NA	NA	NA	NA	NA	NA	NA	NA	NA	NA	NA	NA	NA	NA	NA	NA	NA	NA	NA	NA
AT1G09176	0.647479	0.670797	0.796805	0.31819	0.248352	1.094	0.171741	0.196935	0.184006	0.141431	0.224419	0.196104	1.73044	1.62933	1.59041	1.26855	1.52415	0.986597	0.345622	0.356634	0.373067	0.324271	0.380297	0.37289	0.373452	0.338357	0.363918
AT1G09177	NA	NA	NA	NA	NA	NA	NA	NA	NA	NA	NA	NA	NA	NA	NA	NA	NA	NA	NA	NA	NA	NA	NA	NA	NA	NA	NA
AT1G09180	8.46248	8.76725	10.4141	65.7054	51.284	225.908	19.1182	21.9228	20.4835	9.80773	15.5627	13.5991	42.594	40.1051	39.1472	72.8307	87.5052	56.6431	39.0989	40.3446	42.2036	25.8922	30.3657	29.7743	42.9242	38.8905	41.8284
AT1G09183	NA	NA	NA	NA	NA	NA	NA	NA	NA	NA	NA	NA	NA	NA	NA	NA	NA	NA	NA	NA	NA	NA	NA	NA	NA	NA	NA
AT1G09185	1.13681	1.17775	1.39899	0.132366	0.103313	0.455099	0.334502	0.383573	0.35839	0.141437	0.224428	0.196112	0.193023	0.181744	0.177403	0.580066	0.696942	0.451138	0.17745	0.183103	0.19154	0.166488	0.195253	0.19145	0.37345	0.338355	0.363916
AT1G09187	NA	NA	NA	NA	NA	NA	NA	NA	NA	NA	NA	NA	NA	NA	NA	NA	NA	NA	NA	NA	NA	NA	NA	NA	NA	NA	NA
AT1G09190	90.7749	94.0441	111.71	234.907	183.348	807.658	277.758	318.505	297.594	119.641	189.843	165.89	203.28	191.402	186.83	203.472	244.469	158.247	213.504	220.306	230.457	168.625	197.759	193.908	259.655	235.255	253.026
AT1G09193	0.169633	0.175742	0.208755	0.132366	0.103313	0.455099	0.171741	0.196936	0.184006	0.141426	0.224412	0.196098	0.193023	0.181744	0.177403	0.366451	0.440286	0.285002	0.17745	0.183103	0.19154	0.166488	0.195253	0.19145	0.191738	0.17372	0.186843
AT1G09195	105.125	108.911	129.369	40.3591	31.5009	138.763	71.4565	81.9391	76.5595	43.9855	69.7952	60.9891	85.4092	80.4184	78.4976	33.2485	39.9477	25.8586	76.0814	78.5053	82.1227	99.728	116.959	114.681	90.9628	82.4148	88.6406
AT1G09197	0.169633	0.175742	0.208755	2.75337	2.14905	9.46664	0.171741	0.196936	0.184006	0.141435	0.224425	0.19611	0.193023	0.181744	0.177403	0.366451	0.440286	0.285002	0.17745	0.183103	0.19154	0.166488	0.195253	0.19145	0.191738	0.17372	0.186843
AT1G09200	1663.73	1723.65	2047.43	557.853	435.412	1918.01	423.108	485.179	453.325	1611.98	2557.85	2235.13	2071.41	1950.37	1903.79	730.666	877.886	568.265	880.38	908.429	950.288	1654.84	1940.76	1902.96	2200.24	1993.47	2144.06
AT1G09203	0.169639	0.175748	0.208762	0.13237	0.103317	0.455114	0.171747	0.196942	0.184012	0.693869	1.10102	0.9621	0.19303	0.18175	0.177409	0.188151	0.226061	0.146331	0.177455	0.183109	0.191546	0.870961	1.02144	1.00155	0.191744	0.173725	0.186849
AT1G09205	0.3304	0.342299	0.406599	0.132367	0.103315	0.455105	0.171743	0.196938	0.184008	0.275434	0.437053	0.381909	0.668411	0.629354	0.614321	0.188147	0.226056	0.146329	0.177452	0.183106	0.191543	0.16649	0.195255	0.191452	0.191741	0.173722	0.186846
AT1G09207	NA	NA	NA	NA	NA	NA	NA	NA	NA	NA	NA	NA	NA	NA	NA	NA	NA	NA	NA	NA	NA	NA	NA	NA	NA	NA	NA
AT1G09210	1877.01	1944.61	2309.89	10443.8	8151.52	35907.8	6797.06	7794.19	7282.47	4907.32	7786.83	6804.36	5628.57	5299.67	5173.08	8648.64	10391.2	6726.36	5701.92	5883.58	6154.68	3515.63	4123.05	4042.74	4235.65	3837.61	4127.52
AT1G09213	0.169633	0.175742	0.208755	0.132366	0.103313	0.455099	0.171741	0.196936	0.184006	0.141426	0.224412	0.196098	0.193023	0.181744	0.177403	0.188144	0.226053	0.146327	0.17745	0.183103	0.19154	0.166488	0.195253	0.19145	0.37345	0.338355	0.363916
AT1G09215	0.169633	0.175742	0.208755	0.33634	0.262518	1.1564	0.171741	0.196936	0.184006	0.141427	0.224413	0.196099	0.193023	0.181744	0.177403	0.188144	0.226053	0.146327	0.17745	0.183103	0.19154	0.166488	0.195253	0.19145	0.191738	0.17372	0.186843
AT1G09217	0.169638	0.175747	0.208761	0.132369	0.103316	0.45511	0.171746	0.196941	0.184011	1.71398	2.71971	2.37656	1.06126	0.999247	0.975379	0.18815	0.22606	0.146331	0.345631	0.356643	0.373076	0.861583	1.01044	0.990762	0.373461	0.338366	0.363927
AT1G09220	45.0925	46.7164	55.492	115.645	90.2626	397.611	91.7623	105.224	98.3155	66.1775	105.009	91.76	116.503	109.695	107.075	107.25	128.859	83.4118	127.758	131.829	137.903	117.325	137.596	134.916	145.899	132.188	142.174
AT1G09223	NA	NA	NA	NA	NA	NA	NA	NA	NA	NA	NA	NA	NA	NA	NA	NA	NA	NA	NA	NA	NA	NA	NA	NA	NA	NA	NA
AT1G09225	0.169633	0.175742	0.208755	0.132366	0.103313	0.455099	0.171741	0.196936	0.184006	0.141426	0.224412	0.196098	0.375953	0.353985	0.34553	0.188144	0.226053	0.146327	0.17745	0.183103	0.19154	0.166488	0.195253	0.19145	0.191738	0.17372	0.186843
AT1G09227	NA	NA	NA	NA	NA	NA	NA	NA	NA	NA	NA	NA	NA	NA	NA	NA	NA	NA	NA	NA	NA	NA	NA	NA	NA	NA	NA
AT1G09230	139.822	144.857	172.068	182.448	142.403	627.293	292.578	335.499	313.473	173.327	275.031	240.33	275.781	259.666	253.464	190.016	228.302	147.783	114.617	118.269	123.718	149.482	175.309	171.895	165.28	149.749	161.061
AT1G09233	NA	NA	NA	NA	NA	NA	NA	NA	NA	NA	NA	NA	NA	NA	NA	NA	NA	NA	NA	NA	NA	NA	NA	NA	NA	NA	NA
AT1G09235	6.43701	6.66884	7.92156	23.8333	18.6022	81.9437	8.65613	9.92599	9.27431	14.6891	23.3084	20.3675	28.3392	26.6832	26.0459	14.0403	16.8693	10.9196	10.6145	10.9526	11.4573	18.3213	21.4868	21.0683	60.7581	55.0485	59.207
AT1G09237	NA	NA	NA	NA	NA	NA	NA	NA	NA	NA	NA	NA	NA	NA	NA	NA	NA	NA	NA	NA	NA	NA	NA	NA	NA	NA	NA
AT1G09240	0.169635	0.175745	0.208758	9.67266	7.54965	33.2565	18.483	21.1944	19.8029	107.938	171.274	149.664	140.007	131.826	128.677	5.72509	6.87863	4.45261	2.22361	2.29445	2.40018	84.9588	99.6376	97.6969	19.3301	17.5136	18.8366
AT1G09243	0.169633	0.175742	0.208755	0.132366	0.103313	0.455099	0.171741	0.196936	0.184006	0.141426	0.224412	0.196098	0.193023	0.181744	0.177403	0.188144	0.226053	0.146327	0.17745	0.183103	0.19154	0.166488	0.195253	0.19145	0.37345	0.338355	0.363916
AT1G09245	NA	NA	NA	NA	NA	NA	NA	NA	NA	NA	NA	NA	NA	NA	NA	NA	NA	NA	NA	NA	NA	NA	NA	NA	NA	NA	NA
AT1G09247	0.169633	0.175742	0.208755	0.33634	0.262518	1.1564	0.171741	0.196936	0.184006	0.141427	0.224413	0.196099	0.193023	0.181744	0.177403	0.188144	0.226053	0.146327	0.17745	0.183103	0.19154	0.166488	0.195253	0.19145	0.191738	0.17372	0.186843
AT1G09250	934.43	968.083	1149.93	622.697	486.023	2140.96	295.115	338.409	316.191	160.727	255.039	222.86	235.814	222.035	216.731	551.293	662.372	428.761	315.688	325.746	340.756	177.1	207.698	203.653	132.036	119.629	128.666
AT1G09253	NA	NA	NA	NA	NA	NA	NA	NA	NA	NA	NA	NA	NA	NA	NA	NA	NA	NA	NA	NA	NA	NA	NA	NA	NA	NA	NA
AT1G09255	NA	NA	NA	NA	NA	NA	NA	NA	NA	NA	NA	NA	NA	NA	NA	NA	NA	NA	NA	NA	NA	NA	NA	NA	NA	NA	NA
AT1G09257	NA	NA	NA	NA	NA	NA	NA	NA	NA	NA	NA	NA	NA	NA	NA	NA	NA	NA	NA	NA	NA	NA	NA	NA	NA	NA	NA
AT1G09260	NA	NA	NA	NA	NA	NA	NA	NA	NA	NA	NA	NA	NA	NA	NA	NA	NA	NA	NA	NA	NA	NA	NA	NA	NA	NA	NA
AT1G09263	NA	NA	NA	NA	NA	NA	NA	NA	NA	NA	NA	NA	NA	NA	NA	NA	NA	NA	NA	NA	NA	NA	NA	NA	NA	NA	NA
AT1G09265	NA	NA	NA	NA	NA	NA	NA	NA	NA	NA	NA	NA	NA	NA	NA	NA	NA	NA	NA	NA	NA	NA	NA	NA	NA	NA	NA
AT1G09267	NA	NA	NA	NA	NA	NA	NA	NA	NA	NA	NA	NA	NA	NA	NA	NA	NA	NA	NA	NA	NA	NA	NA	NA	NA	NA	NA
AT1G09270	1337.07	1385.23	1645.44	2025.72	1581.1	6964.82	1509.71	1731.18	1617.52	1067.84	1694.43	1480.64	1430.35	1346.77	1314.6	1682.32	2021.28	1308.4	1552.47	1601.94	1675.75	1230.73	1443.38	1415.26	1464.65	1327.01	1427.26
AT1G09273	0.169633	0.175742	0.208755	0.132366	0.103313	0.455099	0.334502	0.383573	0.35839	0.141426	0.224412	0.196098	0.193023	0.181744	0.177403	0.188144	0.226053	0.146327	0.17745	0.183103	0.19154	0.166488	0.195253	0.19145	0.191738	0.17372	0.186843
AT1G09277	NA	NA	NA	NA	NA	NA	NA	NA	NA	NA	NA	NA	NA	NA	NA	NA	NA	NA	NA	NA	NA	NA	NA	NA	NA	NA	NA
AT1G09280	302.601	313.498	372.388	244.089	190.515	839.227	334.153	383.174	358.017	217.334	344.86	301.349	403.365	379.795	370.724	236.29	283.9	183.771	215.058	221.91	232.135	290.794	341.036	334.393	358.318	324.646	349.171
AT1G09283	NA	NA	NA	NA	NA	NA	NA	NA	NA	NA	NA	NA	NA	NA	NA	NA	NA	NA	NA	NA	NA	NA	NA	NA	NA	NA	NA
AT1G09287	NA	NA	NA	NA	NA	NA	NA	NA	NA	NA	NA	NA	NA	NA	NA	NA	NA	NA	NA	NA	NA	NA	NA	NA	NA	NA	NA
AT1G09290	146.044	151.303	179.725	215.47	168.178	740.83	250.256	286.968	268.128	143.446	227.617	198.898	264.625	249.162	243.21	194.67	233.894	151.402	179.563	185.284	193.822	289.742	339.803	333.184	317.451	287.619	309.346
AT1G09293	0.169633	0.175742	0.208755	0.132365	0.103313	0.455098	4.40642	5.05285	4.72111	0.141437	0.224428	0.196112	0.193023	0.181744	0.177403	0.188144	0.226053	0.146327	0.177449	0.183103	0.19154	2.00874	2.35581	2.30992	0.191738	0.17372	0.186843
AT1G09297	NA	NA	NA	NA	NA	NA	NA	NA	NA	NA	NA	NA	NA	NA	NA	NA	NA	NA	NA	NA	NA	NA	NA	NA	NA	NA	NA
AT1G09300	103.273	106.992	127.09	600.091	468.38	2063.23	705.242	808.701	755.607	477.613	757.865	662.245	590.218	555.73	542.456	447.083	537.165	347.713	401.819	414.621	433.726	470.679	552	541.249	541.16	490.306	527.345
AT1G09303	NA	NA	NA	NA	NA	NA	NA	NA	NA	NA	NA	NA	NA	NA	NA	NA	NA	NA	NA	NA	NA	NA	NA	NA	NA	NA	NA
AT1G09307	0.653043	0.676562	0.803652	0.132366	0.103313	0.455099	0.171741	0.196936	0.184006	0.141432	0.224422	0.196106	0.193023	0.181744	0.177403	0.839558	1.00872	0.652954	0.17745	0.183103	0.19154	0.166488	0.195253	0.19145	0.191738	0.17372	0.186843
AT1G09310	19827.3	20541.4	24400	33634.3	26252.1	115642	23309.6	26729.1	24974.2	10877.7	17260.5	15082.7	27242	25650.2	25037.5	61412.7	73786.6	47762.8	86755.5	89519.6	93644.4	52636.5	61730.8	60528.4	29250.5	26501.8	28503.8
AT1G09313	NA	NA	NA	NA	NA	NA	NA	NA	NA	NA	NA	NA	NA	NA	NA	NA	NA	NA	NA	NA	NA	NA	NA	NA	NA	NA	NA
AT1G09317	NA	NA	NA	NA	NA	NA	NA	NA	NA	NA	NA	NA	NA	NA	NA	NA	NA	NA	NA	NA	NA	NA	NA	NA	NA	NA	NA
AT1G09320	145.683	150.929	179.281	241.926	188.826	831.789	227.233	260.568	243.46	141.586	224.665	196.319	244.861	230.553	225.046	161.472	194.006	125.582	128.025	132.104	138.191	198.147	232.381	227.855	232.304	210.473	226.373
AT1G09323	NA	NA	NA	NA	NA	NA	NA	NA	NA	NA	NA	NA	NA	NA	NA	NA	NA	NA	NA	NA	NA	NA	NA	NA	NA	NA	NA
AT1G09327	NA	NA	NA	NA	NA	NA	NA	NA	NA	NA	NA	NA	NA	NA	NA	NA	NA	NA	NA	NA	NA	NA	NA	NA	NA	NA	NA
AT1G09330	882.55	914.334	1086.09	1046.45	816.772	3597.92	819.044	939.198	877.537	854.876	1356.5	1185.35	1359.45	1280.01	1249.44	974.094	1170.36	757.588	1086.97	1121.61	1173.29	1002.54	1175.76	1152.86	1204.09	1090.93	1173.35
AT1G09333	NA	NA	NA	NA	NA	NA	NA	NA	NA	NA	NA	NA	NA	NA	NA	NA	NA	NA	NA	NA	NA	NA	NA	NA	NA	NA	NA
AT1G09337	NA	NA	NA	NA	NA	NA	NA	NA	NA	NA	NA	NA	NA	NA	NA	NA	NA	NA	NA	NA	NA	NA	NA	NA	NA	NA	NA
AT1G09340	13443.1	13927.2	16543.4	7592.83	5926.31	26105.7	7206.91	8264.17	7721.59	3349.59	5315.06	4644.45	4908.53	4621.71	4511.32	5713.01	6864.12	4443.22	8964.86	9250.48	9676.72	4364.85	5119	5019.29	2703.53	2449.47	2634.51
AT1G09343	0.169633	0.175742	0.208755	0.132366	0.103313	0.455099	0.171741	0.196936	0.184006	0.141426	0.224412	0.196098	0.193023	0.181744	0.177403	0.188144	0.226053	0.146327	0.17745	0.183103	0.19154	0.32427	0.380295	0.372888	0.191738	0.17372	0.186843
AT1G09350	0.169634	0.175743	0.208756	6.47242	5.05182	22.2535	36.2192	41.5326	38.8058	1.66708	2.64529	2.31154	14.2789	13.4445	13.1234	13.7222	16.4871	10.6723	29.814	30.7639	32.1814	13.1304	15.399	15.099	5.90756	5.35241	5.75674
AT1G09353	1.08748	1.12664	1.33828	0.132366	0.103313	0.455099	0.171741	0.196936	0.184006	0.141429	0.224417	0.196102	0.193023	0.181744	0.177403	0.188144	0.226053	0.146327	0.17745	0.183103	0.19154	0.166488	0.195253	0.19145	0.191738	0.17372	0.186843
AT1G09357	0.169635	0.175745	0.208758	0.132367	0.103315	0.455105	0.334506	0.383578	0.358395	0.275442	0.437065	0.38192	0.193026	0.181747	0.177406	0.188147	0.226056	0.146329	0.177452	0.183106	0.191543	0.324274	0.380301	0.372893	1.36885	1.24022	1.33391
AT1G09360	NA	NA	NA	NA	NA	NA	NA	NA	NA	NA	NA	NA	NA	NA	NA	NA	NA	NA	NA	NA	NA	NA	NA	NA	NA	NA	NA
AT1G09363	NA	NA	NA	NA	NA	NA	NA	NA	NA	NA	NA	NA	NA	NA	NA	NA	NA	NA	NA	NA	NA	NA	NA	NA	NA	NA	NA
AT1G09367	NA	NA	NA	NA	NA	NA	NA	NA	NA	NA	NA	NA	NA	NA	NA	NA	NA	NA	NA	NA	NA	NA	NA	NA	NA	NA	NA
AT1G09370	NA	NA	NA	NA	NA	NA	NA	NA	NA	NA	NA	NA	NA	NA	NA	NA	NA	NA	NA	NA	NA	NA	NA	NA	NA	NA	NA
AT1G09373	NA	NA	NA	NA	NA	NA	NA	NA	NA	NA	NA	NA	NA	NA	NA	NA	NA	NA	NA	NA	NA	NA	NA	NA	NA	NA	NA
AT1G09377	NA	NA	NA	NA	NA	NA	NA	NA	NA	NA	NA	NA	NA	NA	NA	NA	NA	NA	NA	NA	NA	NA	NA	NA	NA	NA	NA
AT1G09380	0.169633	0.175742	0.208755	0.132366	0.103313	0.455099	0.171741	0.196936	0.184006	0.141448	0.224447	0.196128	78.1828	73.6143	71.856	0.188144	0.226053	0.146327	0.17745	0.183103	0.19154	0.166488	0.195253	0.19145	2.20515	1.99793	2.14885
AT1G09383	NA	NA	NA	NA	NA	NA	NA	NA	NA	NA	NA	NA	NA	NA	NA	NA	NA	NA	NA	NA	NA	NA	NA	NA	NA	NA	NA
AT1G09387	NA	NA	NA	NA	NA	NA	NA	NA	NA	NA	NA	NA	NA	NA	NA	NA	NA	NA	NA	NA	NA	NA	NA	NA	NA	NA	NA
AT1G09390	110.175	114.143	135.585	8.32441	6.49732	28.621	19.1499	21.9592	20.5175	34.8399	55.2832	48.3081	96.2228	90.6002	88.4361	5.49893	6.60689	4.27671	53.2475	54.944	57.4757	96.0915	112.694	110.499	61.823	56.0133	60.2447
AT1G09393	0.169633	0.175742	0.208755	0.33634	0.262518	1.1564	0.171741	0.196936	0.184006	0.141427	0.224413	0.196099	0.193023	0.181744	0.177403	0.188144	0.226053	0.146327	0.17745	0.183103	0.19154	0.166488	0.195253	0.19145	0.191738	0.17372	0.186843
AT1G09397	NA	NA	NA	NA	NA	NA	NA	NA	NA	NA	NA	NA	NA	NA	NA	NA	NA	NA	NA	NA	NA	NA	NA	NA	NA	NA	NA
AT1G09400	7.26889	7.53067	8.94529	1.1482	0.89619	3.94776	1.27017	1.4565	1.36088	0.473296	0.751017	0.65626	8.53523	8.03649	7.84453	0.188145	0.226054	0.146327	1.29314	1.33434	1.39583	3.48833	4.09103	4.01135	7.11013	6.44197	6.92861
AT1G09407	NA	NA	NA	NA	NA	NA	NA	NA	NA	NA	NA	NA	NA	NA	NA	NA	NA	NA	NA	NA	NA	NA	NA	NA	NA	NA	NA
AT1G09410	39.5844	41.01	48.7136	65.1577	50.8565	224.025	72.9004	83.5949	78.1066	42.9708	68.1851	59.5821	68.6332	64.6227	63.0792	75.2145	90.3693	58.497	55.2763	57.0375	59.6656	39.3531	46.1523	45.2534	62.7044	56.8119	61.1036
AT1G09415	344.516	356.923	423.97	9.71225	7.58055	33.3927	56.1239	64.3573	60.132	103.161	163.694	143.04	268.961	253.245	247.196	29.3144	35.2209	22.7988	115.535	119.216	124.709	299.49	351.235	344.393	359.811	325.998	350.625
AT1G09417	0.169633	0.175742	0.208755	0.132366	0.103313	0.455099	0.171741	0.196936	0.184006	0.141426	0.224412	0.196098	0.193023	0.181744	0.177403	0.188144	0.226053	0.146327	0.17745	0.183103	0.19154	0.32427	0.380295	0.372888	0.191738	0.17372	0.186843
AT1G09420	32.361	33.5264	39.8243	69.4659	54.2191	238.838	81.5322	93.493	87.3548	40.9457	64.9717	56.7742	84.1012	79.1869	77.2954	44.6085	53.5966	34.6937	54.6334	56.374	58.9716	107.913	126.558	124.093	70.8674	64.2077	69.0582
AT1G09421	NA	NA	NA	NA	NA	NA	NA	NA	NA	NA	NA	NA	NA	NA	NA	NA	NA	NA	NA	NA	NA	NA	NA	NA	NA	NA	NA
AT1G09423	NA	NA	NA	NA	NA	NA	NA	NA	NA	NA	NA	NA	NA	NA	NA	NA	NA	NA	NA	NA	NA	NA	NA	NA	NA	NA	NA
AT1G09427	0.169633	0.175742	0.208755	0.132366	0.103313	0.455099	1.24448	1.42704	1.33335	0.141435	0.224426	0.19611	0.193023	0.181744	0.177403	0.366451	0.440286	0.285002	0.17745	0.183103	0.19154	0.570347	0.668889	0.655861	0.191738	0.17372	0.186843
AT1G09430	1940.57	2010.46	2388.11	2834.75	2212.56	9746.44	1529.4	1753.77	1638.63	1627.68	2582.76	2256.89	2692.65	2535.31	2474.75	1584.41	1903.65	1232.25	1849.3	1908.22	1996.14	1756.97	2060.54	2020.4	1847	1673.43	1799.85
AT1G09433	NA	NA	NA	NA	NA	NA	NA	NA	NA	NA	NA	NA	NA	NA	NA	NA	NA	NA	NA	NA	NA	NA	NA	NA	NA	NA	NA
AT1G09437	NA	NA	NA	NA	NA	NA	NA	NA	NA	NA	NA	NA	NA	NA	NA	NA	NA	NA	NA	NA	NA	NA	NA	NA	NA	NA	NA
AT1G09440	159.819	165.575	196.677	68.1328	53.1786	234.254	95.5325	109.547	102.355	80.9271	128.413	112.211	136.474	128.499	125.43	130.701	157.035	101.651	159.664	164.751	172.343	149.742	175.614	172.193	92.8004	84.0797	90.4313
AT1G09443	NA	NA	NA	NA	NA	NA	NA	NA	NA	NA	NA	NA	NA	NA	NA	NA	NA	NA	NA	NA	NA	NA	NA	NA	NA	NA	NA
AT1G09447	NA	NA	NA	NA	NA	NA	NA	NA	NA	NA	NA	NA	NA	NA	NA	NA	NA	NA	NA	NA	NA	NA	NA	NA	NA	NA	NA
AT1G09450	21.1364	21.8976	26.011	12.2447	9.55713	42.0996	9.25999	10.6184	9.92129	23.121	36.6879	32.0589	82.197	77.394	75.5454	1.95891	2.3536	1.52351	8.38371	8.65081	9.04942	39.0742	45.8253	44.9327	63.03	57.1068	61.4208
[truncated: 31,259 more rows]

## Sheet: DEGs-high-3h-0h
ID	baseMean	log2FoldChange	lfcSE	stat	pvalue	padj	symbol	gene	DEGs
AT1G01110	46.5843	-3.06152	0.639985	-4.78373	1.72069e-06	5.06177e-06	IQD18	NA	Down
AT1G01170	49.6075	-2.32204	0.580667	-3.99891	6.36341e-05	0.000157611	NA	NA	Down
AT1G01180	132.848	-1.79232	0.302146	-5.93199	2.99293e-09	1.14066e-08	NA	NA	Down
AT1G01200	22.0144	-1.41174	0.492842	-2.86449	0.00417681	0.00805094	ATRAB-A3	NA	Down
AT1G01225	76.9181	-1.21934	0.276382	-4.4118	1.02514e-05	2.76865e-05	NA	NA	Down
AT1G01240	322.315	-3.91827	0.472118	-8.29934	1.04687e-16	6.96131e-16	NA	NA	Down
AT1G01320	4606.35	-1.34396	0.201529	-6.66884	2.57836e-11	1.16623e-10	FLL2	NA	Down
AT1G01440	299.961	-1.72944	0.183304	-9.43481	3.91688e-21	3.43471e-20	NA	NA	Down
AT1G01448	39.6962	-1.68075	0.541834	-3.10197	0.00192237	0.00390807	NA	NA	Down
AT1G01540	1233.51	-1.50969	0.1435	-10.5205	6.95309e-26	8.17935e-25	NA	NA	Down
AT1G01695	4.71246	-4.80891	1.60168	-3.00242	0.0026784	0.00531449	TRM33	NA	Down
AT1G01770	219.359	-1.52689	0.402673	-3.79187	0.000149515	0.000352536	NA	NA	Down
AT1G01780	73.3273	-2.62398	0.529548	-4.95512	7.22852e-07	2.20542e-06	PLIM2b	NA	Down
AT1G02260	256.053	-1.65348	0.251644	-6.57072	5.00741e-11	2.21801e-10	NA	NA	Down
AT1G02350	21.9455	-1.16624	0.454624	-2.56528	0.0103093	0.018538	NA	NA	Down
AT1G02380	30.9115	-1.22208	0.378924	-3.22514	0.0012591	0.00262972	NA	NA	Down
AT1G02650	13.7394	-1.73225	0.605227	-2.86215	0.00420771	0.00810544	NA	NA	Down
AT1G02660	262.012	-1.61713	0.218587	-7.3981	1.38143e-13	7.37967e-13	PLIP2	NA	Down
AT1G02670	18.2414	-1.69648	0.470052	-3.60914	0.000307219	0.000697061	NA	NA	Down
AT1G02700	30.2552	-1.15024	0.452536	-2.54176	0.0110296	0.0197249	NA	NA	Down
AT1G02960	153.841	-1.31229	0.313939	-4.18008	2.91407e-05	7.4855e-05	NA	NA	Down
AT1G03210	174.483	-1.73826	0.298446	-5.82436	5.7332e-09	2.12686e-08	NA	NA	Down
AT1G03410	23.0602	-3.70525	0.874422	-4.23737	2.26153e-05	5.8856e-05	2A6	NA	Down
AT1G03457	69.6506	-2.71316	0.356075	-7.61962	2.54422e-14	1.43924e-13	AtBRN2	NA	Down
AT1G03520	207.197	-2.02521	0.262069	-7.72778	1.09439e-14	6.35564e-14	NA	NA	Down
AT1G03590	449.526	-1.22595	0.201042	-6.09799	1.07407e-09	4.24403e-09	NA	NA	Down
AT1G03600	3881.31	-2.53207	0.224871	-11.2601	2.06597e-29	2.93365e-28	PSB27	NA	Down
AT1G03610	369.497	-2.42299	0.201337	-12.0345	2.34062e-33	4.12003e-32	NA	NA	Down
AT1G03620	22.0156	-5.84062	0.876532	-6.66333	2.67697e-11	1.20931e-10	ELMOD_F	NA	Down
AT1G03660	9.76025	-3.05504	1.24921	-2.44557	0.0144622	0.0252625	NA	NA	Down
AT1G03750	113.251	-1.14097	0.336787	-3.38781	0.00070452	0.0015262	CHR9	NA	Down
AT1G03920	15.6136	-1.69692	0.739999	-2.29315	0.0218397	0.0368165	NDR2	NA	Down
AT1G04030	91.923	-1.43585	0.274767	-5.22572	1.73478e-07	5.6224e-07	NA	NA	Down
AT1G04040	311.082	-2.07947	0.32275	-6.44297	1.17156e-10	5.01157e-10	NA	NA	Down
AT1G04280	314.09	-4.61623	0.327266	-14.1054	3.51652e-45	1.09123e-43	NADKc	NA	Down
AT1G04425	9.27138	-2.30256	1.06477	-2.16249	0.0305808	0.0499232	NA	NA	Down
AT1G04530	372.062	-1.57126	0.219232	-7.16712	7.65924e-13	3.87865e-12	TPR4	NA	Down
AT1G04540	56.0667	-1.74493	0.455032	-3.83475	0.000125692	0.000298844	NA	NA	Down
AT1G04620	496.225	-1.86354	0.268371	-6.94392	3.81366e-12	1.82633e-11	HCAR	NA	Down
AT1G04660	83.1499	-5.40215	0.682577	-7.91435	2.48549e-15	1.51515e-14	NA	NA	Down
AT1G04778	13.2153	-1.56038	0.697353	-2.23758	0.0252487	0.0420838	NA	NA	Down
AT1G04800	221.352	-1.25349	0.397172	-3.15605	0.00159922	0.00328858	NA	NA	Down
AT1G04877	2.24195	-6.22406	2.06942	-3.00764	0.00263287	0.00523183	NA	NA	Down
AT1G05020	19.8405	-1.76499	0.396927	-4.44664	8.72246e-06	2.3753e-05	AP180	NA	Down
AT1G05087	36.3623	-1.3264	0.398649	-3.32723	0.000877126	0.00187343	NA	NA	Down
AT1G05090	29.8964	-1.10121	0.443534	-2.48281	0.0130352	0.0229806	NA	NA	Down
AT1G05140	1099.6	-1.71622	0.209175	-8.20471	2.3115e-16	1.49741e-15	NA	NA	Down
AT1G05150	971.827	-1.17455	0.17052	-6.88803	5.65704e-12	2.67881e-11	NA	NA	Down
AT1G05190	4685.44	-1.31153	0.151803	-8.63971	5.63553e-18	4.04911e-17	EMB2394	NA	Down
AT1G05310	67.5568	-1.97316	0.408017	-4.83597	1.32498e-06	3.94499e-06	NA	NA	Down
AT1G05320	512.887	-1.23716	0.266047	-4.65016	3.31677e-06	9.48187e-06	PICL	NA	Down
AT1G05440	21.7961	-1.99166	0.667817	-2.98235	0.00286049	0.00565395	NA	NA	Down
AT1G05540	76.5965	-1.14255	0.273834	-4.17242	3.01375e-05	7.72776e-05	AtDOA1	NA	Down
AT1G05640	84.8295	-1.05411	0.272891	-3.86273	0.000112125	0.00026836	NA	NA	Down
AT1G05805	461.03	-1.91403	0.237532	-8.05797	7.75715e-16	4.86184e-15	AKS2	NA	Down
AT1G05810	158.736	-2.24251	0.335957	-6.67499	2.47242e-11	1.11948e-10	ARA	NA	Down
AT1G05870	521.09	-1.91228	0.195627	-9.77513	1.43978e-22	1.3796e-21	NA	NA	Down
AT1G05970	92.2375	-1.04822	0.313204	-3.34675	0.000817639	0.00175471	AIPP1	NA	Down
AT1G06170	8.60921	-3.04763	0.942759	-3.23267	0.00122639	0.00256465	bHLH089	NA	Down
AT1G06250	28.7315	-1.73218	0.437376	-3.9604	7.48257e-05	0.000183292	NA	NA	Down
AT1G06340	1.7024	-4.6041	1.88681	-2.44016	0.0146809	0.0256224	NA	NA	Down
AT1G06350	13.7685	-6.26272	1.46339	-4.2796	1.87231e-05	4.9159e-05	ADS4	NA	Down
AT1G06360	280.717	-8.23898	1.23892	-6.65015	2.92785e-11	1.31686e-10	ADS4.2	NA	Down
AT1G06420	19.2496	-3.07817	0.709796	-4.3367	1.44636e-05	3.84191e-05	NA	NA	Down
AT1G06473	46.0185	-1.45323	0.486269	-2.98854	0.00280312	0.00554717	NA	NA	Down
AT1G06515	26.8933	-1.3438	0.368844	-3.64328	0.000269189	0.00061608	ssSPTa	NA	Down
AT1G06645	104.262	-4.92213	0.424199	-11.6033	3.96261e-31	6.17492e-30	NA	NA	Down
AT1G06660	66.3045	-2.51381	0.572047	-4.3944	1.11077e-05	2.99149e-05	JASON	NA	Down
AT1G06700	1410.06	-1.31487	0.121417	-10.8293	2.4999e-27	3.17046e-26	CARK7	NA	Down
AT1G06760	1557.91	-1.26997	0.173682	-7.31206	2.63085e-13	1.37748e-12	H1.1	NA	Down
AT1G06850	226.474	-1.03064	0.199782	-5.15883	2.48498e-07	7.93124e-07	AtbZIP52	NA	Down
AT1G06980	58.5664	-2.72225	0.424049	-6.41966	1.36581e-10	5.80341e-10	NA	NA	Down
AT1G07010	460.67	-1.00493	0.23596	-4.25892	2.05419e-05	5.36084e-05	AtSLP1	NA	Down
AT1G07167	6.63764	-5.09652	1.36383	-3.73692	0.000186285	0.000434257	NA	NA	Down
AT1G07187	11.6415	-4.18382	1.12349	-3.72394	0.000196136	0.000455807	NA	NA	Down
AT1G07270	19.1808	-3.79635	0.693318	-5.47563	4.35968e-08	1.49011e-07	CDC6b	NA	Down
AT1G07300	47.7706	-1.46306	0.545445	-2.68233	0.00731117	0.0134928	NA	NA	Down
AT1G07367	20.6151	-2.20251	0.975683	-2.2574	0.0239829	0.0401382	NA	NA	Down
AT1G07373	25.5714	-4.09895	1.23402	-3.32162	0.00089496	0.00190888	NA	NA	Down
AT1G07440	670.767	-1.69699	0.197594	-8.58826	8.82949e-18	6.24629e-17	NA	NA	Down
AT1G07450	12.3445	-5.36897	1.09765	-4.89135	1.00149e-06	3.0113e-06	NA	NA	Down
AT1G07710	12.3638	-1.8645	0.807924	-2.30777	0.021012	0.035535	NA	NA	Down
AT1G07820	1059.33	-1.57739	0.202576	-7.78666	6.88044e-15	4.06021e-14	NA	NA	Down
AT1G08197	2.64838	-6.14142	1.70347	-3.60524	0.000311867	0.00070716	NA	NA	Down
AT1G08210	414.289	-1.29655	0.162315	-7.98784	1.37323e-15	8.5007e-15	NA	NA	Down
AT1G08350	224.163	-1.17591	0.195276	-6.02178	1.72513e-09	6.70494e-09	NA	NA	Down
AT1G08390	22.168	-1.9355	0.793031	-2.44063	0.0146617	0.0255931	RMI2	NA	Down
AT1G08393	5.44689	-4.04557	1.36731	-2.95877	0.0030887	0.0060717	NA	NA	Down
AT1G08460	507.749	-1.35754	0.149999	-9.05035	1.42514e-19	1.12542e-18	ATHDA8	NA	Down
AT1G08500	194.568	-1.755	0.223394	-7.85605	3.96425e-15	2.3823e-14	AtENODL18	NA	Down
AT1G08660	503.402	-1.04692	0.166941	-6.27118	3.58322e-10	1.46767e-09	MGP2	NA	Down
AT1G08765	4.14384	-2.74866	1.07129	-2.56574	0.0102956	0.0185195	NA	NA	Down
AT1G08900	173.901	-3.77431	0.302632	-12.4716	1.06653e-35	2.10545e-34	NA	NA	Down
AT1G08955	10.3479	-4.20807	1.03202	-4.07751	4.55198e-05	0.000114678	NA	NA	Down
AT1G09010	1067.8	-1.97631	0.186428	-10.6009	2.95019e-26	3.56366e-25	NA	NA	Down
AT1G09195	77.4151	-1.75446	0.308672	-5.6839	1.31654e-08	4.74225e-08	NA	NA	Down
AT1G09200	1424.84	-1.94979	0.262459	-7.42895	1.09466e-13	5.87973e-13	H3.1	NA	Down
AT1G09390	58.7166	-4.09963	0.456682	-8.97699	2.78272e-19	2.16114e-18	NA	NA	Down
AT1G09440	131.026	-1.60334	0.269913	-5.9402	2.84668e-09	1.08799e-08	NA	NA	Down
AT1G09460	185.51	-1.46292	0.24927	-5.8688	4.38966e-09	1.64483e-08	NA	NA	Down
AT1G09575	70.9416	-2.60638	0.306715	-8.49774	1.93314e-17	1.33435e-16	MCU1	NA	Down
AT1G09647	4.67381	-4.13828	1.49289	-2.77198	0.00557157	0.0104941	NA	NA	Down
AT1G09750	1861.44	-4.63976	0.335614	-13.8247	1.80873e-43	5.18791e-42	NA	NA	Down
AT1G09765	35.1464	-2.5488	0.368387	-6.91882	4.55424e-12	2.17231e-11	NA	NA	Down
AT1G09840	928.018	-1.04292	0.147552	-7.06815	1.57016e-12	7.75191e-12	ASKk	NA	Down
AT1G09910	296.858	-1.3675	0.197825	-6.91266	4.75639e-12	2.26624e-11	NA	NA	Down
AT1G09945	4.77712	-5.73601	1.43228	-4.00481	6.20663e-05	0.000153993	NA	NA	Down
AT1G10020	481.263	-2.27486	0.285779	-7.96023	1.71723e-15	1.05756e-14	NA	NA	Down
AT1G10120	110.576	-2.67531	0.412984	-6.478	9.29442e-11	4.01321e-10	CIB4	NA	Down
AT1G10200	1989.27	-1.77323	0.106761	-16.6093	5.97113e-62	3.52362e-60	AtWLIM1	NA	Down
AT1G10220	1.42699	-5.95883	2.15955	-2.75929	0.00579263	0.010881	NA	NA	Down
AT1G10610	66.6093	-1.66613	0.495093	-3.36528	0.000764655	0.00164788	NA	NA	Down
AT1G10640	54.9886	-4.32118	0.56528	-7.64431	2.10063e-14	1.19582e-13	NA	NA	Down
AT1G10660	712.569	-1.00538	0.184096	-5.46116	4.73032e-08	1.61144e-07	NA	NA	Down
AT1G10682	422.056	-3.52175	0.348541	-10.1043	5.28919e-24	5.56977e-23	NA	NA	Down
AT1G10740	335.658	-2.96154	0.229155	-12.9237	3.3068e-38	7.28035e-37	LDAH1	NA	Down
AT1G10750	55.781	-1.97451	0.382349	-5.16416	2.41526e-07	7.71781e-07	NA	NA	Down
AT1G10810	17.5034	-3.85975	0.841009	-4.58942	4.4447e-06	1.25061e-05	NA	NA	Down
AT1G10850	412.86	-1.38448	0.167933	-8.24425	1.662e-16	1.08808e-15	NA	NA	Down
AT1G10910	362.224	-1.48984	0.244621	-6.0904	1.12628e-09	4.44299e-09	EMB3103	NA	Down
AT1G10990	92.5844	-1.06045	0.415632	-2.55141	0.0107288	0.0192172	NA	NA	Down
AT1G11112	4.62366	-2.9737	1.11321	-2.67128	0.00755629	0.0139155	NA	NA	Down
AT1G11120	43.2959	-2.68043	0.38473	-6.96704	3.23668e-12	1.55762e-11	DEG23	NA	Down
AT1G11175	203.767	-1.34664	0.314653	-4.27975	1.87105e-05	4.91377e-05	NA	NA	Down
AT1G11180	151.58	-2.9674	0.258033	-11.5001	1.31799e-30	1.99341e-29	AtSCAMP2	NA	Down
AT1G11185	10.5142	-2.25493	1.02124	-2.20802	0.0272428	0.045046	NA	NA	Down
AT1G11220	50.5688	-1.57347	0.652916	-2.40991	0.0159565	0.0276722	NA	NA	Down
AT1G11300	71.5679	-1.87208	0.319432	-5.86065	4.61057e-09	1.72461e-08	EGM1	NA	Down
AT1G11303	50.5701	-3.0859	0.52463	-5.88206	4.05201e-09	1.52439e-08	NA	NA	Down
AT1G11340	23.5298	-2.39053	0.569036	-4.20101	2.65723e-05	6.86e-05	NA	NA	Down
AT1G11350	327.939	-3.25988	0.290586	-11.2183	3.31532e-29	4.64963e-28	CBRLK1	NA	Down
AT1G11360	688.908	-1.15757	0.176546	-6.55674	5.4997e-11	2.42611e-10	NA	NA	Down
AT1G11380	134.471	-1.63755	0.228627	-7.16254	7.91976e-13	4.00306e-12	NA	NA	Down
AT1G11440	340	-1.39527	0.272225	-5.12541	2.96884e-07	9.40742e-07	NA	NA	Down
AT1G11545	573.688	-3.48164	0.267488	-13.0161	9.91603e-39	2.24023e-37	XTH8	NA	Down
AT1G11740	22.3081	-6.11946	0.832483	-7.35085	1.96952e-13	1.04157e-12	NA	NA	Down
AT1G11820	761.406	-1.09574	0.15414	-7.10871	1.17134e-12	5.8413e-12	NA	NA	Down
AT1G11850	274.713	-1.18152	0.39069	-3.0242	0.00249291	0.0049734	NA	NA	Down
AT1G11860	10810.9	-2.12859	0.160271	-13.2811	2.9781e-40	7.29263e-39	GLDT	NA	Down
AT1G12070	3.63897	-3.29642	1.36765	-2.41028	0.0159402	0.0276473	NA	NA	Down
AT1G12080	783.272	-3.47933	0.328482	-10.5921	3.2407e-26	3.89497e-25	NA	NA	Down
AT1G12100	2.13677	-4.10762	1.88679	-2.17704	0.0294775	0.048334	NA	NA	Down
AT1G12120	1127.04	-1.62448	0.170055	-9.55265	1.26417e-21	1.13765e-20	NA	NA	Down
AT1G12240	1258.42	-2.89948	0.31117	-9.31801	1.18542e-20	1.006e-19	ATBETAFRUCT4	NA	Down
AT1G12244	95.4182	-1.51069	0.284748	-5.30535	1.12457e-07	3.70986e-07	NA	NA	Down
AT1G12250	493.489	-2.9115	0.219787	-13.2469	4.70137e-40	1.13834e-38	TL20.3	NA	Down
AT1G12280	192.486	-1.16927	0.254108	-4.60148	4.195e-06	1.18328e-05	SUMM2	NA	Down
AT1G12330	355.099	-1.65508	0.194485	-8.51003	1.73889e-17	1.20644e-16	NA	NA	Down
AT1G12450	131.948	-2.08286	0.223172	-9.33296	1.02958e-20	8.77536e-20	NA	NA	Down
AT1G12460	399.645	-1.37257	0.192749	-7.12106	1.071e-12	5.36568e-12	NA	NA	Down
AT1G12500	789.086	-1.81045	0.180686	-10.0199	1.24644e-23	1.27889e-22	NA	NA	Down
AT1G12570	5.32271	-6.26314	1.77925	-3.5201	0.000431388	0.000960725	NA	NA	Down
AT1G12620	173.911	-1.20015	0.226156	-5.30672	1.11616e-07	3.6838e-07	RPF8	NA	Down
AT1G12900	11141.8	-2.90753	0.227307	-12.7912	1.83575e-37	3.91783e-36	GAPA-2	NA	Down
AT1G12930	391.668	-1.08403	0.224506	-4.82851	1.37555e-06	4.08655e-06	TNPO3	NA	Down
AT1G12990	626.469	-1.62896	0.196573	-8.2868	1.16335e-16	7.70261e-16	NA	NA	Down
AT1G13130	21.055	-4.00237	1.39003	-2.87935	0.00398502	0.00771292	NA	NA	Down
AT1G13170	785.225	-1.83501	0.185002	-9.91887	3.44619e-23	3.43474e-22	ORP1D	NA	Down
AT1G13440	30721.3	-1.01755	0.144015	-7.06557	1.59959e-12	7.89126e-12	GAPC-2	NA	Down
AT1G13448	13.9136	-2.33338	0.713416	-3.27071	0.00107276	0.0022622	NA	NA	Down
AT1G13450	269.039	-2.14095	0.23934	-8.94521	3.71245e-19	2.86158e-18	GT-1	NA	Down
AT1G13570	235.35	-1.41052	0.252187	-5.59315	2.22981e-08	7.87435e-08	NA	NA	Down
AT1G13670	44.8146	-2.82029	0.575598	-4.89977	9.59508e-07	2.8903e-06	BGL2	NA	Down
AT1G13700	39.4942	-7.56079	1.07722	-7.01879	2.23797e-12	1.09085e-11	PGL1	NA	Down
AT1G13900	903.333	-1.15391	0.193759	-5.95539	2.59457e-09	9.94985e-09	PAP2	NA	Down
AT1G13910	84.485	-1.3844	0.365312	-3.78962	0.000150876	0.000355474	NA	NA	Down
AT1G13970	47.3167	-2.28345	0.803744	-2.84102	0.00449701	0.00861203	NA	NA	Down
AT1G14030	199.654	-1.49045	0.237617	-6.27251	3.55278e-10	1.45631e-09	LSMT-L	NA	Down
AT1G14190	45.2604	-2.93704	0.613947	-4.78386	1.71959e-06	5.05921e-06	NA	NA	Down
AT1G14205	34.0532	-1.85909	0.372855	-4.98609	6.16148e-07	1.89243e-06	u18-L8	NA	Down
AT1G14210	660.82	-1.60188	0.214397	-7.47157	7.92466e-14	4.31343e-13	NA	NA	Down
AT1G14340	409.884	-2.12882	0.218662	-9.73567	2.1241e-22	2.01036e-21	BPL3	NA	Down
AT1G14345	1083.29	-2.14988	0.225843	-9.51938	1.74221e-21	1.5581e-20	NA	NA	Down
AT1G14380	837.215	-1.20285	0.135671	-8.86588	7.59035e-19	5.7562e-18	IQD28	NA	Down
AT1G14390	47.4788	-1.95704	0.47247	-4.14214	3.44077e-05	8.78103e-05	NA	NA	Down
AT1G14420	1.94783	-6.25331	2.4905	-2.51087	0.0120436	0.0213806	AT59	NA	Down
AT1G14430	75.6284	-4.93281	0.531485	-9.28118	1.67618e-20	1.40646e-19	GOXL5	NA	Down
AT1G14440	132.58	-1.2957	0.280807	-4.61422	3.94576e-06	1.11653e-05	AtHB31	NA	Down
AT1G14480	235.545	-1.22373	0.428849	-2.85351	0.00432385	0.00831211	NA	NA	Down
AT1G14630	75.1505	-1.58615	0.536035	-2.95904	0.00308597	0.00606743	NA	NA	Down
AT1G14700	577.124	-2.27931	0.199563	-11.4215	3.26532e-30	4.83706e-29	ATPAP3	NA	Down
AT1G14770	156.956	-1.20916	0.186259	-6.49179	8.48248e-11	3.67881e-10	NA	NA	Down
AT1G14970	91.074	-1.56792	0.442659	-3.54204	0.000397052	0.000887369	NA	NA	Down
AT1G15125	630.146	-1.24392	0.363933	-3.418	0.000630826	0.0013758	NA	NA	Down
AT1G15175	23.2527	-3.95584	0.721641	-5.48173	4.2118e-08	1.44139e-07	NA	NA	Down
AT1G15180	465.151	-1.58015	0.151504	-10.4297	1.81383e-25	2.08046e-24	NA	NA	Down
AT1G15260	667.599	-1.52297	0.21408	-7.11402	1.12714e-12	5.63387e-12	NA	NA	Down
AT1G15730	521.822	-1.64784	0.152639	-10.7957	3.60819e-27	4.53871e-26	NA	NA	Down
AT1G15740	547.476	-2.98008	0.293544	-10.1521	3.24382e-24	3.46489e-23	NA	NA	Down
AT1G15830	27.0761	-2.14927	0.634328	-3.38826	0.00070338	0.00152388	NA	NA	Down
AT1G15885	41.1406	-3.32421	0.495927	-6.70303	2.04143e-11	9.29597e-11	NA	NA	Down
AT1G15890	38.5074	-2.67995	0.415496	-6.45001	1.11843e-10	4.79475e-10	NA	NA	Down
AT1G15900	8.26855	-3.35154	0.877028	-3.82147	0.000132658	0.000314436	NA	NA	Down
AT1G15910	434.414	-1.37597	0.121152	-11.3574	6.8116e-30	9.90686e-29	FDM1	NA	Down
AT1G16170	261.88	-2.71478	0.243618	-11.1436	7.6943e-29	1.05848e-27	NA	NA	Down
AT1G16250	178.984	-1.18884	0.273199	-4.35155	1.35181e-05	3.60315e-05	NA	NA	Down
AT1G16260	328.373	-3.68353	0.281334	-13.0931	3.60701e-39	8.38581e-38	WAKL8	NA	Down
AT1G16390	221.835	-1.9344	0.429913	-4.49952	6.81068e-06	1.87767e-05	ATOCT3	NA	Down
AT1G16445	52.5618	-1.18459	0.355349	-3.3336	0.000857285	0.00183287	NA	NA	Down
AT1G16500	145.865	-1.20252	0.254267	-4.72936	2.25229e-06	6.55063e-06	NA	NA	Down
AT1G16530	4.39569	-4.86598	1.75528	-2.7722	0.0055679	0.0104889	ASL9	NA	Down
AT1G16630	108.44	-1.42091	0.399868	-3.55344	0.000380225	0.000852408	NA	NA	Down
AT1G16750	202.183	-1.17567	0.231982	-5.06795	4.02129e-07	1.25727e-06	NA	NA	Down
AT1G16820	8.42712	-3.28975	0.893576	-3.68156	0.00023181	0.000534724	NA	NA	Down
AT1G16825	68.4335	-1.07939	0.324844	-3.32281	0.000891172	0.00190155	NA	NA	Down
AT1G16880	2475.3	-3.13815	0.152172	-20.6225	1.72567e-94	2.82357e-92	ACR11	NA	Down
AT1G17030	16.2994	-1.62468	0.745234	-2.18009	0.0292508	0.047995	NA	NA	Down
AT1G17090	138.619	-1.39109	0.266842	-5.21315	1.85661e-07	5.99927e-07	NA	NA	Down
AT1G17200	460.631	-3.85262	0.229252	-16.8052	2.23574e-63	1.39157e-61	CASPL2A1	NA	Down
AT1G17340	370.09	-1.17757	0.157229	-7.48953	6.91227e-14	3.77857e-13	SAC5	NA	Down
AT1G17345	5.87589	-5.21083	1.43178	-3.6394	0.000273277	0.00062484	SAUR77	NA	Down
AT1G17400	9.78298	-3.19797	1.11728	-2.86229	0.00420592	0.0081027	AtLAZY2	NA	Down
AT1G17430	138.427	-1.9419	0.247488	-7.84645	4.27968e-15	2.56259e-14	NA	NA	Down
AT1G17455	158.015	-1.17085	0.30889	-3.7905	0.000150345	0.000354338	EFL4	NA	Down
AT1G17480	141.205	-1.69066	0.25429	-6.64857	2.95961e-11	1.33087e-10	IQD7	NA	Down
AT1G17600	27.49	-2.55747	0.609208	-4.19803	2.6925e-05	6.94692e-05	SOC3	NA	Down
AT1G17700	71.6286	-3.43955	0.454999	-7.55946	4.04754e-14	2.25074e-13	PRA1.F1	NA	Down
AT1G17850	163.141	-1.60977	0.244273	-6.59004	4.39716e-11	1.95291e-10	NA	NA	Down
AT1G17970	222.835	-1.65258	0.207944	-7.94727	1.90671e-15	1.17092e-14	CTL15	NA	Down
AT1G17990	12.23	-3.35607	1.37605	-2.43892	0.0147312	0.0257061	NA	NA	Down
AT1G18000	12.7089	-2.58179	0.642027	-4.02131	5.78766e-05	0.000144094	NA	NA	Down
AT1G18010	11.6704	-2.54581	0.646221	-3.93953	8.1641e-05	0.000199084	NA	NA	Down
AT1G18020	16.9145	-5.95973	1.364	-4.36931	1.2464e-05	3.33785e-05	NA	NA	Down
AT1G18075	24.2935	-2.5377	0.660923	-3.83963	0.000123219	0.0002933	NA	NA	Down
AT1G18170	556.444	-2.30387	0.140246	-16.4273	1.21947e-60	6.87678e-59	NA	NA	Down
AT1G18200	12.8923	-3.37938	1.10923	-3.04661	0.00231436	0.00464204	AtRABA6b	NA	Down
AT1G18265	109.298	-3.46043	0.327423	-10.5687	4.16316e-26	4.98149e-25	NA	NA	Down
AT1G18340	151.209	-1.06608	0.261656	-4.07436	4.61411e-05	0.000116118	NA	NA	Down
AT1G18400	102.902	-2.58761	0.34753	-7.4457	9.64318e-14	5.20423e-13	BEE1	NA	Down
AT1G18410	2.81303	-4.37411	1.88208	-2.32409	0.0201209	0.0341591	NA	NA	Down
AT1G18460	325.777	-2.89922	0.190371	-15.2293	2.25919e-52	9.60511e-51	alpha/beta-HYD	NA	Down
AT1G18485	318.44	-1.82651	0.190965	-9.56463	1.126e-21	1.01755e-20	NA	NA	Down
AT1G18490	280.514	-1.0629	0.176669	-6.01634	1.78408e-09	6.92283e-09	PCO3	NA	Down
AT1G18610	232.795	-1.07317	0.204331	-5.25209	1.5038e-07	4.90545e-07	NA	NA	Down
AT1G18620	599.141	-3.42263	0.2765	-12.3784	3.42034e-35	6.58399e-34	LNG4	NA	Down
AT1G18690	208.778	-1.037	0.232852	-4.45348	8.44879e-06	2.30371e-05	XXT4	NA	Down
AT1G18700	579.737	-1.05575	0.189076	-5.58375	2.35387e-08	8.28401e-08	NA	NA	Down
AT1G18740	822.754	-1.59329	0.243302	-6.54861	5.80752e-11	2.55616e-10	B1L	NA	Down
AT1G18773	29.9493	-1.85892	0.64226	-2.89434	0.00379952	0.00737637	NA	NA	Down
AT1G18810	10.6869	-2.21787	0.96137	-2.30699	0.0210555	0.0355974	NA	NA	Down
AT1G18840	862.222	-1.88345	0.141144	-13.3442	1.28068e-40	3.18298e-39	IQD30	NA	Down
AT1G18910	107.505	-1.12772	0.353613	-3.18913	0.00142702	0.00295785	BTSL2	NA	Down
AT1G18990	2.51571	-6.68199	2.10096	-3.18045	0.00147046	0.00304117	NA	NA	Down
AT1G19000	2662.79	-2.61209	0.228965	-11.4083	3.80242e-30	5.60196e-29	NA	NA	Down
AT1G19330	281.693	-2.49394	0.323941	-7.69874	1.37413e-14	7.92481e-14	AFR2	NA	Down
AT1G19340	80.1136	-1.17424	0.349206	-3.36261	0.00077209	0.00166324	NA	NA	Down
AT1G19400	659.261	-1.81846	0.151584	-11.9964	3.70971e-33	6.46147e-32	E-4PDHase	NA	Down
AT1G19430	606.245	-1.32309	0.140468	-9.41915	4.54769e-21	3.97334e-20	NA	NA	Down
AT1G19660	1518.84	-3.35875	0.29651	-11.3276	9.57826e-30	1.38468e-28	AtBBD2	NA	Down
AT1G19690	143.33	-1.2557	0.358432	-3.5033	0.000459523	0.0010197	NA	NA	Down
AT1G19715	421.098	-2.61315	0.300368	-8.69982	3.32414e-18	2.41733e-17	NA	NA	Down
AT1G19720	611.274	-2.36518	0.247927	-9.53982	1.43084e-21	1.28336e-20	NA	NA	Down
AT1G19740	1780.18	-1.47803	0.198167	-7.45849	8.75226e-14	4.74238e-13	LCP1	NA	Down
AT1G19835	1747.67	-1.66651	0.237084	-7.02918	2.07753e-12	1.01609e-11	TCS1	NA	Down
AT1G19840	44.5442	-2.42811	0.424639	-5.71805	1.07753e-08	3.90871e-08	SAUR53	NA	Down
AT1G19870	1127.86	-1.76328	0.201531	-8.74944	2.14421e-18	1.57842e-17	IQD32	NA	Down
AT1G19940	40.4642	-4.10277	0.715039	-5.73783	9.58967e-09	3.49094e-08	AtGH9B5	NA	Down
AT1G19960	752.42	-5.00688	0.727384	-6.8834	5.84409e-12	2.76436e-11	NA	NA	Down
AT1G20120	7.48471	-3.8863	1.02671	-3.78518	0.000153597	0.000361528	NA	NA	Down
AT1G20380	74.16	-1.46025	0.597869	-2.44243	0.0145888	0.0254762	POQR	NA	Down
AT1G20490	89.7204	-1.38948	0.407928	-3.4062	0.000658749	0.00143352	NA	NA	Down
AT1G20540	188.086	-1.91312	0.282518	-6.77169	1.27291e-11	5.87692e-11	NA	NA	Down
AT1G20570	13.4774	-1.99988	0.680114	-2.94051	0.00327672	0.00642317	NA	NA	Down
AT1G20610	137.888	-1.52598	0.257246	-5.93199	2.99288e-09	1.14066e-08	CYCB2;3	NA	Down
AT1G20650	475.748	-1.81987	0.183101	-9.93917	2.81153e-23	2.82041e-22	ASG5	NA	Down
AT1G20720	49.5462	-2.87946	0.59177	-4.86584	1.13974e-06	3.4118e-06	NA	NA	Down
AT1G20810	345.681	-2.06107	0.179519	-11.4811	1.64179e-30	2.47622e-29	NA	NA	Down
AT1G20990	16.3985	-4.39342	1.20597	-3.64305	0.000269428	0.000616562	NA	NA	Down
AT1G21130	4311.1	-1.11567	0.176694	-6.31413	2.71681e-10	1.1256e-09	IGMT4	NA	Down
AT1G21480	323.74	-1.17182	0.157647	-7.43318	1.06017e-13	5.70444e-13	NA	NA	Down
AT1G21500	975.893	-2.11402	0.186952	-11.3079	1.19973e-29	1.72515e-28	NA	NA	Down
AT1G21510	33.1107	-5.71489	1.22716	-4.657	3.2085e-06	9.1821e-06	NA	NA	Down
AT1G21810	68.1396	-1.46747	0.373238	-3.93173	8.43384e-05	0.000205267	VETH2	NA	Down
AT1G21890	14.0727	-8.18145	1.39959	-5.84558	5.04793e-09	1.88104e-08	UMAMIT19	NA	Down
AT1G21920	418.149	-2.06664	0.195771	-10.5564	4.74458e-26	5.65527e-25	MRF1	NA	Down
AT1G21930	174.789	-1.22089	0.218467	-5.58845	2.29102e-08	8.07465e-08	NA	NA	Down
AT1G22060	1224.92	-1.30706	0.224786	-5.81469	6.07479e-09	2.24894e-08	NA	NA	Down
AT1G22110	12.1489	-2.07151	0.947247	-2.18687	0.0287518	0.0472733	NA	NA	Down
AT1G22230	33.0096	-1.83287	0.427508	-4.28732	1.80841e-05	4.75736e-05	NA	NA	Down
AT1G22330	140.358	-4.58013	0.293432	-15.6088	6.3381e-55	2.95022e-53	NA	NA	Down
AT1G22370	215.012	-2.02717	0.330902	-6.1262	9.00036e-10	3.57794e-09	AtUGT85A5	NA	Down
AT1G22430	552.099	-1.89361	0.231364	-8.18455	2.73318e-16	1.7595e-15	NA	NA	Down
AT1G22500	56.0777	-1.20727	0.556484	-2.16947	0.0300474	0.0491676	AtATL15	NA	Down
AT1G22530	2201.96	-2.16798	0.26005	-8.33681	7.63245e-17	5.10358e-16	PATL2	NA	Down
AT1G22550	210.682	-1.4537	0.252844	-5.74939	8.95671e-09	3.26824e-08	NPF5.16	NA	Down
AT1G22570	129.126	-2.99503	0.297834	-10.056	8.64155e-24	8.96447e-23	NA	NA	Down
AT1G22590	218.583	-3.09676	0.228563	-13.5488	8.0545e-42	2.13449e-40	AGL87	NA	Down
AT1G22600	6.30434	-3.68881	1.29949	-2.83867	0.00453024	0.00867181	NA	NA	Down
AT1G22630	331.855	-5.30482	0.708548	-7.48689	7.05261e-14	3.85431e-13	NA	NA	Down
AT1G22650	338.06	-1.59861	0.162909	-9.81289	9.9085e-23	9.6052e-22	A/N-InvD	NA	Down
AT1G22690	293.895	-1.87214	0.487747	-3.83835	0.000123864	0.000294725	GASA9	NA	Down
AT1G22850	966.555	-1.16442	0.198108	-5.8777	4.15996e-09	1.56237e-08	NA	NA	Down
AT1G22890	71.4546	-2.69452	0.546505	-4.93047	8.20336e-07	2.48808e-06	PROSCOOP14	NA	Down
AT1G22910	777.152	-1.18313	0.12235	-9.67001	4.04348e-22	3.76102e-21	NA	NA	Down
AT1G22990	30.8218	-6.9806	1.43901	-4.85098	1.22856e-06	3.66903e-06	AtHMP04	NA	Down
AT1G23000	27.5109	-5.4032	0.684859	-7.88951	3.03384e-15	1.83904e-14	AtHMP05	NA	Down
AT1G23030	1158.59	-2.23091	0.275789	-8.0892	6.00592e-16	3.79397e-15	PUB11	NA	Down
AT1G23340	89.2218	-2.37448	0.331177	-7.16984	7.50852e-13	3.805e-12	NA	NA	Down
AT1G23350	6.54162	-2.78386	1.05345	-2.64262	0.00822679	0.015054	NA	NA	Down
AT1G23390	696.959	-3.45793	0.288336	-11.9927	3.88162e-33	6.75546e-32	KFB	NA	Down
AT1G23740	1445.63	-1.66895	0.287887	-5.79723	6.74199e-09	2.48742e-08	AOR	NA	Down
AT1G23790	62.414	-1.06508	0.487959	-2.18272	0.0290567	0.0477273	CORD4	NA	Down
AT1G23840	22.1537	-3.29475	0.819138	-4.02222	5.76518e-05	0.000143584	NA	NA	Down
AT1G23980	44.0654	-1.49172	0.333439	-4.47373	7.68651e-06	2.10703e-05	ATL47	NA	Down
AT1G24130	4.63121	-5.43041	1.45195	-3.74008	0.000183959	0.000429251	NA	NA	Down
AT1G24145	49.9482	-2.18309	0.671564	-3.25075	0.001151	0.00241633	NA	NA	Down
AT1G24147	64.7234	-3.46569	1.21754	-2.84647	0.00442065	0.00848008	NA	NA	Down
AT1G24148	231.1	-3.06142	0.298243	-10.2649	1.01456e-24	1.11685e-23	NA	NA	Down
AT1G24160	1196.17	-1.44308	0.152326	-9.47361	2.70344e-21	2.3979e-20	NA	NA	Down
AT1G24996	133.654	-2.97414	0.987342	-3.01227	0.00259304	0.00515647	NA	NA	Down
AT1G25054	1.1915	-4.79531	2.03009	-2.36211	0.0181711	0.0311897	AtLpxC3	NA	Down
AT1G25230	462.394	-4.88367	0.296739	-16.4578	7.37487e-61	4.20271e-59	NA	NA	Down
AT1G25277	53.7107	-1.1629	0.3239	-3.59031	0.000330284	0.000746805	NA	NA	Down
AT1G25290	246.99	-1.53361	0.172883	-8.87075	7.26556e-19	5.51764e-18	ATRBL10	NA	Down
AT1G25440	3289.14	-1.23895	0.176429	-7.02239	2.18101e-12	1.06453e-11	BBX15	NA	Down
AT1G25480	107.823	-2.26655	0.361767	-6.26522	3.72297e-10	1.52231e-09	ALMT4	NA	Down
AT1G25550	1089.87	-1.01015	0.176882	-5.71087	1.12403e-08	4.06987e-08	HHO3	NA	Down
AT1G26100	46.1489	-1.29535	0.391184	-3.31134	0.000928497	0.00197418	NA	NA	Down
AT1G26180	356.451	-1.10722	0.13966	-7.928	2.22705e-15	1.36222e-14	NA	NA	Down
AT1G26230	162.377	-1.88823	0.281571	-6.70604	1.99972e-11	9.10987e-11	Cpn60beta4	NA	Down
AT1G26330	46.8608	-2.20276	0.400241	-5.50357	3.72174e-08	1.28099e-07	NA	NA	Down
AT1G26570	284.134	-1.16333	0.203883	-5.70588	1.15744e-08	4.18606e-08	ATUGD1	NA	Down
AT1G26580	979.61	-1.18408	0.255103	-4.64158	3.45763e-06	9.85586e-06	NA	NA	Down
AT1G26665	520.709	-1.62028	0.171001	-9.47531	2.65971e-21	2.36203e-20	MED10B	NA	Down
AT1G26760	40.6422	-3.02711	0.610427	-4.959	7.08555e-07	2.16333e-06	ATXR1	NA	Down
AT1G26761	290.351	-1.26648	0.224176	-5.64948	1.60931e-08	5.74794e-08	NA	NA	Down
AT1G27100	934.656	-1.32055	0.151926	-8.69201	3.56092e-18	2.5869e-17	NA	NA	Down
AT1G27120	164.461	-1.75028	0.286369	-6.11198	9.84049e-10	3.90116e-09	GALT4	NA	Down
AT1G27150	523.731	-1.08844	0.195437	-5.56928	2.55798e-08	8.95999e-08	NA	NA	Down
AT1G27190	1202.82	-1.01707	0.175569	-5.79299	6.91454e-09	2.54716e-08	BIR3	NA	Down
AT1G27210	631.991	-1.05668	0.223416	-4.72967	2.24884e-06	6.54149e-06	NA	NA	Down
AT1G27290	677.696	-2.01037	0.211712	-9.49581	2.1851e-21	1.94453e-20	TMPU	NA	Down
AT1G27420	29.652	-1.73478	0.595349	-2.91388	0.00356967	0.00695954	NA	NA	Down
AT1G27480	827.652	-2.55512	0.213803	-11.9508	6.43124e-33	1.10591e-31	NA	NA	Down
AT1G27500	146.383	-1.01147	0.281765	-3.58976	0.000330985	0.000748155	CMU3	NA	Down
AT1G27510	750.776	-1.27522	0.138679	-9.19551	3.73206e-20	3.0625e-19	EX2	NA	Down
AT1G27660	142.568	-1.34892	0.309201	-4.3626	1.28525e-05	3.43551e-05	PFA5	NA	Down
AT1G27670	5.27297	-3.10523	1.11278	-2.79051	0.00526251	0.00995704	NA	NA	Down
AT1G27695	19.9085	-2.02115	0.746598	-2.70714	0.00678651	0.0125978	GLES1	NA	Down
AT1G28100	63.1061	-2.25329	0.516262	-4.36463	1.27338e-05	3.4063e-05	NA	NA	Down
AT1G28110	203.009	-1.85225	0.203793	-9.08889	1.00055e-19	7.97415e-19	SCPL45	NA	Down
AT1G28310	232.258	-2.14281	0.270241	-7.92926	2.20449e-15	1.34956e-14	NA	NA	Down
AT1G28440	2241.49	-1.5423	0.154979	-9.95168	2.47956e-23	2.50368e-22	HSL1	NA	Down
AT1G29070	3275.65	-1.20902	0.195997	-6.16858	6.89068e-10	2.76113e-09	PRPL34	NA	Down
AT1G29110	4.66106	-2.62408	1.19438	-2.19703	0.0280185	0.0461976	NA	NA	Down
AT1G29430	125.733	-3.24196	0.346503	-9.35622	8.26436e-21	7.09152e-20	SAUR62	NA	Down
AT1G29450	105.426	-2.95404	0.320555	-9.2154	3.10115e-20	2.55546e-19	SAUR64	NA	Down
AT1G29460	87.4154	-3.58773	0.402603	-8.91133	5.0422e-19	3.86449e-18	SAUR65	NA	Down
AT1G29490	8.24469	-4.16399	1.17612	-3.54045	0.000399441	0.00089206	SAUR68	NA	Down
AT1G29500	171.47	-2.58921	0.302432	-8.5613	1.11606e-17	7.86191e-17	SAUR66	NA	Down
AT1G29510	179.87	-2.91156	0.31121	-9.3556	8.31275e-21	7.12455e-20	SAUR67	NA	Down
AT1G29520	437.963	-1.53775	0.222862	-6.90001	5.19971e-12	2.46929e-11	NA	NA	Down
AT1G29530	282.041	-1.25621	0.185426	-6.77473	1.2464e-11	5.75822e-11	NA	NA	Down
AT1G29560	17.9244	-2.29491	0.912242	-2.51568	0.0118804	0.0211102	NA	NA	Down
AT1G29660	4148.74	-2.19193	0.23413	-9.36203	7.82164e-21	6.71964e-20	GGL5	NA	Down
AT1G29680	2.52553	-4.83583	2.054	-2.35434	0.0185554	0.0317736	NA	NA	Down
AT1G29720	53.8512	-1.05298	0.450383	-2.33797	0.0193888	0.0330669	RKFL1	NA	Down
AT1G29775	3.16634	-3.37827	1.55615	-2.17092	0.0299373	0.0490246	NA	NA	Down
AT1G30200	583.874	-1.30941	0.146115	-8.96149	3.20333e-19	2.4771e-18	NA	NA	Down
AT1G30250	10.3584	-3.47597	1.06669	-3.25864	0.00111948	0.00235451	NA	NA	Down
AT1G30260	161.949	-2.87594	0.434898	-6.6129	3.76867e-11	1.68208e-10	NA	NA	Down
AT1G30280	57.1683	-4.65265	0.49326	-9.43245	4.00614e-21	3.51012e-20	AUXILIN-LIKE7	NA	Down
AT1G30360	6743.01	-2.20615	0.148564	-14.8498	6.97352e-50	2.65633e-48	ERD4	NA	Down
AT1G30440	1135.09	-1.14004	0.144911	-7.86715	3.6282e-15	2.18643e-14	NA	NA	Down
AT1G30545	55.7649	-1.04999	0.459287	-2.28614	0.0222462	0.0374477	NA	NA	Down
AT1G30820	617.348	-1.08923	0.191295	-5.69401	1.24092e-08	4.47584e-08	CTPS1	NA	Down
AT1G30910	376.155	-1.0251	0.141806	-7.22888	4.86991e-13	2.50131e-12	NA	NA	Down
AT1G31173	16.2386	-3.8876	1.49344	-2.60313	0.00923776	0.0167591	NA	NA	Down
AT1G31300	624.61	-1.05831	0.115145	-9.19113	3.88721e-20	3.18739e-19	NA	NA	Down
AT1G31310	7.53595	-4.34491	1.1951	-3.6356	0.000277332	0.000633307	NA	NA	Down
AT1G31335	120.965	-1.28856	0.278432	-4.62791	3.69374e-06	1.04929e-05	NA	NA	Down
AT1G31410	432.976	-1.31355	0.11961	-10.9819	4.66814e-28	6.12158e-27	ENF2	NA	Down
AT1G31540	567.511	-1.26207	0.227217	-5.55449	2.78424e-08	9.70998e-08	NA	NA	Down
AT1G31935	78.4006	-1.7478	0.295773	-5.90927	3.43623e-09	1.30272e-08	NA	NA	Down
AT1G32060	8711.28	-2.35532	0.163049	-14.4454	2.67841e-47	9.09566e-46	PRK	NA	Down
AT1G32080	2912.5	-1.39783	0.185405	-7.53931	4.72476e-14	2.6152e-13	AtLrgB	NA	Down
AT1G32120	86.2736	-2.25935	0.292932	-7.7129	1.22986e-14	7.12133e-14	NA	NA	Down
AT1G32360	551.113	-1.00395	0.160416	-6.25843	3.88879e-10	1.58832e-09	C3H12	NA	Down
AT1G32470	4182.82	-1.66969	0.163877	-10.1887	2.22812e-24	2.40615e-23	GDC-H1	NA	Down
AT1G33050	595.445	-1.98329	0.243183	-8.15555	3.47595e-16	2.22177e-15	NA	NA	Down
AT1G33080	122.866	-1.24838	0.243832	-5.11986	3.05766e-07	9.67043e-07	NA	NA	Down
AT1G33170	312.77	-1.62992	0.30379	-5.36529	8.08192e-08	2.69789e-07	NA	NA	Down
AT1G33290	517.363	-1.02851	0.150321	-6.84209	7.80473e-12	3.65972e-11	NA	NA	Down
AT1G33340	17.9149	-1.66116	0.64846	-2.5617	0.0104163	0.0187163	PICALM8	NA	Down
AT1G33470	2024.22	-1.13021	0.0914707	-12.356	4.52096e-35	8.66403e-34	NA	NA	Down
AT1G33475	32.8523	-2.25698	0.673732	-3.34997	0.000808205	0.00173584	NA	NA	Down
AT1G33480	168.077	-1.43874	0.275002	-5.23173	1.67932e-07	5.45004e-07	ATL58	NA	Down
AT1G33610	198.944	-1.65703	0.396718	-4.17684	2.95591e-05	7.58575e-05	NA	NA	Down
AT1G33700	227.163	-3.36753	0.326099	-10.3267	5.33644e-25	5.96874e-24	NA	NA	Down
AT1G33770	13.9537	-2.82066	0.844993	-3.33809	0.000843572	0.00180641	NA	NA	Down
AT1G33810	888.357	-1.44263	0.188622	-7.64826	2.03711e-14	1.1618e-13	NA	NA	Down
AT1G33811	536.285	-2.51085	0.422017	-5.94964	2.68734e-09	1.02928e-08	GGL7	NA	Down
AT1G34010	259.008	-1.11993	0.211808	-5.28746	1.24026e-07	4.07718e-07	NA	NA	Down
AT1G34430	2840.77	-1.1318	0.156839	-7.2163	5.34218e-13	2.73608e-12	EMB3003	NA	Down
AT1G34630	129.491	-1.29484	0.279505	-4.63261	3.61087e-06	1.0271e-05	NA	NA	Down
AT1G34640	82.2542	-2.59578	0.330741	-7.84836	4.21504e-15	2.52528e-14	NA	NA	Down
AT1G34844	64.3039	-1.52602	0.387278	-3.94038	8.13524e-05	0.000198425	NA	NA	Down
AT1G35180	53.9529	-1.65641	0.526087	-3.14855	0.00164081	0.00337058	NA	NA	Down
AT1G35220	699.318	-1.42164	0.132628	-10.719	8.28959e-27	1.03014e-25	NA	NA	Down
AT1G35250	2.96315	-5.14774	1.82156	-2.82601	0.00471319	0.0089965	ALT2	NA	Down
AT1G35255	7.7234	-2.54301	0.995903	-2.55347	0.0106655	0.0191212	NA	NA	Down
AT1G35310	135.719	-1.2262	0.539589	-2.27246	0.0230585	0.038687	MLP168	NA	Down
AT1G35340	421.963	-1.93735	0.21771	-8.89876	5.64726e-19	4.31904e-18	NA	NA	Down
AT1G35420	905.569	-2.21187	0.156866	-14.1004	3.77735e-45	1.17049e-43	NA	NA	Down
AT1G35680	3954.62	-1.02556	0.154749	-6.62726	3.41968e-11	1.53233e-10	ASD	NA	Down
AT1G35710	300.651	-2.49994	0.331556	-7.54002	4.69913e-14	2.60168e-13	NA	NA	Down
AT1G36070	223.928	-1.0148	0.288732	-3.51467	0.000440297	0.000979658	NA	NA	Down
AT1G36940	122.362	-1.9209	0.330019	-5.82059	5.86395e-09	2.1735e-08	NA	NA	Down
AT1G36980	1050.23	-1.21398	0.159959	-7.58934	3.21539e-14	1.80286e-13	NA	NA	Down
AT1G42430	267.32	-1.16274	0.18797	-6.18575	6.1809e-10	2.48965e-09	ESV1	NA	Down
AT1G43580	693.428	-1.50593	0.12995	-11.5886	4.7083e-31	7.31582e-30	NA	NA	Down
AT1G43605	4.62604	-4.90432	1.47033	-3.33551	0.000851417	0.00182108	NA	NA	Down
AT1G43650	40.9524	-2.0351	0.497014	-4.09466	4.22788e-05	0.000106862	UMAMIT22	NA	Down
AT1G43670	1864.57	-1.19484	0.132839	-8.99466	2.36965e-19	1.84965e-18	AtcFBP	NA	Down
AT1G43790	309.02	-1.13009	0.338322	-3.34029	0.000836923	0.0017936	TED6	NA	Down
AT1G44000	622.241	-2.01082	0.247353	-8.12938	4.31499e-16	2.74023e-15	SGRL	NA	Down
AT1G44110	152.101	-1.43791	0.265764	-5.41048	6.28568e-08	2.11725e-07	CYCA1;1	NA	Down
AT1G44770	458.349	-1.97696	0.180059	-10.9795	4.79669e-28	6.28635e-27	NA	NA	Down
AT1G44920	1112.56	-1.02703	0.177058	-5.8005	6.61156e-09	2.44097e-08	NA	NA	Down
AT1G45130	469.245	-1.93879	0.192712	-10.0605	8.25418e-24	8.58737e-23	AtBGAL5	NA	Down
AT1G45207	242.49	-2.27913	0.297625	-7.65772	1.89267e-14	1.08143e-13	NA	NA	Down
AT1G45229	40.3032	-1.84106	0.527438	-3.49057	0.000481986	0.00106736	NA	NA	Down
AT1G45230	785.512	-1.81299	0.186296	-9.73177	2.2072e-22	2.08698e-21	NA	NA	Down
AT1G47210	436.314	-1.57671	0.15664	-10.0658	7.82277e-24	8.15426e-23	CYCA3;2	NA	Down
AT1G47370	4.25179	-5.74479	1.59091	-3.61101	0.00030501	0.000692412	RBA1	NA	Down
AT1G47410	91.9697	-1.29297	0.253969	-5.09104	3.56101e-07	1.11821e-06	NA	NA	Down
AT1G47580	196.587	-2.1987	0.232702	-9.44856	3.43521e-21	3.02555e-20	DYW1	NA	Down
AT1G47655	96.194	-1.17017	0.352851	-3.31633	0.000912079	0.00194194	NA	NA	Down
AT1G47670	854.98	-1.29511	0.228719	-5.66244	1.49237e-08	5.3533e-08	NA	NA	Down
AT1G48060	3.2016	-4.67195	1.5031	-3.10821	0.00188222	0.00383149	NA	NA	Down
AT1G48210	1378.12	-1.01963	0.16036	-6.35836	2.03915e-10	8.52196e-10	CARK11	NA	Down
AT1G48230	1006.65	-1.00387	0.098503	-10.1912	2.16971e-24	2.34542e-23	NA	NA	Down
AT1G48280	99.2093	-1.2089	0.238143	-5.07637	3.84706e-07	1.20506e-06	IPGAL2	NA	Down
AT1G48315	4.07886	-4.67261	1.24792	-3.74433	0.000180877	0.000422241	NA	NA	Down
AT1G48350	2001.69	-1.12488	0.260607	-4.31637	1.58616e-05	4.19569e-05	EMB3105	NA	Down
AT1G48360	135.884	-1.78765	0.387612	-4.61196	3.98888e-06	1.12779e-05	FAN1	NA	Down
AT1G48430	462.179	-1.41148	0.201235	-7.01412	2.31402e-12	1.12716e-11	NA	NA	Down
AT1G48780	24.742	-2.15864	0.656466	-3.28827	0.00100805	0.0021345	NA	NA	Down
AT1G48870	16.4144	-1.8085	0.495841	-3.64734	0.00026497	0.000606939	NA	NA	Down
AT1G49010	201.72	-3.00613	0.3213	-9.35614	8.27016e-21	7.09368e-20	MYBS1	NA	Down
AT1G49032	249.946	-2.17295	0.29512	-7.36294	1.79905e-13	9.53051e-13	NA	NA	Down
AT1G49130	111.197	-3.78112	0.461546	-8.19231	2.56267e-16	1.65467e-15	BBX17	NA	Down
AT1G49180	64.6205	-2.76564	0.636555	-4.3447	1.39468e-05	3.71009e-05	NA	NA	Down
AT1G49210	10.7883	-7.31069	1.51645	-4.82091	1.42902e-06	4.23956e-06	ATL76	NA	Down
AT1G49220	3.13636	-6.0284	1.76152	-3.42228	0.000620987	0.00135608	ATL10	NA	Down
AT1G49380	664.521	-1.76594	0.153024	-11.5403	8.26296e-31	1.26123e-29	NA	NA	Down
AT1G49480	728.249	-2.14298	0.166396	-12.8788	5.92708e-38	1.28527e-36	RTV1	NA	Down
AT1G49490	50.0679	-2.13128	0.414793	-5.13818	2.77407e-07	8.81353e-07	LRX9	NA	Down
AT1G49500	978.68	-4.52467	0.568869	-7.95381	1.80865e-15	1.11196e-14	NA	NA	Down
AT1G49650	300.247	-2.63707	0.305096	-8.64338	5.45721e-18	3.92621e-17	NA	NA	Down
AT1G49700	89.9676	-2.19233	0.720641	-3.0422	0.00234855	0.00470669	NA	NA	Down
AT1G49730	376.917	-3.1323	0.263418	-11.891	1.31843e-32	2.23512e-31	NA	NA	Down
AT1G49750	5657.02	-1.95358	0.233634	-8.36173	6.18031e-17	4.15057e-16	NA	NA	Down
AT1G49832	13.6535	-1.65344	0.639369	-2.58605	0.00970831	0.0175391	NA	NA	Down
AT1G49840	285.975	-1.07207	0.182654	-5.86937	4.37455e-09	1.63945e-08	BDR5	NA	Down
AT1G49870	120.179	-2.51428	0.588734	-4.27065	1.94908e-05	5.1038e-05	NA	NA	Down
AT1G49975	259.213	-4.48019	0.369893	-12.1121	9.11059e-34	1.63295e-32	NA	NA	Down
AT1G49980	247.558	-1.38005	0.234239	-5.89162	3.82435e-09	1.44277e-08	NA	NA	Down
AT1G49990	74.3692	-3.4162	0.31925	-10.7007	1.00983e-26	1.24773e-25	NA	NA	Down
AT1G50040	60.7128	-2.7628	0.480311	-5.75211	8.81382e-09	3.21719e-08	NA	NA	Down
AT1G50190	4.0759	-4.17752	1.41032	-2.96212	0.00305533	0.00601267	NA	NA	Down
AT1G50280	94.3217	-2.24012	0.272578	-8.21827	2.06465e-16	1.34476e-15	BPH1	NA	Down
AT1G50290	66.2461	-1.05432	0.307144	-3.43265	0.000597724	0.00130757	NA	NA	Down
AT1G50440	240.522	-1.61412	0.21033	-7.67423	1.66412e-14	9.54878e-14	NA	NA	Down
AT1G50590	16.1884	-5.17179	0.899256	-5.75119	8.86172e-09	3.23412e-08	NA	NA	Down
AT1G50732	88.481	-2.95242	0.499656	-5.9089	3.44392e-09	1.3054e-08	NA	NA	Down
AT1G50740	410.95	-1.19832	0.312432	-3.83545	0.000125335	0.000298061	NA	NA	Down
AT1G50750	17.048	-3.46533	1.05112	-3.2968	0.000977943	0.0020738	NA	NA	Down
AT1G50790	55.3582	-1.39842	0.33537	-4.16977	3.04903e-05	7.81545e-05	NA	NA	Down
AT1G50830	4.02104	-2.58508	1.1818	-2.18741	0.0287124	0.04723	NA	NA	Down
AT1G50890	115.699	-1.06962	0.328087	-3.26017	0.00111344	0.0023425	NA	NA	Down
AT1G50900	97.5797	-1.56829	0.476128	-3.29383	0.000988316	0.00209497	GDC1	NA	Down
AT1G50970	81.1082	-1.25705	0.508248	-2.4733	0.0133872	0.0235415	NA	NA	Down
AT1G51270	9.88287	-6.29615	1.49561	-4.20974	2.5566e-05	6.61288e-05	NA	NA	Down
AT1G51370	69.4268	-1.20761	0.33606	-3.59344	0.000326335	0.000738494	NA	NA	Down
AT1G51430	134.477	-1.13089	0.330199	-3.42486	0.000615109	0.0013437	NA	NA	Down
AT1G51550	38.6432	-1.57122	0.43385	-3.62156	0.000292828	0.000666368	NA	NA	Down
AT1G51580	418.259	-1.06985	0.148068	-7.22542	4.99566e-13	2.56285e-12	AtKH4	NA	Down
AT1G51940	677.475	-2.72889	0.218885	-12.4673	1.12643e-35	2.21572e-34	AtLYK3	NA	Down
AT1G52100	356.202	-1.28229	0.271464	-4.72363	2.31676e-06	6.72725e-06	NA	NA	Down
AT1G52140	348.532	-1.5161	0.277696	-5.45955	4.77347e-08	1.62563e-07	NA	NA	Down
AT1G52190	2446.41	-4.89203	0.180902	-27.0425	4.68498e-161	3.74764e-158	AtNPF1.2	NA	Down
AT1G52220	2389.51	-1.61662	0.137975	-11.7167	1.04676e-31	1.68464e-30	CURT1C	NA	Down
AT1G52230	5882.62	-1.37579	0.189076	-7.27638	3.42902e-13	1.78114e-12	PSAH-2	NA	Down
AT1G52245	34.9851	-5.06424	0.655353	-7.7275	1.09682e-14	6.36804e-14	NA	NA	Down
AT1G52290	256.217	-2.09409	0.22197	-9.4341	3.9438e-21	3.45691e-20	AtPERK15	NA	Down
AT1G52315	33.8161	-2.20232	0.46563	-4.72977	2.24773e-06	6.53912e-06	ISTL9	NA	Down
AT1G52342	19.0988	-2.60635	0.797115	-3.26973	0.0010765	0.00226965	NA	NA	Down
AT1G52618	38.5922	-1.59049	0.441843	-3.59968	0.000318608	0.000721915	NA	NA	Down
AT1G52700	222.816	-4.2392	0.42291	-10.0239	1.19689e-23	1.2298e-22	NA	NA	Down
AT1G52710	185.784	-1.72416	0.210144	-8.20465	2.31266e-16	1.49771e-15	NA	NA	Down
AT1G52750	116.055	-5.20763	0.543396	-9.58349	9.38205e-22	8.52476e-21	NA	NA	Down
AT1G52820	11.3952	-2.68303	1.12312	-2.38891	0.0168983	0.0291812	NA	NA	Down
AT1G52870	962.737	-1.74859	0.156132	-11.1994	4.10411e-29	5.72244e-28	NA	NA	Down
AT1G53120	206.255	-1.29427	0.213403	-6.06492	1.3202e-09	5.18146e-09	NA	NA	Down
AT1G53163	22.3678	-2.1666	0.623405	-3.47543	0.000510042	0.00112487	NA	NA	Down
AT1G53210	5936.78	-1.83082	0.142581	-12.8406	9.71457e-38	2.09188e-36	AtNCL	NA	Down
AT1G53250	49.1219	-2.74177	0.465222	-5.89347	3.78173e-09	1.42719e-08	NA	NA	Down
AT1G53290	272.611	-1.11604	0.194824	-5.72845	1.01351e-08	3.68205e-08	GALT9	NA	Down
AT1G53300	886.987	-1.16031	0.147789	-7.85114	4.12262e-15	2.47334e-14	TTL1	NA	Down
AT1G53340	11.9698	-4.15184	1.3917	-2.98328	0.00285173	0.00563716	NA	NA	Down
AT1G53350	206.345	-1.37731	0.153219	-8.98915	2.49144e-19	1.9433e-18	NA	NA	Down
AT1G53520	368.89	-2.42129	0.225896	-10.7186	8.3244e-27	1.03387e-25	AtFAP3	NA	Down
AT1G53560	271.172	-1.17546	0.212487	-5.53194	3.16703e-08	1.09723e-07	NA	NA	Down
AT1G53730	513.897	-1.69052	0.169904	-9.94982	2.52647e-23	2.54508e-22	SRF6	NA	Down
AT1G53800	217.548	-2.26133	0.252638	-8.95088	3.52647e-19	2.72406e-18	NA	NA	Down
AT1G54120	56.6292	-1.70674	0.499399	-3.41759	0.000631783	0.00137775	NA	NA	Down
AT1G54350	335	-1.38874	0.173412	-8.00829	1.16314e-15	7.23128e-15	ABCD2	NA	Down
AT1G54370	275.109	-1.17675	0.344198	-3.41882	0.000628945	0.00137212	ATNHX5	NA	Down
AT1G54385	94.8057	-1.48037	0.250801	-5.90257	3.5788e-09	1.35344e-08	SINE1	NA	Down
AT1G54450	111.492	-1.9485	0.279458	-6.97242	3.11536e-12	1.50191e-11	NA	NA	Down
AT1G54500	1780.32	-3.08991	0.220173	-14.034	9.65573e-45	2.92079e-43	NA	NA	Down
AT1G54680	47.1907	-1.53104	0.463256	-3.30495	0.000949946	0.0020174	NA	NA	Down
AT1G54730	164.171	-3.557	0.290543	-12.2426	1.84104e-34	3.43969e-33	NA	NA	Down
AT1G54740	206.48	-3.64968	0.293966	-12.4153	2.15914e-35	4.20497e-34	NA	NA	Down
AT1G54820	230.878	-3.28858	0.330254	-9.95772	2.3335e-23	2.36061e-22	NA	NA	Down
AT1G54840	10.9953	-1.38175	0.620359	-2.22734	0.0259244	0.0430804	IDM2	NA	Down
AT1G54920	1056.76	-1.38863	0.181915	-7.63341	2.28627e-14	1.29774e-13	NA	NA	Down
AT1G55000	747.003	-1.88199	0.213884	-8.79911	1.37901e-18	1.02809e-17	NA	NA	Down
AT1G55140	459.058	-1.08516	0.153128	-7.08659	1.37459e-12	6.82023e-12	RNC3	NA	Down
AT1G55160	482.051	-1.18601	0.185453	-6.3952	1.60335e-10	6.76616e-10	NA	NA	Down
AT1G55370	241.731	-2.11529	0.198403	-10.6616	1.53908e-26	1.89192e-25	NDF5	NA	Down
AT1G55450	1481.88	-1.5416	0.193526	-7.96585	1.64089e-15	1.01199e-14	NA	NA	Down
AT1G55675	248.285	-2.35355	0.18058	-13.0333	7.91337e-39	1.80288e-37	NA	NA	Down
AT1G55980	17.301	-3.03961	0.760545	-3.99661	6.42554e-05	0.000159081	NA	NA	Down
AT1G56020	66.3624	-1.68313	0.410005	-4.10514	4.04069e-05	0.000102347	NA	NA	Down
AT1G56120	35.9201	-1.27692	0.568344	-2.24674	0.0246566	0.0411767	NA	NA	Down
AT1G56190	4090.59	-1.29587	0.158506	-8.17552	2.94605e-16	1.89484e-15	cPGK2	NA	Down
AT1G56200	1490.48	-1.48772	0.15342	-9.697	3.10489e-22	2.903e-21	EMB1303	NA	Down
AT1G56210	118.652	-2.03723	0.314903	-6.4694	9.83941e-11	4.23718e-10	AtHMP10	NA	Down
AT1G56220	3123.55	-5.58138	0.349754	-15.958	2.50494e-57	1.25818e-55	NA	NA	Down
AT1G56230	599.84	-1.05558	0.176743	-5.97244	2.33732e-09	9.0097e-09	NA	NA	Down
AT1G56520	225.698	-2.98743	0.269238	-11.0959	1.31401e-28	1.78602e-27	NA	NA	Down
AT1G56540	38.1038	-1.90455	0.468745	-4.06308	4.84297e-05	0.000121471	NA	NA	Down
AT1G56720	249.094	-4.24196	0.296116	-14.3253	1.5202e-46	5.03938e-45	NA	NA	Down
AT1G57680	1890.64	-1.11297	0.185706	-5.99318	2.05776e-09	7.95197e-09	Cand1	NA	Down
AT1G57790	171.341	-2.33189	0.357101	-6.53005	6.57465e-11	2.88148e-10	AtFDR1	NA	Down
AT1G57870	529.59	-1.17606	0.224658	-5.2349	1.65073e-07	5.36209e-07	ASK&#948;	NA	Down
AT1G57980	80.9768	-6.76951	0.70099	-9.65706	4.58824e-22	4.2604e-21	NA	NA	Down
AT1G58070	220.465	-1.3402	0.218173	-6.14282	8.10683e-10	3.23285e-09	WAL	NA	Down
AT1G58110	755.778	-1.22773	0.134786	-9.10879	8.33026e-20	6.67201e-19	NA	NA	Down
AT1G58150	92.4958	-1.64522	0.280302	-5.86946	4.37225e-09	1.63887e-08	NA	NA	Down
AT1G58160	41.4364	-2.87812	0.58605	-4.91104	9.05962e-07	2.73664e-06	JAX1	NA	Down
AT1G58180	268.822	-2.89138	0.282801	-10.2241	1.5469e-24	1.68993e-23	ATBCA6	NA	Down
AT1G58235	499.342	-1.35792	0.154871	-8.76807	1.81755e-18	1.34483e-17	NA	NA	Down
AT1G58350	399.324	-1.35454	0.258449	-5.24103	1.5968e-07	5.19394e-07	ZW18	NA	Down
AT1G58602	3861.56	-1.87635	0.225713	-8.31301	9.33054e-17	6.22042e-16	RPP7	NA	Down
AT1G59840	161.674	-1.3018	0.212087	-6.13805	8.35431e-10	3.32663e-09	CCB4	NA	Down
AT1G59850	2.45114	-2.7374	1.17747	-2.32482	0.0200817	0.0341086	NA	NA	Down
AT1G60000	1164.78	-1.80932	0.246084	-7.35247	1.9458e-13	1.02953e-12	CP28A	NA	Down
AT1G60060	204.488	-1.84371	0.29945	-6.15697	7.41489e-10	2.96403e-09	NA	NA	Down
AT1G60160	343.515	-2.91181	0.218168	-13.3466	1.23897e-40	3.08998e-39	KT12	NA	Down
AT1G60260	337.611	-1.98557	0.401725	-4.94262	7.70812e-07	2.34743e-06	BGLU5	NA	Down
AT1G60390	118.615	-1.55357	0.242886	-6.39628	1.59205e-10	6.72241e-10	PG1	NA	Down
AT1G60430	201.594	-1.01184	0.207975	-4.86521	1.14338e-06	3.42175e-06	ARPC3	NA	Down
AT1G60550	535.255	-2.06261	0.235748	-8.7492	2.14871e-18	1.58119e-17	DHNS	NA	Down
AT1G60590	229.823	-5.2916	0.456889	-11.5818	5.0968e-31	7.87979e-30	NA	NA	Down
AT1G60680	73.7679	-2.55948	0.534176	-4.79145	1.65582e-06	4.87691e-06	NA	NA	Down
AT1G60690	163.203	-1.36554	0.237838	-5.74144	9.38757e-09	3.42083e-08	NA	NA	Down
AT1G60700	81.4791	-1.43548	0.547995	-2.6195	0.00880577	0.0160333	NA	NA	Down
AT1G60720	3.80403	-3.24396	1.28708	-2.5204	0.0117222	0.0208444	NA	NA	Down
AT1G60800	779.057	-2.24363	0.169909	-13.2049	8.22087e-40	1.97283e-38	AtNIK3	NA	Down
AT1G60870	944.181	-1.4442	0.168991	-8.546	1.27428e-17	8.9386e-17	MEE9	NA	Down
AT1G60990	244.745	-1.85127	0.226444	-8.1754	2.94892e-16	1.89613e-15	IBA57.2	NA	Down
AT1G61065	83.421	-1.05815	0.267625	-3.95385	7.69022e-05	0.000188186	NA	NA	Down
AT1G61100	1213.8	-1.86276	0.24777	-7.51811	5.55729e-14	3.05877e-13	NA	NA	Down
AT1G61170	132.408	-4.18742	0.465962	-8.98661	2.5497e-19	1.9866e-18	NA	NA	Down
AT1G61180	518.542	-1.29407	0.158669	-8.1558	3.46888e-16	2.21857e-15	UNI	NA	Down
AT1G61190	1355.99	-2.43499	0.126998	-19.1734	6.17091e-82	6.94163e-80	NA	NA	Down
AT1G61300	445.14	-2.70578	0.253997	-10.6528	1.69172e-26	2.06896e-25	NA	NA	Down
AT1G61350	572.304	-1.04703	0.160073	-6.54094	6.11325e-11	2.68307e-10	NA	NA	Down
AT1G61450	22.7168	-3.08024	0.913703	-3.37116	0.000748532	0.00161555	NA	NA	Down
AT1G61490	92.3165	-1.17529	0.436005	-2.6956	0.00702626	0.0130082	NA	NA	Down
AT1G61600	127.226	-1.14323	0.320395	-3.56818	0.000359466	0.000809061	NA	NA	Down
AT1G61680	2.64073	-5.47753	1.70793	-3.20712	0.00134073	0.0027889	ATTPS14	NA	Down
AT1G61740	1578.53	-3.02035	0.122458	-24.6644	2.58148e-134	1.05198e-131	NA	NA	Down
AT1G61820	56.143	-1.02811	0.346818	-2.96442	0.00303257	0.00597059	BGLU46	NA	Down
AT1G61860	13.0852	-2.10851	0.903315	-2.33419	0.0195859	0.0333687	PBL41	NA	Down
AT1G61890	1682.94	-1.32262	0.356397	-3.71108	0.000206377	0.000478563	NA	NA	Down
AT1G61900	564.815	-1.41112	0.179383	-7.86652	3.64648e-15	2.19623e-14	NA	NA	Down
AT1G62030	125.199	-2.96828	0.281189	-10.5562	4.75698e-26	5.66692e-25	NA	NA	Down
AT1G62035	1.90072	-5.56091	2.12038	-2.62261	0.00872603	0.0158988	NA	NA	Down
AT1G62200	325.451	-2.40574	0.20763	-11.5867	4.81503e-31	7.4709e-30	AtNPF8.5	NA	Down
AT1G62480	2483.2	-4.06929	0.214167	-19.0005	1.68782e-80	1.80463e-78	NA	NA	Down
AT1G62520	66.2673	-1.42119	0.342362	-4.15113	3.30835e-05	8.45507e-05	NA	NA	Down
AT1G62610	97.0468	-1.55016	0.336047	-4.61292	3.97045e-06	1.12313e-05	NA	NA	Down
AT1G62630	363.735	-1.86362	0.228505	-8.15568	3.47216e-16	2.22001e-15	NA	NA	Down
AT1G62660	2426.03	-1.0159	0.327236	-3.10447	0.00190617	0.00387697	VI1	NA	Down
AT1G62770	306.405	-2.25827	0.413816	-5.45719	4.83739e-08	1.64584e-07	PMEI9	NA	Down
AT1G62780	1016.57	-1.63156	0.186489	-8.74883	2.15576e-18	1.58583e-17	NA	NA	Down
AT1G62914	49.946	-1.5071	0.464155	-3.24697	0.00116641	0.00244702	NA	NA	Down
AT1G62915	14.8952	-2.51506	0.869288	-2.89324	0.00381293	0.00739974	NA	NA	Down
AT1G62920	16.0856	-2.45635	0.822828	-2.98525	0.00283344	0.00560357	NA	NA	Down
AT1G62950	147.527	-1.23175	0.25057	-4.9158	8.84199e-07	2.67352e-06	NA	NA	Down
AT1G63100	112.302	-1.72371	0.450635	-3.82507	0.000130733	0.000310113	SCL28	NA	Down
AT1G63110	738.004	-1.36276	0.140344	-9.71013	2.72993e-22	2.56241e-21	NA	NA	Down
AT1G63220	156.486	-1.18648	0.319792	-3.71015	0.000207134	0.000480265	NA	NA	Down
AT1G63295	45.9552	-2.27279	0.480146	-4.73354	2.20632e-06	6.42386e-06	NA	NA	Down
AT1G63300	251.95	-1.75083	0.298951	-5.85657	4.72512e-09	1.76624e-08	NA	NA	Down
AT1G63360	584.827	-1.39047	0.201233	-6.90977	4.85425e-12	2.31031e-11	NA	NA	Down
AT1G63470	389.296	-1.17113	0.160279	-7.30683	2.73508e-13	1.42993e-12	AHL5	NA	Down
AT1G63690	1399.61	-2.74636	0.15481	-17.7402	2.05261e-70	1.57766e-68	ATSPPL2	NA	Down
AT1G63740	301.894	-1.07732	0.203738	-5.28776	1.23824e-07	4.0718e-07	NA	NA	Down
AT1G63800	341.135	-4.51978	0.3602	-12.548	4.07875e-36	8.25612e-35	UBC5	NA	Down
AT1G63940	4936.82	-1.07011	0.107418	-9.96211	2.23275e-23	2.26187e-22	MDAR6	NA	Down
AT1G64150	379.617	-1.67033	0.203041	-8.22654	1.92691e-16	1.25656e-15	BICAT1	NA	Down
AT1G64230	3593.37	-1.81084	0.155505	-11.6449	2.43664e-31	3.83854e-30	UBC28	NA	Down
AT1G64260	24.8174	-1.33378	0.572732	-2.32879	0.0198699	0.033802	NA	NA	Down
AT1G64330	943.516	-1.10022	0.159157	-6.91282	4.75116e-12	2.26424e-11	NA	NA	Down
AT1G64355	485.613	-2.01658	0.207503	-9.7183	2.51962e-22	2.36912e-21	NA	NA	Down
AT1G64430	686.74	-1.66248	0.208656	-7.96754	1.61861e-15	9.99109e-15	NA	NA	Down
AT1G64625	40.9239	-1.43722	0.448348	-3.20559	0.00134785	0.00280262	FST	NA	Down
AT1G64640	509.065	-4.00599	0.290466	-13.7916	2.86335e-43	8.08399e-42	AtENODL8	NA	Down
AT1G64680	1327.48	-1.57411	0.164798	-9.55176	1.27514e-21	1.14656e-20	NA	NA	Down
AT1G65070	315.89	-1.44951	0.336006	-4.31393	1.60379e-05	4.2401e-05	NA	NA	Down
AT1G65130	7.90048	-3.16501	1.27495	-2.48247	0.0130476	0.0229992	NA	NA	Down
AT1G65180	26.3016	-1.47126	0.402768	-3.65287	0.000259328	0.000594645	NA	NA	Down
AT1G65190	1008	-2.48831	0.194436	-12.7976	1.69091e-37	3.61588e-36	ZRK13	NA	Down
AT1G65230	4.48431	-2.45591	0.901307	-2.72483	0.00643342	0.0119928	NA	NA	Down
AT1G65320	678.061	-1.75682	0.182022	-9.65172	4.83384e-22	4.48074e-21	CBSX6	NA	Down
AT1G65486	102.469	-2.34499	0.536305	-4.37248	1.22842e-05	3.29215e-05	STMP4	NA	Down
AT1G65490	231.211	-1.54773	0.538885	-2.87209	0.00407762	0.0078738	STMP5	NA	Down
AT1G65510	12.7254	-4.88351	1.34965	-3.61835	0.000296484	0.000674332	STMP7	NA	Down
AT1G65870	28.3077	-1.29078	0.478955	-2.69499	0.00703902	0.0130262	NA	NA	Down
AT1G65900	313.365	-1.19339	0.206601	-5.77628	7.63699e-09	2.80135e-08	NA	NA	Down
AT1G65985	58.7216	-3.47235	0.408668	-8.49674	1.94991e-17	1.3455e-16	NA	NA	Down
AT1G66020	10.1806	-5.05327	1.34331	-3.7618	0.000168694	0.000395254	TPS26	NA	Down
AT1G66130	232.141	-2.42119	0.20257	-11.9523	6.31304e-33	1.08645e-31	NA	NA	Down
AT1G66173	4.98842	-4.58433	1.32982	-3.44732	0.000566183	0.00124146	NA	NA	Down
AT1G66180	997.074	-2.28258	0.248344	-9.19121	3.8844e-20	3.1863e-19	NA	NA	Down
AT1G66190	56.7621	-2.32552	0.33039	-7.0387	1.94039e-12	9.52465e-12	NA	NA	Down
AT1G66890	189.836	-1.08482	0.3139	-3.45594	0.000548382	0.00120402	NA	NA	Down
AT1G66910	278.555	-2.1088	0.17275	-12.2072	2.84361e-34	5.24478e-33	NA	NA	Down
AT1G66930	22.2396	-1.48595	0.595042	-2.49722	0.012517	0.0221502	LRK10L2	NA	Down
AT1G66940	399.387	-5.00717	0.367752	-13.6156	3.23442e-42	8.754e-41	NA	NA	Down
AT1G66970	3956.89	-4.03593	0.217803	-18.5302	1.17857e-76	1.13132e-74	GDPDL1	NA	Down
AT1G67020	6.81176	-3.69154	1.1727	-3.14789	0.00164454	0.00337695	NA	NA	Down
AT1G67035	20.5732	-2.35119	0.582326	-4.03759	5.4004e-05	0.00013492	NA	NA	Down
AT1G67050	559.584	-1.99558	0.20701	-9.64005	5.41633e-22	5.0035e-21	NA	NA	Down
AT1G67140	851.954	-1.19533	0.229856	-5.20036	1.98908e-07	6.40526e-07	SWEETIE	NA	Down
AT1G67180	24.418	-2.65993	0.554055	-4.80085	1.57997e-06	4.66177e-06	STUbL2	NA	Down
AT1G67265	36.2974	-4.10005	0.749074	-5.47349	4.41253e-08	1.50698e-07	DVL3	NA	Down
AT1G67280	2988.6	-1.26059	0.149682	-8.42174	3.70939e-17	2.52014e-16	AtGLYI6	NA	Down
AT1G67320	238.447	-2.09725	0.253117	-8.28572	1.17401e-16	7.77086e-16	EMB2813	NA	Down
AT1G67400	89.9013	-2.08953	0.450573	-4.6375	3.52646e-06	1.00441e-05	ELMOD_C	NA	Down
AT1G67480	1297.65	-1.55587	0.131521	-11.8298	2.73735e-32	4.54429e-31	NA	NA	Down
AT1G67560	1002.03	-1.15976	0.124131	-9.34302	9.36257e-21	8.00843e-20	ATLOX6	NA	Down
AT1G67590	240.482	-3.34642	0.28076	-11.9192	9.40441e-33	1.6044e-31	NA	NA	Down
AT1G67690	136.986	-1.27414	0.242429	-5.2557	1.47459e-07	4.81382e-07	PSPM3	NA	Down
AT1G67700	2564.86	-1.56818	0.106073	-14.7841	1.85626e-49	6.94826e-48	HHL1	NA	Down
AT1G67750	264.489	-3.49039	0.333272	-10.4731	1.14828e-25	1.33336e-24	NA	NA	Down
AT1G67780	22.9102	-2.79387	0.832297	-3.35682	0.000788452	0.00169578	DDR3	NA	Down
AT1G67870	2582.96	-1.13193	0.333568	-3.39341	0.000690275	0.00149699	NA	NA	Down
AT1G67880	317.659	-1.42057	0.193722	-7.33304	2.24991e-13	1.18377e-12	NA	NA	Down
AT1G67910	39.9553	-3.58229	0.588808	-6.08397	1.17241e-09	4.61485e-09	NA	NA	Down
AT1G68110	118.825	-3.10594	0.36086	-8.60705	7.49642e-18	5.33996e-17	ClAP	NA	Down
AT1G68120	18.2882	-2.02489	0.768687	-2.63422	0.00843317	0.0154094	ATBPC3	NA	Down
AT1G68130	331.12	-1.75694	0.207364	-8.47274	2.39689e-17	1.64709e-16	AtIDD14	NA	Down
AT1G68190	71.0389	-6.00895	0.546319	-10.999	3.86459e-28	5.10504e-27	BBX27	NA	Down
AT1G68238	177.346	-4.04774	0.362456	-11.1675	5.8795e-29	8.14009e-28	NA	NA	Down
AT1G68240	1.67934	-4.17028	1.92313	-2.16848	0.0301221	0.049275	NA	NA	Down
AT1G68350	36.23	-1.58417	0.716563	-2.21078	0.0270509	0.04478	NA	NA	Down
AT1G68400	366.243	-1.47085	0.134881	-10.9048	1.09376e-27	1.41456e-26	NA	NA	Down
AT1G68440	732.483	-1.14934	0.276472	-4.15716	3.22225e-05	8.24379e-05	NA	NA	Down
AT1G68520	2719.46	-2.9495	0.267178	-11.0395	2.465e-28	3.29654e-27	BBX14	NA	Down
AT1G68540	129.502	-1.27686	0.279653	-4.56587	4.97419e-06	1.39161e-05	CCRL6	NA	Down
AT1G68585	145.398	-2.8544	0.445066	-6.41343	1.42284e-10	6.03506e-10	NA	NA	Down
AT1G68590	2105.39	-2.46408	0.206099	-11.9558	6.05274e-33	1.04248e-31	PSRP3/1	NA	Down
AT1G68660	1076.18	-1.42823	0.154626	-9.23668	2.54271e-20	2.10816e-19	AtClpS1	NA	Down
AT1G68670	680.586	-1.29552	0.146	-8.87343	7.09271e-19	5.39395e-18	HHO2	NA	Down
AT1G68780	116.512	-4.25561	0.400823	-10.6172	2.47929e-26	3.00324e-25	NA	NA	Down
AT1G68980	206.3	-1.01752	0.254273	-4.00167	6.2898e-05	0.000155931	NA	NA	Down
AT1G69020	60.8925	-1.60729	0.421674	-3.81168	0.000138026	0.000326801	NA	NA	Down
AT1G69080	53.9148	-2.6886	0.298499	-9.00704	2.11693e-19	1.65778e-18	NA	NA	Down
AT1G69160	363.016	-1.49809	0.245424	-6.10408	1.03395e-09	4.09297e-09	BGL1	NA	Down
AT1G69170	90.5686	-1.53226	0.33458	-4.57965	4.65755e-06	1.30777e-05	AtSPL6	NA	Down
AT1G69252	697.964	-2.05721	0.202659	-10.1511	3.27657e-24	3.49814e-23	NA	NA	Down
AT1G69360	300.671	-1.64283	0.225364	-7.28968	3.10686e-13	1.62004e-12	NA	NA	Down
AT1G69420	1142.02	-1.67448	0.142779	-11.7278	9.18315e-32	1.48345e-30	NA	NA	Down
AT1G69523	72.0396	-2.44644	0.446862	-5.47471	4.38234e-08	1.49715e-07	NA	NA	Down
AT1G69550	584.705	-1.51246	0.164308	-9.20501	3.41653e-20	2.81213e-19	NA	NA	Down
AT1G69580	299.905	-1.73615	0.189594	-9.15716	5.32789e-20	4.31627e-19	NA	NA	Down
AT1G69587	74.5687	-2.06461	0.318887	-6.47442	9.51737e-11	4.10538e-10	NA	NA	Down
AT1G69800	392.682	-1.21506	0.182389	-6.66193	2.70251e-11	1.22059e-10	NA	NA	Down
AT1G70100	622.986	-1.55617	0.242333	-6.4216	1.34851e-10	5.73443e-10	NA	NA	Down
AT1G70160	2938.62	-1.01826	0.147429	-6.9068	4.95711e-12	2.35719e-11	NA	NA	Down
AT1G70200	711.379	-1.76047	0.131047	-13.4339	3.82856e-41	9.79729e-40	HPE1	NA	Down
AT1G70280	1114.23	-1.51645	0.184523	-8.21821	2.06561e-16	1.34498e-15	NA	NA	Down
AT1G70340	59.9051	-1.2748	0.421731	-3.02277	0.00250469	0.00499504	CORD5	NA	Down
AT1G70370	3344.27	-1.60781	0.234266	-6.86316	6.73524e-12	3.17476e-11	PG2	NA	Down
AT1G70430	18.6213	-3.31444	1.29551	-2.55842	0.010515	0.0188781	NA	NA	Down
AT1G70820	1016.67	-2.96746	0.261038	-11.3679	6.04258e-30	8.80618e-29	NA	NA	Down
AT1G70890	13180.6	-1.00807	0.226615	-4.44837	8.65226e-06	2.35741e-05	MLP43	NA	Down
AT1G71020	472.601	-1.45519	0.251378	-5.78885	7.08714e-09	2.60763e-08	PUB10	NA	Down
AT1G71410	1046.47	-1.00025	0.149749	-6.67954	2.39694e-11	1.08599e-10	SCYL2B	NA	Down
AT1G71500	3125.47	-2.28388	0.137833	-16.5699	1.14984e-61	6.69388e-60	LIL8	NA	Down
AT1G71695	1188.51	-2.32613	0.258452	-9.00022	2.25274e-19	1.7603e-18	NA	NA	Down
AT1G71720	343.193	-2.51087	0.21705	-11.5681	5.97649e-31	9.18721e-30	BSF	NA	Down
AT1G71740	5.11458	-3.56019	1.25604	-2.83444	0.00459055	0.0087826	NA	NA	Down
AT1G71970	357.788	-1.94189	0.260833	-7.44494	9.69876e-14	5.23292e-13	NA	NA	Down
AT1G71980	1441.66	-1.64618	0.168468	-9.7715	1.49233e-22	1.4287e-21	RMR2	NA	Down
AT1G72030	272.802	-1.02999	0.229103	-4.49577	6.93184e-06	1.90889e-05	GNAT10	NA	Down
AT1G72160	2968.97	-1.45679	0.161542	-9.01798	1.91593e-19	1.50419e-18	PATL3	NA	Down
AT1G72190	180.063	-1.15206	0.256417	-4.49292	7.02534e-06	1.9334e-05	NA	NA	Down
AT1G72230	178.621	-3.27753	0.462208	-7.09102	1.33131e-12	6.61458e-12	NA	NA	Down
AT1G72275	100.216	-1.49407	0.234016	-6.38451	1.71948e-10	7.23219e-10	NA	NA	Down
AT1G72410	765.357	-1.99902	0.232896	-8.58333	9.21644e-18	6.5179e-17	NA	NA	Down
AT1G72416	333.201	-3.41855	0.410763	-8.32245	8.61641e-17	5.7544e-16	NA	NA	Down
AT1G72430	466.677	-1.28617	0.29501	-4.35974	1.30214e-05	3.47764e-05	SAUR78	NA	Down
AT1G72480	820.423	-1.06727	0.199456	-5.3509	8.75196e-08	2.9148e-07	NA	NA	Down
AT1G72640	484.571	-1.04522	0.205175	-5.09427	3.50081e-07	1.10059e-06	NA	NA	Down
AT1G72645	41.3172	-4.745	0.611687	-7.75723	8.68026e-15	5.07516e-14	NA	NA	Down
AT1G72720	47.0182	-1.12945	0.468383	-2.41139	0.0158918	0.0275754	NA	NA	Down
AT1G72790	538.737	-1.40603	0.204415	-6.87831	6.05673e-12	2.86244e-11	NA	NA	Down
AT1G72820	498.171	-1.79326	0.230446	-7.78168	7.15668e-15	4.21516e-14	NA	NA	Down
AT1G72840	139.888	-2.19095	0.35681	-6.14037	8.23289e-10	3.28252e-09	TNL40	NA	Down
AT1G72860	2.37718	-4.11484	1.67618	-2.45488	0.014093	0.0246762	TNL60	NA	Down
AT1G72880	376.697	-1.36488	0.151091	-9.0335	1.66267e-19	1.31012e-18	NA	NA	Down
AT1G72890	41.4838	-2.54795	0.451615	-5.64186	1.68227e-08	5.9996e-08	TN6	NA	Down
AT1G72910	318.107	-3.91677	0.577432	-6.78308	1.17642e-11	5.44892e-11	TN8	NA	Down
AT1G73020	232.99	-2.01762	0.167186	-12.0681	1.55685e-33	2.75613e-32	TMEM16	NA	Down
AT1G73090	102.394	-2.45467	0.456369	-5.37869	7.50292e-08	2.51276e-07	NA	NA	Down
AT1G73110	337.666	-2.38245	0.216125	-11.0235	2.94471e-28	3.92349e-27	NA	NA	Down
AT1G73170	715.58	-1.41127	0.217835	-6.47863	9.25601e-11	3.99743e-10	NA	NA	Down
AT1G73380	284.02	-1.11113	0.159098	-6.98391	2.87067e-12	1.38797e-11	NA	NA	Down
AT1G73540	223.728	-1.11268	0.429183	-2.59256	0.00952651	0.0172323	atnudt21	NA	Down
AT1G73570	101.008	-1.61751	0.335336	-4.82355	1.41026e-06	4.18564e-06	NA	NA	Down
AT1G73650	406.868	-1.88156	0.169428	-11.1053	1.18209e-28	1.61077e-27	NA	NA	Down
AT1G73655	1125.03	-3.17611	0.164953	-19.2546	1.29111e-82	1.49119e-80	NA	NA	Down
AT1G73750	129.691	-1.25586	0.372382	-3.37251	0.000744865	0.00160779	NA	NA	Down
AT1G73805	243.714	-2.70373	0.49149	-5.50109	3.77457e-08	1.29835e-07	SARD1	NA	Down
AT1G73830	223.803	-4.47382	0.456941	-9.7908	1.23315e-22	1.18953e-21	BEE3	NA	Down
AT1G73850	196.539	-1.59207	0.268436	-5.93092	3.01238e-09	1.14747e-08	NA	NA	Down
AT1G73860	4.32994	-4.60365	1.77532	-2.59313	0.00951061	0.0172122	NA	NA	Down
AT1G73885	2671.5	-2.10576	0.242635	-8.67872	4.00259e-18	2.89608e-17	NA	NA	Down
AT1G73890	24.3883	-4.60727	0.731464	-6.29869	3.00166e-10	1.24005e-09	LPTG10	NA	Down
AT1G73920	945.162	-2.29469	0.188316	-12.1853	3.72113e-34	6.81093e-33	NA	NA	Down
AT1G74070	582.3	-2.68989	0.23753	-11.3244	9.93201e-30	1.43486e-28	NA	NA	Down
AT1G74088	68.531	-1.44484	0.434753	-3.32336	0.000889416	0.001898	NA	NA	Down
AT1G74170	177.296	-1.62913	0.321523	-5.06691	4.0432e-07	1.26393e-06	AtRLP13	NA	Down
AT1G74290	53.6481	-1.57992	0.570587	-2.76895	0.00562376	0.0105859	NA	NA	Down
AT1G74300	76.581	-1.75312	0.334825	-5.23594	1.64145e-07	5.33354e-07	NA	NA	Down
AT1G74370	69.5336	-2.75253	0.510284	-5.3941	6.88681e-08	2.3136e-07	NA	NA	Down
AT1G74440	118.089	-2.80187	0.344693	-8.12858	4.34331e-16	2.7574e-15	MHL	NA	Down
AT1G74458	23.2022	-2.62476	0.648738	-4.04594	5.21128e-05	0.000130375	NA	NA	Down
AT1G74580	72.4917	-1.48958	0.567822	-2.62332	0.00870784	0.0158701	NA	NA	Down
AT1G74670	518.918	-7.03529	0.437843	-16.0681	4.27144e-58	2.20178e-56	GASA6	NA	Down
AT1G74675	1.93475	-5.96143	1.92367	-3.09898	0.00194188	0.00394475	NA	NA	Down
AT1G74690	1831.94	-1.01457	0.117387	-8.64298	5.47646e-18	3.93743e-17	IQD31	NA	Down
AT1G74730	970.461	-1.39945	0.226864	-6.16866	6.88722e-10	2.76077e-09	RIQ2	NA	Down
AT1G74840	1023.93	-1.31925	0.16723	-7.88884	3.04997e-15	1.84726e-14	NA	NA	Down
AT1G74875	11.5228	-2.22486	0.627126	-3.54771	0.00038859	0.000869807	NA	NA	Down
AT1G74910	1292.37	-2.03694	0.147493	-13.8104	2.20553e-43	6.2926e-42	KJC1	NA	Down
AT1G74940	571.136	-1.65367	0.237298	-6.96876	3.19746e-12	1.53943e-11	NA	NA	Down
AT1G75110	57.384	-1.96371	0.418092	-4.69683	2.64229e-06	7.63147e-06	RRA2	NA	Down
AT1G75140	566.671	-1.23017	0.193889	-6.34469	2.2288e-10	9.29479e-10	NA	NA	Down
AT1G75150	95.349	-1.31224	0.400397	-3.27734	0.00104791	0.00221283	NA	NA	Down
AT1G75180	48.4663	-3.35048	0.362551	-9.24141	2.4327e-20	2.01927e-19	LDDH1	NA	Down
AT1G75190	41.7415	-4.12004	0.625864	-6.58296	4.61174e-11	2.04652e-10	NA	NA	Down
AT1G75220	976.549	-1.85662	0.151674	-12.2408	1.88126e-34	3.50877e-33	AtERDL6	NA	Down
AT1G75240	164.051	-4.77013	0.386173	-12.3523	4.73389e-35	9.06405e-34	AtHB33	NA	Down
AT1G75310	381.288	-1.13018	0.387871	-2.9138	0.00357058	0.00696068	AUL1	NA	Down
AT1G75360	26.1221	-1.33341	0.415388	-3.21003	0.00132722	0.00276319	NA	NA	Down
AT1G75440	44.6434	-1.44524	0.459214	-3.14721	0.00164838	0.00338387	UBC16	NA	Down
AT1G75460	1500.13	-3.19119	0.278345	-11.4649	1.98034e-30	2.97024e-29	NA	NA	Down
AT1G75550	61.0223	-1.39554	0.514692	-2.71141	0.00669974	0.0124538	NA	NA	Down
[truncated: 7,771 more rows]

## Sheet: DEGs-high-6h-0h
ID	baseMean	log2FoldChange	lfcSE	stat	pvalue	padj	symbol	gene	DEGs
[truncated: 6,745 more rows]

## Sheet: DEGs-high-24h-0h
ID	baseMean	log2FoldChange	lfcSE	stat	pvalue	padj	symbol	gene	DEGs
[truncated: 6,831 more rows]

[truncated: 5 more sheets: DEGs-high-72h-0h, DEGs-low-3h-0h, DEGs-low-6h-0h, DEGs-low-24h-0h, DEGs-low-72h-0h]
